# Supplementary material for: Crystal structure of methyl 2-(2H-1,3-benzodioxol-5-yl)-7,9-di­bromo-8-oxo-1-oxa­spiro­[4.5]deca-2,6,9-triene-3-car­boxyl­ate
Source: Acta Crystallogr Sect E Struct Rep Online. 2014 Nov 21;70(Pt 12):o1275–6. doi: 10.1107/S1600536814024763 (PMC4257376; doi:10.1107/S1600536814024763)
Supplement: Supplementary file 1 [file e-70-o1275-sup1.cif]

##############################################################################
#                                                                            #
# This CIF contains the data in a paper accepted for publication in          #
# Acta Crystallographica Section E. It conforms to the requirements of       #
# Notes for Authors for Acta Crystallographica Section E, and has been       #
# peer reviewed under the auspices of the IUCr Commission on Journals.       #
#                                                                            #
# Full details of the Crystallographic Information File format               #
# are given in the paper "The Crystallographic Information File (CIF):       #
# a New Standard Archive File for Crystallography" by S. R. Hall, F. H.      #
# Allen and I. D. Brown [Acta Cryst. (1991), A47, 655-685].                  #
#                                                                            #
# The current version of the core CIF dictionary is obtainable from          #
# ftp://ftp.iucr.org/pub/cif_core.dic.                                       #
#                                                                            #
# Software is freely available for graphical display of the structure(s)     #
# in this CIF. For information consult the CIF software page                 #
# http://www.iucr.org/resources/cif/software.                                #
#                                                                            #
# This file may be used for bona fide research purposes within the           #
# scientific community so long as proper attribution is given to the journal # 
# article from which it was obtained.                                        #
#                                                                            #
##############################################################################
data_I
_audit_creation_method     SHELXL-2014
_database_code_depnum_ccdc_archive     'CCDC 1033626'
_chemical_name_systematic
;\
2-(2<i>H</i>-1,3-Benzodioxol-5-yl)-7,9-dibromo-8-oxo-1-oxaspiro[4.5]deca-\
2,6,9-triene-3-carboxylate
;
_chemical_name_common     ?
_chemical_formula_moiety     'C18 H12 Br2 O6'
_chemical_formula_sum     'C18 H12 Br2 O6'
_chemical_formula_iupac     'C18 H12 Br2 O6'
_chemical_formula_weight     484.10
_chemical_melting_point     ?
_symmetry_space_group_name_hall     '-P 1'
_shelx_space_group_comment
;
The symmetry employed for this shelxl refinement is uniquely defined
by the following loop, which should always be used as a source of
symmetry information in preference to the above space-group names.
They are only intended as comments.
;
_space_group_crystal_system     triclinic
_space_group_name_H-M_alt     'P -1'
_space_group_name_Hall     '-P 1'
loop_
    _space_group_symop_operation_xyz
    'x, y, z'
    '-x, -y, -z'
_cell_length_a     8.1929(13)
_cell_length_b     8.4811(14)
_cell_length_c     12.761(2)
_cell_angle_alpha     84.485(4)
_cell_angle_beta     80.007(5)
_cell_angle_gamma     78.077(4)
_cell_volume     852.7(2)
_cell_formula_units_Z     2
_cell_measurement_reflns_used     9887
_cell_measurement_theta_min     3.2
_cell_measurement_theta_max     35.1
_cell_measurement_temperature     100(2)
_cell_special_details     ?
_exptl_crystal_description     block
_exptl_crystal_colour     'pale yellow'
_exptl_crystal_size_max     0.321
_exptl_crystal_size_mid     0.170
_exptl_crystal_size_min     0.160
_exptl_crystal_density_diffrn     1.885
_exptl_crystal_density_meas     ?
_exptl_crystal_density_method     ?
_exptl_crystal_F_000     476
_exptl_absorpt_coefficient_mu     4.787
_exptl_absorpt_correction_type     multi-scan
_exptl_absorpt_process_details
;
(SADABS; Bruker, 2010)
;
_shelx_estimated_absorpt_T_min     0.309
_shelx_estimated_absorpt_T_max     0.515
_exptl_absorpt_correction_T_min     0.3087
_exptl_absorpt_correction_T_max     0.5147
_exptl_special_details     ?
_diffrn_ambient_temperature     100(2)
_diffrn_radiation_type     MoK\a
_diffrn_radiation_wavelength     0.71073
_diffrn_radiation_source     'fine-focus sealed tube'
_diffrn_measurement_device_type     'Bruker APEX CCD detector'
_diffrn_measurement_method     'phi and omega scans'
_diffrn_detector_area_resol_mean     8.3333
_diffrn_reflns_number     27788
_diffrn_reflns_av_R_equivalents     0.0174
_diffrn_reflns_theta_min     3.031
_diffrn_reflns_theta_max     34.338
_diffrn_reflns_theta_full     25.242
_diffrn_measured_fraction_theta_max     0.994
_diffrn_measured_fraction_theta_full     0.986
_diffrn_reflns_limit_h_min     -12
_diffrn_reflns_limit_h_max     12
_diffrn_reflns_limit_k_min     -13
_diffrn_reflns_limit_k_max     13
_diffrn_reflns_limit_l_min     -20
_diffrn_reflns_limit_l_max     20
_diffrn_standards_number     ?
_refine_special_details     ?
_reflns_number_total     7098
_reflns_number_gt     6288
_reflns_threshold_expression     I>2\s(I)
_refine_ls_structure_factor_coef     Fsqd
_refine_ls_matrix_type     full
_refine_ls_R_factor_all     0.0230
_refine_ls_R_factor_gt     0.0181
_refine_ls_wR_factor_gt     0.0455
_refine_ls_wR_factor_ref     0.0472
_refine_ls_goodness_of_fit_ref     1.024
_refine_ls_restrained_S_all     1.024
_refine_ls_number_reflns     7098
_refine_ls_number_parameters     236
_refine_ls_number_restraints     0
_refine_ls_hydrogen_treatment     constr
_refine_ls_weighting_scheme     calc
_refine_ls_weighting_details
              'w=1/[\s^2^(Fo^2^)+(0.0245P)^2^+0.2583P] where P=(Fo^2^+2Fc^2^)/3'
_atom_sites_solution_hydrogens     geom
_atom_sites_solution_primary     ?
_atom_sites_solution_secondary     ?
_refine_ls_shift/su_max     0.003
_refine_ls_shift/su_mean     0.000
_refine_diff_density_max     0.573
_refine_diff_density_min     -0.390
_refine_ls_extinction_method     none
_refine_ls_extinction_coef     .
loop_
    _atom_type_symbol
    _atom_type_description
    _atom_type_scat_dispersion_real
    _atom_type_scat_dispersion_imag
    _atom_type_scat_source
    'C' 'C' 0.0033 0.0016
                         'International Tables Vol C Tables 4.2.6.8 and 6.1.1.4'
    'H' 'H' 0.0000 0.0000
                         'International Tables Vol C Tables 4.2.6.8 and 6.1.1.4'
    'O' 'O' 0.0106 0.0060
                         'International Tables Vol C Tables 4.2.6.8 and 6.1.1.4'
    'Br' 'Br' -0.2901 2.4595
                         'International Tables Vol C Tables 4.2.6.8 and 6.1.1.4'
_computing_data_collection
;
<i>APEX2</i> (Bruker, 2010)
;
_computing_cell_refinement
;
<i>SAINT</i> (Bruker, 2010)
;
_computing_data_reduction
;
<i>SAINT</i> (Bruker, 2010)
;
_computing_structure_solution
;
SHELXS97 (Sheldrick, 2008)
;
_computing_structure_refinement
;
SHELXLE (H\"ubschle et al, 2011) and SHELXL2014 (Sheldrick,
2008)
;
_computing_molecular_graphics
;
Mercury (Macrae <i>et al.</i>,  2006)
;
_computing_publication_material
;
OLEX2 (Dolomanov <i>et al.</i>,  2003), PLATON (Spek, 2009) and
publCIF (Westrip, 2010)
;
loop_
    _atom_site_type_symbol
    _atom_site_label
    _atom_site_fract_x
    _atom_site_fract_y
    _atom_site_fract_z
    _atom_site_U_iso_or_equiv
    _atom_site_adp_type
    _atom_site_calc_flag
    _atom_site_occupancy
    _atom_site_disorder_assembly
    _atom_site_disorder_group
    Br Br1 0.81611(2) 1.44904(2) 0.62579(2) 0.01782(3) Uani d 1 . .
    Br Br2 0.72560(2) 0.85491(2) 0.49155(2) 0.01638(3) Uani d 1 . .
    O O1 0.75814(11) 1.20677(9) 0.48397(6) 0.01915(14) Uani d 1 . .
    O O2 0.81234(9) 0.93071(9) 0.86474(5) 0.01450(12) Uani d 1 . .
    O O3 0.57197(10) 0.68379(9) 1.33065(6) 0.01608(13) Uani d 1 . .
    O O4 0.81596(9) 0.50402(9) 1.26861(6) 0.01609(13) Uani d 1 . .
    O O5 1.24024(10) 0.67487(10) 1.01728(6) 0.01916(14) Uani d 1 . .
    O O6 1.37041(9) 0.72220(9) 0.84968(6) 0.01529(12) Uani d 1 . .
    C C1 0.79228(12) 1.13898(10) 0.56785(7) 0.01214(14) Uani d 1 . .
    C C2 0.83286(12) 1.22429(10) 0.65381(7) 0.01222(14) Uani d 1 . .
    C C3 0.88062(12) 1.14902(11) 0.74351(7) 0.01357(15) Uani d 1 . .
    H H3 0.8963 1.2114 0.7977 0.016 Uiso calc 1 . .
    C C4 0.91021(12) 0.96878(11) 0.76100(7) 0.01264(15) Uani d 1 . .
    C C5 0.91926(12) 0.83972(10) 0.92957(7) 0.01135(14) Uani d 1 . .
    C C6 0.82769(11) 0.79788(10) 1.03513(7) 0.01106(14) Uani d 1 . .
    C C7 0.88494(12) 0.65586(11) 1.09690(7) 0.01202(14) Uani d 1 . .
    H H7 0.9864 0.5828 1.0731 0.014 Uiso calc 1 . .
    C C8 0.78592(12) 0.62914(11) 1.19325(7) 0.01182(14) Uani d 1 . .
    C C9 0.63896(12) 0.73620(11) 1.23042(7) 0.01254(14) Uani d 1 . .
    C C10 1.09810(12) 0.89627(12) 0.77135(7) 0.01504(16) Uani d 1 . .
    H H10A 1.1501 0.8183 0.7164 0.018 Uiso calc 1 . .
    H H10B 1.1655 0.9820 0.7656 0.018 Uiso calc 1 . .
    C C11 1.08297(12) 0.81321(11) 0.88176(7) 0.01190(14) Uani d 1 . .
    C C12 0.66357(14) 0.52054(12) 1.34563(8) 0.01708(17) Uani d 1 . .
    H H12A 0.6912 0.5003 1.4188 0.020 Uiso calc 1 . .
    H H12B 0.5948 0.4422 1.3344 0.020 Uiso calc 1 . .
    C C13 0.58111(12) 0.87530(11) 1.17181(8) 0.01435(15) Uani d 1 . .
    H H13 0.4809 0.9486 1.1975 0.017 Uiso calc 1 . .
    C C14 0.67762(12) 0.90331(11) 1.07223(7) 0.01288(15) Uani d 1 . .
    H H14 0.6401 0.9965 1.0287 0.015 Uiso calc 1 . .
    C C15 1.23289(12) 0.72953(11) 0.92621(7) 0.01239(14) Uani d 1 . .
    C C16 1.52864(13) 0.64225(14) 0.88280(9) 0.02125(19) Uani d 1 . .
    H H16A 1.5418 0.6880 0.9478 0.032 Uiso calc 1 . .
    H H16B 1.6222 0.6580 0.8261 0.032 Uiso calc 1 . .
    H H16C 1.5291 0.5265 0.8969 0.032 Uiso calc 1 . .
    C C17 0.85126(12) 0.88535(11) 0.68028(7) 0.01319(15) Uani d 1 . .
    H H17 0.8524 0.7728 0.6918 0.016 Uiso calc 1 . .
    C C18 0.79718(12) 0.96291(10) 0.59287(7) 0.01170(14) Uani d 1 . .
loop_
    _atom_site_aniso_label
    _atom_site_aniso_U_11
    _atom_site_aniso_U_22
    _atom_site_aniso_U_33
    _atom_site_aniso_U_12
    _atom_site_aniso_U_13
    _atom_site_aniso_U_23
    Br1 0.02471(5) 0.00997(4) 0.01954(5) -0.00466(3) -0.00492(4) 0.00072(3)
    Br2 0.02188(5) 0.01408(4) 0.01473(4) -0.00300(3) -0.00654(3) -0.00306(3)
    O1 0.0307(4) 0.0153(3) 0.0107(3) -0.0017(3) -0.0063(3) 0.0023(2)
    O2 0.0119(3) 0.0197(3) 0.0100(3) -0.0004(2) -0.0030(2) 0.0048(2)
    O3 0.0186(3) 0.0160(3) 0.0112(3) -0.0020(2) 0.0011(2) 0.0023(2)
    O4 0.0173(3) 0.0147(3) 0.0138(3) -0.0009(2) -0.0019(2) 0.0056(2)
    O5 0.0146(3) 0.0278(4) 0.0125(3) 0.0000(3) -0.0034(2) 0.0045(3)
    O6 0.0106(3) 0.0196(3) 0.0133(3) 0.0005(2) -0.0009(2) 0.0011(2)
    C1 0.0137(4) 0.0115(3) 0.0101(3) -0.0011(3) -0.0008(3) -0.0001(3)
    C2 0.0144(4) 0.0101(3) 0.0119(4) -0.0024(3) -0.0017(3) 0.0000(3)
    C3 0.0153(4) 0.0137(3) 0.0123(4) -0.0032(3) -0.0034(3) -0.0009(3)
    C4 0.0137(4) 0.0143(3) 0.0091(3) -0.0018(3) -0.0025(3) 0.0023(3)
    C5 0.0129(4) 0.0113(3) 0.0096(3) -0.0011(3) -0.0037(3) 0.0010(3)
    C6 0.0123(4) 0.0117(3) 0.0093(3) -0.0021(3) -0.0028(3) 0.0004(3)
    C7 0.0128(4) 0.0113(3) 0.0114(3) -0.0009(3) -0.0024(3) 0.0003(3)
    C8 0.0135(4) 0.0111(3) 0.0109(3) -0.0020(3) -0.0036(3) 0.0012(3)
    C9 0.0139(4) 0.0133(3) 0.0101(3) -0.0028(3) -0.0012(3) -0.0001(3)
    C10 0.0131(4) 0.0196(4) 0.0110(4) -0.0014(3) -0.0027(3) 0.0036(3)
    C11 0.0122(4) 0.0133(3) 0.0095(3) -0.0010(3) -0.0024(3) 0.0009(3)
    C12 0.0219(5) 0.0149(4) 0.0127(4) -0.0037(3) 0.0000(3) 0.0027(3)
    C13 0.0139(4) 0.0140(4) 0.0130(4) 0.0005(3) -0.0006(3) 0.0004(3)
    C14 0.0131(4) 0.0127(3) 0.0116(4) -0.0004(3) -0.0026(3) 0.0015(3)
    C15 0.0115(4) 0.0132(3) 0.0117(4) -0.0005(3) -0.0023(3) -0.0003(3)
    C16 0.0119(4) 0.0287(5) 0.0201(5) 0.0015(4) -0.0019(3) 0.0012(4)
    C17 0.0151(4) 0.0114(3) 0.0126(4) -0.0018(3) -0.0031(3) 0.0012(3)
    C18 0.0134(4) 0.0110(3) 0.0108(3) -0.0018(3) -0.0025(3) -0.0011(3)
_geom_special_details
;
All e.s.d.'s (except the e.s.d. in the dihedral angle between two l.s. planes)
are estimated using the full covariance matrix. The cell e.s.d.'s are taken
into account individually in the estimation of e.s.d.'s in distances, angles
and torsion angles; correlations between e.s.d.'s in cell parameters are only
used when they are defined by crystal symmetry. An approximate (isotropic)
treatment of cell e.s.d.'s is used for estimating e.s.d.'s involving l.s.
planes.
;
loop_
    _geom_bond_atom_site_label_1
    _geom_bond_atom_site_label_2
    _geom_bond_site_symmetry_2
    _geom_bond_distance
    _geom_bond_publ_flag
    Br1 C2 . 1.8863(9) ?
    Br2 C18 . 1.8887(9) ?
    O1 C1 . 1.2139(11) ?
    O2 C5 . 1.3772(11) ?
    O2 C4 . 1.4684(11) ?
    O3 C9 . 1.3721(11) ?
    O3 C12 . 1.4444(12) ?
    O4 C8 . 1.3746(11) ?
    O4 C12 . 1.4397(13) ?
    O5 C15 . 1.2158(11) ?
    O6 C15 . 1.3520(11) ?
    O6 C16 . 1.4459(13) ?
    C1 C2 . 1.4887(13) ?
    C1 C18 . 1.4904(12) ?
    C2 C3 . 1.3351(13) ?
    C3 C4 . 1.4985(13) ?
    C3 H3 . 0.9500 ?
    C4 C17 . 1.4996(13) ?
    C4 C10 . 1.5585(14) ?
    C5 C11 . 1.3563(13) ?
    C5 C6 . 1.4733(12) ?
    C6 C14 . 1.4001(13) ?
    C6 C7 . 1.4158(12) ?
    C7 C8 . 1.3775(13) ?
    C7 H7 . 0.9500 ?
    C8 C9 . 1.3900(13) ?
    C9 C13 . 1.3777(13) ?
    C10 C11 . 1.5104(13) ?
    C10 H10A . 0.9900 ?
    C10 H10B . 0.9900 ?
    C11 C15 . 1.4623(13) ?
    C12 H12A . 0.9900 ?
    C12 H12B . 0.9900 ?
    C13 C14 . 1.4026(13) ?
    C13 H13 . 0.9500 ?
    C14 H14 . 0.9500 ?
    C16 H16A . 0.9800 ?
    C16 H16B . 0.9800 ?
    C16 H16C . 0.9800 ?
    C17 C18 . 1.3354(13) ?
    C17 H17 . 0.9500 ?
loop_
    _geom_angle_atom_site_label_1
    _geom_angle_atom_site_label_2
    _geom_angle_atom_site_label_3
    _geom_angle_site_symmetry_1
    _geom_angle_site_symmetry_3
    _geom_angle
    _geom_angle_publ_flag
    C5 O2 C4 . . 109.46(7) ?
    C9 O3 C12 . . 104.80(7) ?
    C8 O4 C12 . . 105.13(7) ?
    C15 O6 C16 . . 115.44(8) ?
    O1 C1 C2 . . 122.93(8) ?
    O1 C1 C18 . . 122.50(8) ?
    C2 C1 C18 . . 114.57(8) ?
    C3 C2 C1 . . 123.31(8) ?
    C3 C2 Br1 . . 121.81(7) ?
    C1 C2 Br1 . . 114.87(6) ?
    C2 C3 C4 . . 121.73(8) ?
    C2 C3 H3 . . 119.1 ?
    C4 C3 H3 . . 119.1 ?
    O2 C4 C3 . . 107.32(7) ?
    O2 C4 C17 . . 106.47(7) ?
    C3 C4 C17 . . 114.33(8) ?
    O2 C4 C10 . . 105.43(7) ?
    C3 C4 C10 . . 111.56(8) ?
    C17 C4 C10 . . 111.13(8) ?
    C11 C5 O2 . . 112.55(8) ?
    C11 C5 C6 . . 135.58(8) ?
    O2 C5 C6 . . 111.85(8) ?
    C14 C6 C7 . . 120.45(8) ?
    C14 C6 C5 . . 117.27(8) ?
    C7 C6 C5 . . 122.27(8) ?
    C8 C7 C6 . . 116.53(8) ?
    C8 C7 H7 . . 121.7 ?
    C6 C7 H7 . . 121.7 ?
    O4 C8 C7 . . 127.79(8) ?
    O4 C8 C9 . . 109.53(8) ?
    C7 C8 C9 . . 122.61(8) ?
    O3 C9 C13 . . 128.16(9) ?
    O3 C9 C8 . . 109.94(8) ?
    C13 C9 C8 . . 121.85(8) ?
    C11 C10 C4 . . 102.30(7) ?
    C11 C10 H10A . . 111.3 ?
    C4 C10 H10A . . 111.3 ?
    C11 C10 H10B . . 111.3 ?
    C4 C10 H10B . . 111.3 ?
    H10A C10 H10B . . 109.2 ?
    C5 C11 C15 . . 128.64(8) ?
    C5 C11 C10 . . 110.13(8) ?
    C15 C11 C10 . . 121.07(8) ?
    O4 C12 O3 . . 106.94(7) ?
    O4 C12 H12A . . 110.3 ?
    O3 C12 H12A . . 110.3 ?
    O4 C12 H12B . . 110.3 ?
    O3 C12 H12B . . 110.3 ?
    H12A C12 H12B . . 108.6 ?
    C9 C13 C14 . . 116.62(9) ?
    C9 C13 H13 . . 121.7 ?
    C14 C13 H13 . . 121.7 ?
    C6 C14 C13 . . 121.91(8) ?
    C6 C14 H14 . . 119.0 ?
    C13 C14 H14 . . 119.0 ?
    O5 C15 O6 . . 122.92(9) ?
    O5 C15 C11 . . 127.60(9) ?
    O6 C15 C11 . . 109.47(8) ?
    O6 C16 H16A . . 109.5 ?
    O6 C16 H16B . . 109.5 ?
    H16A C16 H16B . . 109.5 ?
    O6 C16 H16C . . 109.5 ?
    H16A C16 H16C . . 109.5 ?
    H16B C16 H16C . . 109.5 ?
    C18 C17 C4 . . 122.64(8) ?
    C18 C17 H17 . . 118.7 ?
    C4 C17 H17 . . 118.7 ?
    C17 C18 C1 . . 122.38(8) ?
    C17 C18 Br2 . . 121.91(7) ?
    C1 C18 Br2 . . 115.70(6) ?
loop_
    _geom_hbond_atom_site_label_D
    _geom_hbond_atom_site_label_H
    _geom_hbond_atom_site_label_A
    _geom_hbond_site_symmetry_A
    _geom_hbond_distance_DH
    _geom_hbond_distance_HA
    _geom_hbond_distance_DA
    _geom_hbond_angle_DHA
    C3 H3 O5 2_777 0.95 2.61 3.4272(13) 143.8
    C7 H7 O5 . 0.95 2.34 2.9441(13) 120.7
    C10 H10A O1 2_776 0.99 2.55 3.3995(13) 143.4
    C12 H12A Br1 1_546 0.99 2.96 3.9411(12) 172.7
    C12 H12A O1 1_546 0.99 2.53 3.0852(13) 115.5
    C13 H13 O2 2_677 0.95 2.63 3.3909(13) 136.9
    C16 H16C O5 2_867 0.98 2.59 3.2434(14) 124.1
    C17 H17 Br1 1_545 0.95 3.03 3.9069(11) 153.4
    C14 H14 O2 . 0.95 2.36 2.6937(12) 100.3
_shelx_hkl_file
;
  -2   0   0  790.17   12.08
  -3   0   0  238.89    3.65
  -4   0   0    1.75    0.12
  -4   0   0    1.80    0.14
   4   0   0    1.64    0.12
  -5   0   0   22.35    0.44
  -5   0   0   20.99    0.48
   5   0   0   21.95    0.43
   5   0   0   22.32    0.41
  -6   0   0   -0.01    0.17
  -6   0   0    0.19    0.14
   6   0   0   -0.07    0.12
   6   0   0   -0.01    0.13
   6   0   0    0.11    0.10
  -7   0   0    0.11    0.18
  -7   0   0    0.22    0.20
   7   0   0    0.20    0.15
  -8   0   0   10.28    0.42
   8   0   0   10.86    0.39
  -9   0   0   10.52    0.46
   9   0   0   10.69    0.44
 -10   0   0    5.10    0.37
  10   0   0    4.38    0.34
 -11   0   0   30.06    0.77
  11   0   0   29.35    0.74
 -12   0   0    0.94    0.38
  12   0   0    0.91    0.37
  12  -1   0    1.76    0.40
 -12   1   0    1.91    0.38
  11  -1   0    0.12    0.32
 -11   1   0   -0.45    0.31
  10  -1   0    2.01    0.31
 -10   1   0    2.11    0.34
   9  -1   0    0.17    0.24
  -9   1   0    0.02    0.24
   8  -1   0   51.21    0.92
  -8   1   0   49.12    0.92
   7  -1   0   10.56    0.36
   7  -1   0    9.94    0.36
  -7   1   0   10.05    0.37
  -7   1   0   10.08    0.41
   6  -1   0  195.05    2.96
   6  -1   0  191.06    2.81
  -6   1   0  193.22    2.81
   5  -1   0   38.94    0.69
   5  -1   0   37.79    0.66
  -5   1   0   38.44    0.66
   4  -1   0   34.48    0.58
   4  -1   0   35.59    0.61
  -4   1   0   35.39    0.59
  -4   1   0   35.15    0.65
   3  -1   0   72.61    1.13
  -3   1   0   73.02    1.18
  -2  -1   0   78.12    1.22
  -3  -1   0   59.04    0.94
  -3  -1   0   60.06    0.98
   3   1   0   60.32    0.98
  -4  -1   0    4.09    0.23
   4   1   0    4.33    0.18
   4   1   0    3.89    0.17
  -5  -1   0  185.51    2.70
  -5  -1   0  184.33    2.93
   5   1   0  188.33    2.69
   5   1   0  190.09    2.95
  -6  -1   0    0.58    0.15
  -6  -1   0    0.38    0.18
   6   1   0    0.47    0.13
   6   1   0    0.42    0.13
  -7  -1   0   15.18    0.44
  -7  -1   0   16.60    0.48
   7   1   0   15.27    0.44
   7   1   0   15.85    0.39
   7   1   0   15.48    0.40
  -8  -1   0    0.23    0.26
  -8  -1   0    0.23    0.21
   8   1   0    0.28    0.19
   8   1   0    0.12    0.22
  -9  -1   0   -0.11    0.23
   9   1   0    0.33    0.22
 -10  -1   0    2.56    0.33
  10   1   0    2.63    0.31
 -11  -1   0    0.00    0.32
  11   1   0    0.32    0.31
 -12  -1   0    2.10    0.40
  12   1   0    1.63    0.49
  12   1   0    2.02    0.37
  12  -2   0    4.62    0.44
 -12   2   0    4.52    0.43
  11  -2   0    0.04    0.33
 -11   2   0    0.18    0.34
  10  -2   0    2.46    0.34
 -10   2   0    2.36    0.32
   9  -2   0    2.51    0.29
  -9   2   0    2.51    0.29
   8  -2   0    0.19    0.22
  -8   2   0   -0.04    0.24
  -8   2   0   -0.17    0.21
   7  -2   0    0.48    0.19
   7  -2   0    0.32    0.18
  -7   2   0    0.50    0.21
  -7   2   0   -0.04    0.19
   6  -2   0   38.83    0.72
   6  -2   0   37.27    0.67
  -6   2   0   37.29    0.73
  -6   2   0   37.00    0.68
   5  -2   0   36.07    0.64
   5  -2   0   36.07    0.66
  -5   2   0   36.41    0.63
  -5   2   0   37.09    0.75
  -5   2   0   35.51    0.68
   4  -2   0    2.82    0.18
   4  -2   0    2.94    0.18
  -4   2   0    2.83    0.14
  -4   2   0    3.21    0.22
   3  -2   0  389.32    5.76
  -3   2   0  385.08    5.44
  -3   2   0  394.10    6.30
   2  -2   0    9.25    0.20
  -2   2   0    9.05    0.23
  -2   2   0    9.55    0.23
  -1   2   0  498.04    8.30
  -1   2   0  527.84    8.31
   1   2   0  123.88    2.02
  -2  -2   0    3.64    0.10
  -2  -2   0    3.74    0.13
   2   2   0    3.11    0.14
   2   2   0    3.86    0.17
   2   2   0    3.69    0.12
   2   2   0    3.30    0.12
  -3  -2   0   18.07    0.33
  -3  -2   0   17.58    0.35
   3   2   0   18.22    0.36
   3   2   0   17.62    0.36
   3   2   0   18.10    0.37
  -4  -2   0    3.24    0.18
  -4  -2   0    3.12    0.17
   4   2   0    2.79    0.14
   4   2   0    3.02    0.18
   4   2   0    2.77    0.18
   4   2   0    2.66    0.19
   4   2   0    2.74    0.19
  -5  -2   0   18.26    0.38
  -5  -2   0   17.61    0.40
  -5  -2   0   17.54    0.44
   5   2   0   17.17    0.43
   5   2   0   17.87    0.40
   5   2   0   17.71    0.51
   5   2   0   17.37    0.34
  -6  -2   0   75.24    1.32
  -6  -2   0   76.30    1.21
   6   2   0   76.76    1.39
   6   2   0   76.10    1.25
   6   2   0   78.12    1.30
   6   2   0   77.65    1.18
  -7  -2   0   14.47    0.42
  -7  -2   0   13.52    0.48
   7   2   0   13.90    0.38
   7   2   0   14.21    0.42
   7   2   0   13.75    0.36
  -8  -2   0  162.94    2.75
  -8  -2   0  168.21    2.53
   8   2   0  170.20    2.62
   8   2   0  168.51    2.49
   8   2   0  169.08    2.73
   8   2   0  171.03    3.00
  -9  -2   0    0.52    0.25
  -9  -2   0    1.33    0.29
   9   2   0    1.23    0.25
   9   2   0    1.01    0.22
   9   2   0    0.99    0.34
 -10  -2   0   62.64    1.15
  10   2   0   59.90    1.42
  10   2   0   61.08    1.19
  10   2   0   62.98    1.09
 -11  -2   0    5.75    0.41
  11   2   0    5.66    0.38
  11   2   0    5.34    0.53
 -12  -2   0    3.07    0.41
  12   2   0    3.40    0.36
  12   2   0    3.22    0.53
  11  -3   0   11.16    0.57
 -11   3   0   11.64    0.55
  10  -3   0    0.10    0.33
 -10   3   0   -0.10    0.29
  -9   3   0   42.06    0.86
  -9   3   0   42.58    0.95
   8  -3   0    6.78    0.38
   8  -3   0    7.21    0.39
  -8   3   0    7.85    0.41
  -8   3   0    6.69    0.40
   7  -3   0   45.68    0.85
   7  -3   0   45.88    0.88
  -7   3   0   45.73    0.83
  -7   3   0   46.71    0.91
   6  -3   0   12.98    0.39
   6  -3   0   12.97    0.38
  -6   3   0   13.24    0.35
  -6   3   0   13.17    0.39
   5  -3   0   34.21    0.65
   5  -3   0   34.33    0.63
  -5   3   0   34.80    0.60
  -5   3   0   35.30    0.74
  -5   3   0   34.59    0.67
   4  -3   0    6.96    0.24
   4  -3   0    7.14    0.24
  -4   3   0    7.10    0.26
  -4   3   0    7.43    0.28
  -4   3   0    7.15    0.28
  -4   3   0    7.28    0.22
   3  -3   0    1.17    0.10
  -3   3   0    1.04    0.12
  -3   3   0    1.56    0.12
  -3   3   0    1.19    0.08
   2  -3   0   57.88    0.89
  -2   3   0   57.63    0.99
  -2   3   0   56.99    0.99
   1  -3   0    1.95    0.07
  -1   3   0    2.15    0.10
  -1   3   0    1.95    0.10
   0   3   0  308.91    4.77
   1   3   0  167.01    2.65
   1   3   0  170.98    2.76
   2   3   0  376.14    6.22
   2   3   0  386.53    5.97
   2   3   0  385.44    6.20
   2   3   0  392.04    6.23
  -3  -3   0   33.12    0.55
  -3  -3   0   33.49    0.59
   3   3   0   33.74    0.65
   3   3   0   34.69    0.63
   3   3   0   32.67    0.61
   3   3   0   34.05    0.61
  -4  -3   0   81.04    1.25
  -4  -3   0   78.59    1.30
   4   3   0   78.88    1.37
   4   3   0   79.70    1.34
   4   3   0   80.49    1.37
   4   3   0   79.63    1.41
  -5  -3   0    7.06    0.25
  -5  -3   0    7.43    0.26
  -5  -3   0    7.41    0.29
   5   3   0    7.40    0.21
   5   3   0    6.94    0.27
   5   3   0    7.39    0.25
   5   3   0    7.26    0.28
   5   3   0    7.83    0.29
   5   3   0    6.90    0.35
  -6  -3   0    4.19    0.22
  -6  -3   0    4.57    0.26
  -6  -3   0    4.39    0.26
   6   3   0    4.26    0.26
   6   3   0    4.05    0.25
   6   3   0    3.99    0.27
   6   3   0    4.33    0.21
   6   3   0    4.14    0.28
   6   3   0    3.97    0.29
  -7  -3   0    0.29    0.21
  -7  -3   0   -0.09    0.17
   7   3   0    0.17    0.24
   7   3   0    0.32    0.18
   7   3   0    0.21    0.14
   7   3   0    0.18    0.19
  -8  -3   0    5.12    0.29
  -8  -3   0    4.68    0.32
   8   3   0    4.90    0.25
   8   3   0    5.24    0.31
   8   3   0    5.17    0.32
   8   3   0    5.39    0.40
  -9  -3   0    9.71    0.48
  -9  -3   0    9.71    0.45
   9   3   0    9.55    0.45
   9   3   0    9.56    0.38
   9   3   0    9.26    0.43
   9   3   0    8.65    0.55
 -10  -3   0    3.90    0.41
 -10  -3   0    3.20    0.34
  10   3   0    3.37    0.36
  10   3   0    3.00    0.28
  10   3   0    3.16    0.46
 -11  -3   0   11.02    0.54
  11   3   0   10.70    0.53
  11   3   0   10.59    0.71
  11   3   0   10.89    0.46
 -12  -3   0    0.42    0.35
  12   3   0    0.06    0.45
  12   3   0   -0.42    0.28
  11  -4   0    0.64    0.39
 -11   4   0    0.82    0.43
 -11   4   0    0.90    0.34
  10  -4   0    0.24    0.33
 -10   4   0    0.13    0.37
 -10   4   0    0.55    0.31
   9  -4   0    7.19    0.41
  -9   4   0    9.81    0.57
  -9   4   0    8.72    0.46
   8  -4   0    9.92    0.44
   8  -4   0    9.12    0.46
  -8   4   0   10.08    0.51
  -8   4   0    9.65    0.41
   7  -4   0    0.45    0.21
   7  -4   0    0.15    0.21
  -7   4   0    0.02    0.19
  -7   4   0    0.43    0.24
   6  -4   0   79.93    1.34
   6  -4   0   79.91    1.28
  -6   4   0   76.62    1.34
  -6   4   0   80.72    1.23
   5  -4   0    5.93    0.27
   5  -4   0    7.01    0.29
  -5   4   0    6.12    0.34
  -5   4   0    6.68    0.34
  -5   4   0    6.26    0.24
   4  -4   0  212.55    3.05
   4  -4   0  214.22    3.22
  -4   4   0  212.81    3.16
  -4   4   0  207.94    3.53
  -4   4   0  215.86    3.53
  -4   4   0  212.83    3.00
   3  -4   0    0.28    0.10
  -3   4   0    0.35    0.12
  -3   4   0    0.16    0.11
  -3   4   0    0.51    0.12
   2  -4   0  125.45    1.87
  -2   4   0  123.95    1.85
  -2   4   0  124.80    2.06
  -2   4   0  124.02    2.06
   1  -4   0   68.44    1.02
  -1   4   0   67.82    1.14
  -1   4   0   67.70    1.11
  -1   4   0   69.73    1.14
   0   4   0   29.23    0.57
   0   4   0   30.12    0.54
   1   4   0   52.60    0.90
   1   4   0   52.55    0.94
   2   4   0   64.15    1.08
   2   4   0   63.97    1.04
   2   4   0   63.79    1.12
   2   4   0   61.25    1.03
  -3  -4   0   38.98    0.67
  -3  -4   0   39.38    0.61
   3   4   0   39.37    0.75
   3   4   0   39.28    0.62
   3   4   0   40.17    0.69
   3   4   0   38.58    0.72
   3   4   0   37.60    0.68
  -4  -4   0   35.09    0.59
  -4  -4   0   34.13    0.64
   4   4   0   34.32    0.72
   4   4   0   35.81    0.69
   4   4   0   33.74    0.65
   4   4   0   34.21    0.59
   4   4   0   35.87    0.66
  -5  -4   0  179.05    2.81
  -5  -4   0  178.18    2.71
   5   4   0  177.99    2.66
   5   4   0  175.73    2.88
   5   4   0  177.37    2.97
   5   4   0  182.18    2.97
   5   4   0  177.07    2.51
   5   4   0  181.23    3.03
  -6  -4   0    3.85    0.22
  -6  -4   0    4.10    0.25
  -6  -4   0    3.80    0.21
   6   4   0    4.24    0.26
   6   4   0    3.91    0.18
   6   4   0    3.98    0.27
   6   4   0    3.73    0.23
   6   4   0    4.08    0.29
   6   4   0    3.93    0.23
  -7  -4   0  150.07    2.25
  -7  -4   0  148.49    2.45
  -7  -4   0  152.05    2.38
   7   4   0  151.30    2.50
   7   4   0  151.80    2.67
   7   4   0  151.21    2.18
   7   4   0  149.52    2.33
   7   4   0  150.73    2.59
  -8  -4   0    0.31    0.25
  -8  -4   0    0.65    0.21
   8   4   0    0.23    0.32
   8   4   0    0.65    0.24
   8   4   0    0.37    0.22
   8   4   0    0.62    0.17
  -9  -4   0   28.29    0.67
  -9  -4   0   27.97    0.76
   9   4   0   28.72    0.57
   9   4   0   27.62    0.68
   9   4   0   27.14    0.84
 -10  -4   0   -0.42    0.32
 -10  -4   0    0.53    0.28
  10   4   0    0.20    0.30
  10   4   0    0.18    0.21
  10   4   0    0.38    0.28
  10   4   0    0.37    0.40
 -11  -4   0    0.65    0.39
 -11  -4   0    0.36    0.32
  11   4   0    0.65    0.40
  11   4   0    1.03    0.35
  11   4   0    0.49    0.25
 -12  -4   0   -0.44    0.34
  12   4   0   -0.07    0.28
  12   4   0    0.11    0.39
  12   4   0   -0.35    0.46
  10  -5   0   12.67    0.57
 -10   5   0   13.12    0.66
   9  -5   0    0.07    0.30
   9  -5   0    0.15    0.32
  -9   5   0    0.31    0.35
  -9   5   0    0.21    0.25
   8  -5   0   19.16    0.59
   8  -5   0   19.58    0.61
  -8   5   0   20.40    0.51
  -8   5   0   20.41    0.66
   7  -5   0    4.65    0.30
   7  -5   0    4.52    0.31
  -7   5   0    5.05    0.35
  -7   5   0    5.32    0.25
   6  -5   0    3.86    0.27
   6  -5   0    4.43    0.27
  -6   5   0    4.05    0.29
  -6   5   0    4.19    0.20
   5  -5   0    6.67    0.32
   5  -5   0    7.14    0.32
  -5   5   0    5.91    0.36
  -5   5   0    6.77    0.36
  -5   5   0    6.80    0.21
   4  -5   0   18.27    0.41
  -4   5   0   16.68    0.43
  -4   5   0   17.14    0.47
  -4   5   0   16.56    0.47
   3  -5   0   16.83    0.36
  -3   5   0   16.73    0.42
  -3   5   0   16.83    0.41
  -3   5   0   16.64    0.37
   2  -5   0    0.25    0.08
  -2   5   0    0.25    0.09
  -2   5   0    0.51    0.11
  -2   5   0    0.24    0.10
  -2   5   0    0.15    0.11
   1  -5   0   99.45    1.47
  -1   5   0   96.35    1.64
  -1   5   0  100.32    1.60
  -1   5   0   98.87    1.46
  -1   5   0  100.38    1.63
   0   5   0   31.43    0.49
   0   5   0   31.26    0.64
   0   5   0   33.23    0.60
   0   5   0   31.34    0.54
   0   5   0   31.60    0.54
   1   5   0  331.98    5.21
   1   5   0  335.17    5.43
   2   5   0   12.26    0.24
   2   5   0   13.52    0.24
   2   5   0   12.17    0.35
   2   5   0   13.17    0.23
   2   5   0   13.03    0.35
  -3  -5   0   74.65    1.10
   3   5   0   71.96    1.23
   3   5   0   73.99    1.28
   3   5   0   74.26    1.11
   3   5   0   72.16    1.32
   3   5   0   75.71    1.24
  -4  -5   0    8.12    0.22
  -4  -5   0    8.38    0.29
   4   5   0    8.89    0.24
   4   5   0    8.89    0.32
   4   5   0    9.21    0.26
   4   5   0    8.54    0.33
   4   5   0    8.97    0.27
  -5  -5   0    5.44    0.23
  -5  -5   0    4.57    0.27
   5   5   0    4.74    0.31
   5   5   0    5.20    0.26
   5   5   0    4.64    0.28
   5   5   0    4.92    0.24
   5   5   0    4.97    0.23
  -6  -5   0    6.11    0.28
  -6  -5   0    5.97    0.28
  -6  -5   0    5.72    0.32
   6   5   0    5.19    0.30
   6   5   0    5.55    0.28
   6   5   0    6.57    0.38
   6   5   0    5.69    0.35
   6   5   0    6.11    0.33
  -7  -5   0    0.10    0.18
  -7  -5   0    0.58    0.22
  -7  -5   0    0.62    0.19
   7   5   0    0.54    0.23
   7   5   0    0.54    0.20
   7   5   0    0.66    0.20
   7   5   0    0.37    0.25
  -8  -5   0   27.79    0.64
  -8  -5   0   27.51    0.71
  -8  -5   0   28.42    0.67
   8   5   0   26.94    0.82
   8   5   0   27.50    0.69
   8   5   0   27.81    0.65
  -9  -5   0    4.50    0.32
  -9  -5   0    3.45    0.35
   9   5   0    4.00    0.34
   9   5   0    3.95    0.45
   9   5   0    3.38    0.32
 -10  -5   0   22.52    0.64
 -10  -5   0   22.07    0.73
  10   5   0   21.02    0.83
  10   5   0   21.71    0.69
 -11  -5   0    0.65    0.37
 -11  -5   0    0.09    0.32
  11   5   0    0.38    0.40
  11   5   0    0.87    0.34
 -12  -5   0    6.86    0.47
  12   5   0    6.16    0.61
  12   5   0    6.77    0.48
  10  -6   0    0.04    0.37
 -10   6   0    0.34    0.43
   9  -6   0    6.15    0.44
   9  -6   0    5.62    0.43
  -9   6   0    4.93    0.47
   8  -6   0    5.41    0.39
   8  -6   0    4.82    0.37
  -8   6   0    4.71    0.43
   7  -6   0   33.00    0.76
   7  -6   0   31.92    0.74
  -7   6   0   32.84    0.80
   6  -6   0    1.77    0.25
   6  -6   0    1.59    0.25
  -6   6   0    1.44    0.28
   5  -6   0   72.56    1.24
  -5   6   0   73.78    1.25
  -5   6   0   71.63    1.38
   4  -6   0   22.12    0.49
  -4   6   0   22.79    0.57
  -4   6   0   21.76    0.50
  -4   6   0   21.64    0.55
   3  -6   0    7.67    0.27
  -3   6   0    8.34    0.28
  -3   6   0    8.39    0.32
  -3   6   0    8.47    0.31
   2  -6   0   40.74    0.67
  -2   6   0   39.92    0.71
  -2   6   0   41.04    0.75
  -2   6   0   39.95    0.67
  -2   6   0   40.69    0.77
   1  -6   0    3.73    0.13
   1  -6   0    3.63    0.12
  -1   6   0    3.58    0.19
  -1   6   0    3.67    0.16
  -1   6   0    4.07    0.22
  -1   6   0    3.82    0.15
   0   6   0   30.56    0.64
   0   6   0   29.15    0.53
   0   6   0   30.64    0.60
   0   6   0   29.63    0.52
   0   6   0   30.16    0.46
   1   6   0   10.71    0.36
   1   6   0   10.37    0.34
   2   6   0  131.26    2.29
   2   6   0  132.94    2.16
   2   6   0  137.91    2.17
   2   6   0  134.25    2.21
   3   6   0    1.17    0.18
   3   6   0    1.41    0.11
   3   6   0    1.54    0.10
   3   6   0    1.78    0.21
   3   6   0    1.43    0.10
  -4  -6   0  200.59    2.91
  -4  -6   0  192.66    2.91
  -4  -6   0  192.50    3.04
   4   6   0  195.57    2.87
   4   6   0  193.57    3.18
   4   6   0  199.15    3.21
   4   6   0  196.44    3.30
   4   6   0  193.82    3.20
  -5  -6   0   -0.02    0.12
  -5  -6   0    0.29    0.17
   5   6   0    0.14    0.21
   5   6   0   -0.26    0.13
   5   6   0    0.01    0.13
   5   6   0    0.10    0.14
   5   6   0    0.02    0.20
  -6  -6   0  178.10    2.84
  -6  -6   0  178.84    2.74
   6   6   0  178.06    2.68
   6   6   0  178.24    2.95
   6   6   0  181.59    3.00
   6   6   0  175.55    3.08
   6   6   0  178.47    3.00
  -7  -6   0    5.29    0.32
  -7  -6   0    5.27    0.33
   7   6   0    5.79    0.41
   7   6   0    5.71    0.35
   7   6   0    5.14    0.35
   7   6   0    5.52    0.32
   7   6   0    5.04    0.33
  -8  -6   0   33.76    0.82
  -8  -6   0   34.05    0.73
   8   6   0   32.91    0.79
   8   6   0   32.40    0.89
   8   6   0   33.36    0.81
   8   6   0   33.79    0.72
  -9  -6   0    8.78    0.51
  -9  -6   0    7.45    0.43
   9   6   0    7.45    0.51
   9   6   0    7.36    0.44
   9   6   0    7.49    0.47
 -10  -6   0    0.66    0.29
 -10  -6   0    0.44    0.34
  10   6   0    0.48    0.33
  10   6   0    0.52    0.39
  10   6   0    0.38    0.30
 -11  -6   0    3.31    0.44
 -11  -6   0    2.38    0.36
  11   6   0    2.84    0.39
  11   6   0    3.13    0.52
  11   6   0    2.80    0.38
 -12  -6   0    0.91    0.36
  12   6   0    0.86    0.51
  12   6   0    0.27    0.37
   9  -7   0    3.83    0.42
   9  -7   0    3.42    0.41
  -9   7   0    3.62    0.47
   8  -7   0   -0.08    0.32
   8  -7   0   -0.05    0.30
  -8   7   0    0.14    0.34
   7  -7   0    0.15    0.28
  -7   7   0   -0.61    0.31
   6  -7   0   16.55    0.53
  -6   7   0   17.09    0.57
   5  -7   0    1.07    0.23
  -5   7   0    1.24    0.25
  -5   7   0    1.35    0.25
   4  -7   0   33.02    0.66
  -4   7   0   32.07    0.73
  -4   7   0   31.52    0.75
  -4   7   0   33.17    0.66
   3  -7   0   13.72    0.37
  -3   7   0   13.06    0.41
  -3   7   0   13.67    0.43
  -3   7   0   14.08    0.36
   2  -7   0   66.59    1.04
  -2   7   0   63.39    1.28
  -2   7   0   63.41    1.01
  -2   7   0   63.03    1.10
  -2   7   0   66.15    1.15
   1  -7   0   16.92    0.31
   1  -7   0   17.19    0.31
  -1   7   0   16.35    0.33
  -1   7   0   16.69    0.39
  -1   7   0   17.03    0.32
  -1   7   0   16.48    0.47
  -1   7   0   16.34    0.42
  -1   7   0   17.08    0.37
   0   7   0   64.56    1.13
   0   7   0   64.27    1.07
   0   7   0   62.55    1.28
   1   7   0   10.04    0.22
   1   7   0    9.76    0.34
   1   7   0   10.62    0.40
   1   7   0   10.44    0.22
   2   7   0   10.58    0.39
   2   7   0   11.24    0.23
   2   7   0   10.47    0.23
   2   7   0   11.21    0.42
   3   7   0    0.87    0.11
   3   7   0    0.57    0.07
   3   7   0    0.53    0.20
   3   7   0    0.71    0.10
   3   7   0    0.58    0.19
  -4  -7   0    3.19    0.16
  -4  -7   0    3.14    0.16
  -4  -7   0    2.88    0.20
   4   7   0    2.64    0.17
   4   7   0    2.75    0.27
   4   7   0    3.12    0.14
   4   7   0    2.72    0.16
   4   7   0    2.59    0.27
   4   7   0    2.96    0.18
  -5  -7   0   11.70    0.37
  -5  -7   0   12.04    0.30
   5   7   0   12.36    0.35
   5   7   0   11.45    0.45
   5   7   0   11.79    0.35
   5   7   0   12.01    0.31
   5   7   0   12.50    0.47
  -6  -7   0    0.10    0.20
  -6  -7   0    0.21    0.15
   6   7   0    0.13    0.26
   6   7   0    0.11    0.18
   6   7   0   -0.05    0.24
   6   7   0    0.11    0.17
   6   7   0    0.33    0.17
  -7  -7   0   36.98    0.73
  -7  -7   0   36.71    0.78
   7   7   0   37.20    0.92
   7   7   0   36.25    0.85
   7   7   0   37.03    0.72
   7   7   0   37.67    0.82
   7   7   0   37.44    0.83
  -8  -7   0    2.14    0.26
  -8  -7   0    2.26    0.30
   8   7   0    1.94    0.35
   8   7   0    1.96    0.27
   8   7   0    2.29    0.35
   8   7   0    2.14    0.27
  -9  -7   0   16.38    0.55
  -9  -7   0   16.37    0.61
   9   7   0   17.02    0.60
   9   7   0   16.10    0.53
   9   7   0   17.60    0.75
 -10  -7   0    0.40    0.34
  10   7   0    0.11    0.43
  10   7   0    0.08    0.31
  10   7   0   -0.41    0.34
 -11  -7   0    6.36    0.48
  11   7   0    5.76    0.44
  11   7   0    6.31    0.61
  11   7   0    5.58    0.49
 -12  -7   0    0.82    0.42
 -12  -7   0    0.85    0.38
  12   7   0    1.00    0.41
  12   7   0    0.68    0.52
  12   7   0    0.55    0.38
   8  -8   0   17.00    0.62
  -8   8   0   17.81    0.68
   7  -8   0    0.77    0.30
  -7   8   0    1.41    0.35
   6  -8   0    5.75    0.37
  -6   8   0    5.48    0.37
   5  -8   0    0.65    0.25
  -5   8   0    0.68    0.28
  -5   8   0    0.66    0.26
   4  -8   0    2.45    0.25
  -4   8   0    2.36    0.27
  -4   8   0    2.29    0.26
  -4   8   0    2.60    0.24
   3  -8   0    0.36    0.18
  -3   8   0   -0.02    0.19
  -3   8   0   -0.08    0.16
  -3   8   0    0.09    0.19
   2  -8   0    3.48    0.19
  -2   8   0    3.29    0.18
  -2   8   0    3.35    0.22
  -2   8   0    3.27    0.21
   1  -8   0   11.26    0.26
  -1   8   0   11.39    0.25
  -1   8   0   10.56    0.25
  -1   8   0   10.52    0.38
  -1   8   0   10.82    0.30
  -1   8   0   10.24    0.33
  -1   8   0    9.82    0.41
   0   8   0    1.16    0.12
   0   8   0    1.09    0.21
   0   8   0    0.94    0.20
   0   8   0    0.95    0.13
   1   8   0   88.03    1.73
   1   8   0   85.95    1.44
   1   8   0   85.17    1.61
   1   8   0   87.60    1.44
   1   8   0   88.39    1.53
   2   8   0    4.84    0.33
   2   8   0    4.72    0.30
   2   8   0    4.55    0.17
   2   8   0    5.05    0.17
   3   8   0  119.60    1.95
   3   8   0  116.44    2.10
   3   8   0  119.03    2.04
   3   8   0  115.89    1.94
  -4  -8   0    2.22    0.12
  -4  -8   0    2.29    0.12
  -4  -8   0    2.29    0.21
   4   8   0    2.51    0.18
   4   8   0    2.12    0.16
   4   8   0    2.31    0.28
   4   8   0    2.42    0.30
  -5  -8   0   67.45    1.17
  -5  -8   0   66.15    1.08
   5   8   0   66.66    1.31
   5   8   0   67.65    1.21
   5   8   0   66.12    1.21
   5   8   0   67.73    1.05
   5   8   0   68.34    1.36
   5   8   0   65.74    1.04
  -6  -8   0    5.84    0.36
  -6  -8   0    6.13    0.31
   6   8   0    6.08    0.35
   6   8   0    6.14    0.42
   6   8   0    5.84    0.35
   6   8   0    5.89    0.29
   6   8   0    6.78    0.42
  -7  -8   0    4.94    0.28
  -7  -8   0    5.81    0.34
   7   8   0    4.95    0.31
   7   8   0    5.98    0.38
   7   8   0    5.98    0.45
   7   8   0    5.32    0.42
   7   8   0    5.75    0.38
  -8  -8   0    1.47    0.26
  -8  -8   0    1.15    0.30
   8   8   0    1.30    0.36
   8   8   0    1.70    0.29
   8   8   0    1.10    0.26
   8   8   0    1.12    0.35
  -9  -8   0    5.05    0.36
  -9  -8   0    4.81    0.41
   9   8   0    5.32    0.35
   9   8   0    4.44    0.41
   9   8   0    4.23    0.46
 -10  -8   0   10.88    0.59
  10   8   0    9.57    0.65
  10   8   0    9.26    0.58
  10   8   0    9.96    0.51
 -11  -8   0    0.76    0.38
  11   8   0    0.80    0.44
  11   8   0    1.11    0.36
  11   8   0    0.48    0.49
  -7   9   0    1.33    0.38
   6  -9   0   -0.19    0.29
  -6   9   0    0.16    0.31
   5  -9   0   31.99    0.73
  -5   9   0   31.39    0.71
  -5   9   0   31.81    0.86
   4  -9   0    5.56    0.33
  -4   9   0    5.40    0.36
  -4   9   0    5.87    0.35
  -4   9   0    5.78    0.36
   3  -9   0   47.31    0.88
  -3   9   0   47.24    0.98
  -3   9   0   47.24    0.82
  -3   9   0   48.39    0.97
   2  -9   0    8.44    0.33
  -2   9   0    8.26    0.36
  -2   9   0    8.35    0.38
  -2   9   0    7.91    0.27
   1  -9   0   32.71    0.59
  -1   9   0   32.38    0.67
  -1   9   0   33.24    0.67
  -1   9   0   32.49    0.72
   0   9   0    9.68    0.30
   0   9   0    9.26    0.42
   0   9   0    9.65    0.46
   0   9   0    9.66    0.28
   1   9   0    4.53    0.32
   1   9   0    4.45    0.21
   1   9   0    5.18    0.34
   2   9   0    0.53    0.23
   2   9   0    0.35    0.10
   2   9   0    0.20    0.24
   2   9   0    0.30    0.11
   3   9   0   11.57    0.30
   3   9   0   12.31    0.52
   3   9   0   12.39    0.31
   3   9   0   11.85    0.47
  -4  -9   0   43.13    0.69
   4   9   0   42.22    0.79
   4   9   0   41.68    0.96
   4   9   0   42.62    0.80
   4   9   0   42.77    0.97
  -5  -9   0    0.11    0.14
   5   9   0    0.22    0.17
   5   9   0    0.01    0.18
   5   9   0    0.05    0.27
   5   9   0    0.10    0.27
  -6  -9   0   45.32    0.82
   6   9   0   47.81    0.93
   6   9   0   45.46    1.04
   6   9   0   45.10    1.10
   6   9   0   47.73    0.94
   6   9   0   45.61    0.78
  -7  -9   0   18.10    0.49
   7   9   0   18.88    0.70
   7   9   0   19.71    0.58
   7   9   0   18.09    0.71
   7   9   0   17.68    0.45
   7   9   0   18.40    0.55
  -8  -9   0   14.80    0.49
   8   9   0   13.74    0.65
   8   9   0   14.90    0.58
   8   9   0   13.92    0.69
   8   9   0   15.35    0.46
  -9  -9   0    2.89    0.33
   9   9   0    3.00    0.36
   9   9   0    3.39    0.45
   9   9   0    3.24    0.33
   9   9   0    3.11    0.49
  10   9   0    6.16    0.59
  10   9   0    4.97    0.52
  10   9   0    5.32    0.39
   6 -10   0    1.77    0.35
  -6  10   0    1.67    0.35
   5 -10   0    0.50    0.31
  -5  10   0    0.70    0.28
  -5  10   0    0.21    0.32
   4 -10   0    1.31    0.28
  -4  10   0    1.61    0.30
  -4  10   0    1.71    0.25
   3 -10   0    9.78    0.41
  -3  10   0   10.66    0.34
  -3  10   0   10.08    0.46
  -3  10   0    9.87    0.49
   2 -10   0   19.11    0.48
  -2  10   0   18.22    0.54
  -2  10   0   20.16    0.54
   1 -10   0    1.66    0.20
  -1  10   0    1.73    0.21
  -1  10   0    1.43    0.21
   0 -10   0   62.10    0.98
   0  10   0   61.92    1.09
   0  10   0   60.28    1.20
   0  10   0   60.74    1.10
   1  10   0    2.72    0.17
   1  10   0    2.93    0.17
   1  10   0    3.53    0.32
   1  10   0    3.03    0.34
   2  10   0   50.20    1.16
   2  10   0   47.02    1.09
   2  10   0   49.29    0.87
   2  10   0   51.66    1.07
   2  10   0   49.71    0.87
   3  10   0    4.28    0.23
   3  10   0    3.93    0.37
   3  10   0    4.15    0.24
   3  10   0    4.44    0.39
  -4 -10   0   13.12    0.30
   4  10   0   12.84    0.36
   4  10   0   12.55    0.59
   4  10   0   11.48    0.53
   4  10   0   12.62    0.37
  -5 -10   0    6.75    0.28
   5  10   0    5.62    0.45
   5  10   0    6.26    0.32
   5  10   0    5.90    0.32
   5  10   0    5.50    0.45
  -6 -10   0    1.53    0.21
   6  10   0    1.49    0.23
   6  10   0    1.75    0.25
   6  10   0    1.66    0.38
   6  10   0    1.73    0.36
  -7 -10   0    1.55    0.24
   7  10   0    1.31    0.26
   7  10   0    1.48    0.19
   7  10   0    1.39    0.28
   7  10   0    0.85    0.36
   7  10   0    1.76    0.41
  -8 -10   0    0.22    0.26
   8  10   0    0.08    0.22
   8  10   0   -0.05    0.39
   8  10   0   -0.28    0.28
   8  10   0    0.43    0.27
   8  10   0    0.11    0.41
  -9 -10   0    6.54    0.40
   9  10   0    6.82    0.40
   9  10   0    6.23    0.54
   9  10   0    6.98    0.46
  10  10   0    2.40    0.50
  10  10   0    2.35    0.35
  10  10   0    2.73    0.49
   5 -11   0    0.27    0.33
  -5  11   0    0.28    0.28
   4 -11   0   21.39    0.63
  -4  11   0   21.06    0.70
  -4  11   0   21.91    0.49
   3 -11   0    1.53    0.29
  -3  11   0    2.08    0.31
  -3  11   0    2.01    0.30
   2 -11   0    3.32    0.28
  -2  11   0    3.31    0.29
   1 -11   0    1.71    0.22
  -1  11   0    2.18    0.24
  -1  11   0    1.74    0.23
   0 -11   0    0.18    0.17
   0  11   0    0.41    0.18
   0  11   0    0.20    0.17
  -1 -11   0    2.12    0.16
   1  11   0    2.34    0.35
   1  11   0    1.89    0.18
   1  11   0    1.93    0.18
   2  11   0    0.89    0.16
   2  11   0    0.86    0.32
   2  11   0    1.07    0.15
   2  11   0    1.67    0.37
   3  11   0   14.50    0.38
   3  11   0   16.71    0.69
   3  11   0   14.28    0.60
   3  11   0   17.51    0.69
   3  11   0   14.89    0.38
  -4 -11   0    0.33    0.14
   4  11   0    0.36    0.18
   4  11   0    0.05    0.34
   4  11   0    0.50    0.17
   4  11   0    0.49    0.33
  -5 -11   0   35.60    0.67
   5  11   0   35.34    0.98
   5  11   0   37.76    1.00
   5  11   0   35.86    0.75
   5  11   0   35.80    0.75
  -6 -11   0    3.47    0.25
   6  11   0    3.31    0.28
   6  11   0    3.62    0.47
   6  11   0    3.72    0.46
   6  11   0    3.59    0.29
  -7 -11   0   38.17    0.77
   7  11   0   39.17    0.87
   7  11   0   37.54    0.86
   7  11   0   36.77    1.06
   7  11   0   36.17    1.04
  -8 -11   0    2.71    0.31
   8  11   0    2.89    0.46
   8  11   0    2.68    0.50
   8  11   0    1.90    0.34
   8  11   0    2.36    0.33
  -9 -11   0    2.95    0.35
   9  11   0    2.91    0.40
   9  11   0    2.26    0.52
   9  11   0    2.61    0.26
   9  11   0    2.64    0.50
   3 -12   0   22.66    0.63
  -3  12   0   23.24    0.71
   2 -12   0    5.07    0.33
  -2  12   0    5.71    0.35
   1 -12   0   22.15    0.55
  -1  12   0   22.72    0.59
   0 -12   0   11.22    0.38
   0  12   0   10.69    0.39
   0  12   0   11.59    0.40
  -1 -12   0   10.24    0.33
   1  12   0   10.72    0.35
   1  12   0   11.71    0.65
   1  12   0   10.44    0.34
  -2 -12   0    5.94    0.25
   2  12   0    5.79    0.27
   2  12   0    5.46    0.27
   2  12   0    6.15    0.47
  -3 -12   0    0.15    0.15
   3  12   0    0.06    0.16
   3  12   0   -0.07    0.36
   3  12   0    0.20    0.16
   3  12   0    0.06    0.38
  -4 -12   0   -0.08    0.16
   4  12   0    0.03    0.38
   4  12   0    0.29    0.41
   4  12   0    0.25    0.18
   4  12   0    0.58    0.37
   4  12   0    0.19    0.18
  -5 -12   0    1.73    0.21
   5  12   0    1.27    0.23
   5  12   0    1.85    0.45
   5  12   0    1.73    0.43
   5  12   0    1.60    0.23
  -6 -12   0    3.74    0.27
   6  12   0    3.30    0.28
   6  12   0    3.95    0.50
   6  12   0    3.63    0.50
   6  12   0    3.30    0.29
  -7 -12   0    0.31    0.26
   7  12   0    0.49    0.29
   7  12   0    0.72    0.45
   7  12   0    0.54    0.28
   7  12   0    0.68    0.41
   0 -13   0    2.57    0.26
   0  13   0    2.44    0.24
   0  13   0    2.65    0.25
  -1 -13   0    1.94    0.22
   1  13   0    1.90    0.21
   1  13   0    1.68    0.21
   2  13   0   17.53    0.42
   2  13   0   16.77    0.42
   2  13   0   17.34    0.75
  -3 -13   0    0.96    0.18
   3  13   0    0.94    0.17
   3  13   0    0.96    0.17
   3  13   0    1.16    0.42
  -4 -13   0   21.05    0.46
   4  13   0   21.46    0.86
   4  13   0   22.35    0.85
   4  13   0   21.90    0.94
   4  13   0   19.25    0.48
   4  13   0   19.54    0.48
  -5 -13   0    6.92    0.34
   5  13   0    7.14    0.35
   5  13   0    7.72    0.58
   5  13   0    7.64    0.65
   5  13   0    6.77    0.58
   5  13   0    7.26    0.35
   5  13  -1    0.68    0.46
   5  13  -1    0.79    0.24
   5  13  -1    0.62    0.47
   5  13  -1    0.63    0.52
   5  13  -1    0.94    0.24
  -5 -13   1    0.63    0.23
   4  13  -1   33.38    1.05
   4  13  -1   31.51    1.00
   4  13  -1   30.95    0.67
   4  13  -1   29.92    0.67
  -4 -13   1   31.31    0.62
   3  13  -1    2.60    0.23
   3  13  -1    3.63    0.47
   3  13  -1    2.85    0.23
  -3 -13   1    3.25    0.23
   2  13  -1   18.69    0.49
   2  13  -1   20.65    0.85
   2  13  -1   20.40    0.49
   1  13  -1   19.47    0.49
   1  13  -1   17.54    0.49
   0  13  -1    1.85    0.25
   0  13  -1    1.36    0.24
   0 -13   1    1.55    0.25
   7  12  -1    5.18    0.52
   7  12  -1    5.06    0.38
   7  12  -1    5.71    0.58
   7  12  -1    6.26    0.38
  -7 -12   1    5.29    0.34
   6  12  -1    0.13    0.25
   6  12  -1   -0.08    0.42
   6  12  -1   -0.32    0.38
   6  12  -1    0.06    0.25
  -6 -12   1    0.17    0.22
   5  12  -1   -0.25    0.41
   5  12  -1    0.05    0.23
   5  12  -1    0.07    0.22
   5  12  -1    0.35    0.40
  -5 -12   1    0.00    0.20
   4  12  -1    1.26    0.22
   4  12  -1    0.77    0.41
   4  12  -1    1.42    0.42
   4  12  -1    1.25    0.21
  -4 -12   1    1.32    0.20
   3  12  -1    4.53    0.49
   3  12  -1    4.26    0.25
   3  12  -1    4.48    0.29
   3  12  -1    4.91    0.50
   3  12  -1    4.61    0.46
  -3 -12   1    5.05    0.28
   2  12  -1    4.76    0.30
   2  12  -1    5.06    0.28
   2  12  -1    5.56    0.47
  -2 -12   1    4.77    0.28
   1  12  -1   22.45    0.53
   1  12  -1   25.14    0.81
   1  12  -1   22.51    0.54
  -1 -12   1   23.01    0.50
   0  12  -1   10.27    0.40
   0  12  -1   10.61    0.40
   0 -12   1    9.88    0.39
  -1  12  -1   42.62    0.89
  -1  12  -1   42.18    0.89
   1 -12   1   42.14    0.82
  -2  12  -1    0.05    0.27
  -2  12  -1   -0.21    0.26
   2 -12   1   -0.08    0.26
  -3  12  -1   11.60    0.56
   3 -12   1   11.29    0.51
   8  11  -1    3.99    0.51
   8  11  -1    3.65    0.23
   8  11  -1    3.59    0.50
   8  11  -1    4.34    0.40
  -8 -11   1    4.02    0.33
   7  11  -1   27.17    0.72
   7  11  -1   26.27    0.88
   7  11  -1   25.67    0.90
   7  11  -1   25.42    0.70
  -7 -11   1   26.12    0.63
   6  11  -1    0.36    0.25
   6  11  -1    0.51    0.25
   6  11  -1    0.29    0.36
   6  11  -1    0.23    0.40
  -6 -11   1    0.28    0.22
   5  11  -1   32.53    0.72
   5  11  -1   33.15    0.95
   5  11  -1   34.52    0.74
   5  11  -1   31.86    0.90
  -5 -11   1   34.71    0.65
   4  11  -1   11.03    0.60
   4  11  -1   11.47    0.40
   4  11  -1   11.46    0.61
   4  11  -1   11.02    0.38
  -4 -11   1   11.94    0.34
   3  11  -1    9.45    0.54
   3  11  -1    9.68    0.57
   3  11  -1    9.77    0.35
   3  11  -1    9.33    0.34
  -3 -11   1   10.82    0.30
   2  11  -1    0.31    0.31
   2  11  -1    0.70    0.33
   2  11  -1    0.41    0.17
   2  11  -1    0.59    0.17
  -2 -11   1    0.46    0.15
   1  11  -1    0.10    0.17
   1  11  -1    0.23    0.30
   1  11  -1    0.18    0.16
   1  11  -1    0.18    0.17
  -1 -11   1    0.20    0.16
   0  11  -1   16.02    0.44
   0  11  -1   14.95    0.43
   0 -11   1   15.14    0.41
  -1  11  -1    0.27    0.21
  -1  11  -1   -0.14    0.20
   1 -11   1    0.06    0.21
  -2  11  -1   18.34    0.56
   2 -11   1   18.26    0.52
  -3  11  -1    0.25    0.28
  -3  11  -1    0.16    0.28
   3 -11   1   -0.47    0.26
  -4  11  -1   17.13    0.65
  -4  11  -1   18.00    0.46
   4 -11   1   16.99    0.58
  -5  11  -1    1.11    0.29
   5 -11   1    0.96    0.35
  10  10  -1    3.31    0.36
  10  10  -1    2.55    0.55
  10  10  -1    4.17    0.53
 -10 -10   1    2.78    0.38
   9  10  -1    0.16    0.40
   9  10  -1   -0.08    0.45
   9  10  -1    0.28    0.28
  -9 -10   1    0.16    0.31
   8  10  -1    0.49    0.43
   8  10  -1   -0.10    0.31
   8  10  -1   -0.11    0.24
   8  10  -1    0.68    0.38
  -8 -10   1    0.06    0.25
   7  10  -1    3.03    0.42
   7  10  -1    3.56    0.44
   7  10  -1    3.44    0.24
   7  10  -1    3.71    0.34
   7  10  -1    3.58    0.32
  -7 -10   1    3.57    0.28
   6  10  -1    0.53    0.23
   6  10  -1    0.68    0.36
   6  10  -1    0.35    0.24
   6  10  -1    0.75    0.37
   6  10  -1    0.70    0.15
  -6 -10   1    0.48    0.21
   5  10  -1    5.78    0.43
   5  10  -1    6.10    0.46
   5  10  -1    5.34    0.33
   5  10  -1    5.32    0.34
  -5 -10   1    5.49    0.29
   4  10  -1   39.49    0.76
   4  10  -1   38.62    0.76
   4  10  -1   35.50    0.93
   4  10  -1   37.61    0.94
  -4 -10   1   38.62    0.67
   3  10  -1    2.05    0.35
   3  10  -1    2.18    0.19
   3  10  -1    2.21    0.34
   3  10  -1    2.09    0.18
  -3 -10   1    2.23    0.15
   2  10  -1  102.86    1.86
   2  10  -1  102.68    1.74
   2  10  -1   98.61    1.94
   2  10  -1  103.61    1.75
   2  10  -1  106.17    2.09
  -2 -10   1  105.53    1.57
   1  10  -1    4.75    0.35
   1  10  -1    4.31    0.27
   1  10  -1    4.88    0.26
   1  10  -1    5.02    0.37
  -1 -10   1    3.79    0.22
   0  10  -1   34.43    0.69
   0  10  -1   34.71    0.80
   0 -10   1   35.22    0.63
  -1  10  -1   19.57    0.51
  -1  10  -1   19.20    0.52
   1 -10   1   19.57    0.46
  -2  10  -1    7.34    0.38
  -2  10  -1    6.95    0.25
  -2  10  -1    6.54    0.39
   2 -10   1    7.46    0.35
  -3  10  -1    0.52    0.25
  -3  10  -1    0.45    0.24
  -3  10  -1    0.65    0.20
   3 -10   1    0.67    0.25
  -4  10  -1    1.40    0.30
  -4  10  -1    0.99    0.24
   4 -10   1    0.65    0.28
  -5  10  -1    3.23    0.32
   5 -10   1    3.86    0.35
  -6  10  -1    9.27    0.51
   6 -10   1    8.73    0.52
  10   9  -1   21.93    0.66
  10   9  -1   21.05    0.91
  10   9  -1   20.93    0.84
 -10  -9   1   21.81    0.68
   9   9  -1    1.43    0.41
   9   9  -1    1.96    0.47
   9   9  -1    1.64    0.32
  -9  -9   1    1.27    0.30
   8   9  -1   33.64    1.00
   8   9  -1   34.29    0.95
   8   9  -1   34.93    0.86
   8   9  -1   35.94    0.73
  -8  -9   1   34.68    0.76
   7   9  -1   23.06    0.65
   7   9  -1   22.07    0.62
   7   9  -1   21.53    0.73
   7   9  -1   21.93    0.52
   7   9  -1   21.62    0.72
  -7  -9   1   22.48    0.56
   6   9  -1    8.48    0.50
   6   9  -1    8.70    0.41
   6   9  -1    8.76    0.40
   6   9  -1    8.94    0.31
   6   9  -1    8.65    0.54
  -6  -9   1    9.11    0.36
   5   9  -1   32.75    0.85
   5   9  -1   30.77    0.83
   5   9  -1   33.65    0.70
   5   9  -1   32.27    0.69
   5   9  -1   32.09    0.56
  -5  -9   1   32.59    0.62
   4   9  -1    1.15    0.18
   4   9  -1    2.01    0.31
   4   9  -1    1.59    0.18
   4   9  -1    1.82    0.30
  -4  -9   1    1.75    0.15
   3   9  -1    4.75    0.25
   3   9  -1    4.41    0.37
   3   9  -1    4.85    0.37
   3   9  -1    4.99    0.25
  -3  -9   1    4.80    0.20
  -3  -9   1    4.87    0.18
   2   9  -1    8.76    0.27
   2   9  -1    7.47    0.26
   2   9  -1    7.88    0.40
   2   9  -1    7.44    0.41
   1   9  -1   28.60    0.75
   1   9  -1   28.55    0.55
   1   9  -1   27.39    0.74
   1   9  -1   27.99    0.68
   1   9  -1   27.60    0.55
   0   9  -1   23.75    0.61
   0   9  -1   23.27    0.51
   0   9  -1   23.15    0.50
   0   9  -1   23.48    0.49
   0  -9   1   22.52    0.44
  -1   9  -1  110.07    1.60
  -1   9  -1  108.57    1.61
  -1   9  -1  109.43    1.85
  -1   9  -1  104.51    1.84
  -1   9  -1  106.53    1.86
   1  -9   1  110.19    1.69
  -2   9  -1    4.51    0.28
  -2   9  -1    4.29    0.26
  -2   9  -1    4.72    0.25
   2  -9   1    4.94    0.30
  -3   9  -1  104.32    1.87
  -3   9  -1  105.48    1.62
  -3   9  -1  103.60    1.88
   3  -9   1  105.01    1.70
  -4   9  -1    5.65    0.35
  -4   9  -1    5.16    0.36
  -4   9  -1    5.87    0.37
   4  -9   1    5.43    0.33
  -5   9  -1    9.83    0.55
  -5   9  -1    8.84    0.45
   5  -9   1    8.92    0.45
  -6   9  -1    5.34    0.39
   6  -9   1    5.45    0.39
  -7   9  -1   -0.06    0.34
   7  -9   1    0.11    0.33
  11   8  -1    0.34    0.36
  11   8  -1   -0.52    0.49
  11   8  -1    0.29    0.42
 -11  -8   1    0.02    0.41
  10   8  -1   -0.08    0.31
  10   8  -1   -0.07    0.45
  10   8  -1   -0.25    0.36
 -10  -8   1    0.16    0.35
   9   8  -1    5.14    0.37
   9   8  -1    4.39    0.44
   9   8  -1    3.58    0.46
  -9  -8   1    5.20    0.41
  -9  -8   1    5.39    0.37
   8   8  -1    1.29    0.36
   8   8  -1    0.99    0.27
   8   8  -1    1.48    0.30
   8   8  -1    1.07    0.36
  -8  -8   1    1.26    0.26
  -8  -8   1    1.46    0.32
   7   8  -1   26.43    0.68
   7   8  -1   24.69    0.76
   7   8  -1   25.87    0.67
   7   8  -1   25.38    0.57
  -7  -8   1   25.86    0.65
  -7  -8   1   24.53    0.59
   6   8  -1    0.74    0.20
   6   8  -1    0.71    0.20
   6   8  -1    1.04    0.30
   6   8  -1    0.95    0.22
   6   8  -1    0.59    0.28
  -6  -8   1    0.49    0.18
  -6  -8   1    0.74    0.24
   5   8  -1   90.76    1.68
   5   8  -1   93.63    1.61
   5   8  -1   91.12    1.42
   5   8  -1   93.06    1.76
   5   8  -1   91.18    1.60
  -5  -8   1   90.08    1.55
  -5  -8   1   91.20    1.45
   4   8  -1    0.15    0.14
   4   8  -1    0.27    0.23
   4   8  -1    0.24    0.26
   4   8  -1    0.16    0.15
   4   8  -1    0.25    0.13
  -4  -8   1    0.15    0.18
  -4  -8   1    0.23    0.12
   3   8  -1   69.87    1.37
   3   8  -1   70.05    1.04
   3   8  -1   70.05    1.33
   3   8  -1   70.80    1.21
   3   8  -1   69.00    1.21
  -3  -8   1   70.98    1.07
   2   8  -1    9.44    0.41
   2   8  -1    8.84    0.26
   2   8  -1    9.02    0.41
   2   8  -1    8.46    0.25
   1   8  -1   21.62    0.44
   1   8  -1   22.28    0.44
   1   8  -1   22.34    0.57
   1   8  -1   21.95    0.59
   0   8  -1   11.02    0.30
   0   8  -1   11.66    0.31
   0   8  -1   11.88    0.40
   0   8  -1   11.98    0.43
   0   8  -1   11.64    0.24
   0  -8   1   12.09    0.24
   0  -8   1   11.79    0.25
  -1   8  -1    4.23    0.20
  -1   8  -1    4.03    0.23
  -1   8  -1    4.59    0.26
  -1   8  -1    4.59    0.20
  -1   8  -1    4.36    0.27
   1  -8   1    4.27    0.22
  -2   8  -1    0.91    0.15
  -2   8  -1    0.84    0.19
  -2   8  -1    0.82    0.16
   2  -8   1    1.01    0.17
  -3   8  -1    2.34    0.21
  -3   8  -1    2.53    0.25
  -3   8  -1    2.56    0.24
   3  -8   1    2.70    0.22
  -4   8  -1   17.66    0.56
  -4   8  -1   18.03    0.58
  -4   8  -1   18.53    0.49
   4  -8   1   18.67    0.49
  -5   8  -1    5.69    0.37
  -5   8  -1    5.35    0.32
   5  -8   1    6.60    0.39
  -6   8  -1   41.45    0.88
   6  -8   1   40.50    0.87
  -7   8  -1    0.27    0.34
   7  -8   1    1.05    0.32
  -8   8  -1   19.06    0.71
   8  -8   1   19.44    0.69
  11   7  -1   11.52    0.68
  11   7  -1    9.89    0.68
  11   7  -1   11.14    0.56
 -11  -7   1   11.08    0.65
  10   7  -1   -0.47    0.43
  10   7  -1    0.20    0.33
  10   7  -1   -0.20    0.34
 -10  -7   1    0.83    0.36
   9   7  -1    7.61    0.56
   9   7  -1    7.05    0.45
   9   7  -1    8.59    0.52
  -9  -7   1    9.23    0.54
  -9  -7   1    8.38    0.45
   8   7  -1    1.67    0.39
   8   7  -1    1.62    0.27
   8   7  -1    1.90    0.29
   8   7  -1    1.43    0.34
  -8  -7   1    2.41    0.31
  -8  -7   1    1.59    0.27
   7   7  -1   18.92    0.54
   7   7  -1   18.64    0.69
   7   7  -1   17.84    0.62
   7   7  -1   18.79    0.55
   7   7  -1   19.23    0.49
  -7  -7   1   18.93    0.50
  -7  -7   1   19.30    0.56
   6   7  -1   10.69    0.41
   6   7  -1   10.02    0.47
   6   7  -1   10.74    0.49
   6   7  -1   10.50    0.35
   6   7  -1   10.56    0.40
  -6  -7   1   10.16    0.34
  -6  -7   1    9.60    0.40
   5   7  -1    0.06    0.15
   5   7  -1   -0.06    0.23
   5   7  -1    0.13    0.23
   5   7  -1    0.11    0.15
   5   7  -1   -0.15    0.16
  -5  -7   1    0.03    0.13
  -5  -7   1    0.00    0.18
   4   7  -1    3.13    0.20
   4   7  -1    3.14    0.28
   4   7  -1    3.04    0.18
   4   7  -1    3.32    0.20
   4   7  -1    2.73    0.28
   4   7  -1    2.99    0.18
  -4  -7   1    3.22    0.18
  -4  -7   1    3.45    0.22
   3   7  -1   22.22    0.44
   3   7  -1   21.24    0.56
   3   7  -1   22.03    0.38
   3   7  -1   21.60    0.57
   3   7  -1   21.37    0.44
  -3  -7   1   21.26    0.37
  -3  -7   1   21.48    0.36
   2   7  -1  106.18    1.54
   2   7  -1  109.16    1.74
   2   7  -1  104.96    1.80
   2   7  -1  103.21    1.74
   2   7  -1  105.09    1.88
   2   7  -1  103.67    1.54
   1   7  -1    0.53    0.09
   1   7  -1    0.25    0.20
   1   7  -1    0.52    0.10
   1   7  -1    0.60    0.18
   1   7  -1    0.51    0.07
   0   7  -1  157.71    2.29
   0   7  -1  155.99    2.29
   0   7  -1  160.85    2.58
   0   7  -1  156.54    2.58
   0   7  -1  155.05    2.90
   0   7  -1  158.24    2.56
  -1   7  -1    7.81    0.23
  -1   7  -1    7.96    0.27
  -1   7  -1    7.48    0.34
  -1   7  -1    8.51    0.26
  -1   7  -1    8.36    0.31
  -1   7  -1    7.85    0.22
   1  -7   1    8.29    0.22
   1  -7   1    7.96    0.22
  -2   7  -1   67.17    1.17
  -2   7  -1   64.98    1.18
  -2   7  -1   64.83    1.12
  -2   7  -1   64.95    1.03
   2  -7   1   65.11    1.06
  -3   7  -1   32.68    0.61
  -3   7  -1   32.06    0.69
  -3   7  -1   31.65    0.70
   3  -7   1   32.38    0.62
  -4   7  -1   15.46    0.43
  -4   7  -1   15.41    0.48
  -4   7  -1   15.45    0.49
   4  -7   1   15.72    0.44
  -5   7  -1    0.74    0.24
  -5   7  -1    0.89    0.24
   5  -7   1    0.98    0.22
  -6   7  -1    2.36    0.31
   6  -7   1    2.37    0.29
  -7   7  -1   10.94    0.56
   7  -7   1   10.60    0.50
  -8   7  -1    7.17    0.47
   8  -7   1    6.35    0.43
   8  -7   1    6.33    0.43
  -9   7  -1   12.55    0.68
   9  -7   1   14.69    0.59
   9  -7   1   13.48    0.61
  12   6  -1    0.81    0.41
  12   6  -1    0.28    0.51
 -12  -6   1    0.42    0.42
 -12  -6   1    0.71    0.37
  11   6  -1    4.72    0.44
  11   6  -1    4.60    0.57
  11   6  -1    5.34    0.45
 -11  -6   1    5.36    0.48
 -11  -6   1    5.86    0.43
  10   6  -1    9.48    0.55
  10   6  -1   10.23    0.52
  10   6  -1    9.06    0.62
 -10  -6   1    9.73    0.51
 -10  -6   1    9.58    0.60
   9   6  -1    2.29    0.34
   9   6  -1    2.24    0.30
   9   6  -1    1.18    0.41
  -9  -6   1    1.66    0.33
  -9  -6   1    1.53    0.28
  -9  -6   1    1.52    0.29
   8   6  -1   72.30    1.50
   8   6  -1   69.76    1.36
   8   6  -1   69.35    1.23
  -8  -6   1   71.91    1.27
  -8  -6   1   70.86    1.34
   7   6  -1    2.91    0.25
   7   6  -1    2.45    0.32
   7   6  -1    2.51    0.28
   7   6  -1    2.48    0.26
   7   6  -1    2.43    0.25
  -7  -6   1    2.55    0.24
  -7  -6   1    2.60    0.28
   6   6  -1   58.45    1.01
   6   6  -1   58.02    1.14
   6   6  -1   60.41    1.13
   6   6  -1   59.80    1.12
   6   6  -1   59.55    1.23
  -6  -6   1   58.19    1.09
  -6  -6   1   60.53    1.02
   5   6  -1    3.10    0.20
   5   6  -1    2.84    0.27
   5   6  -1    2.45    0.25
   5   6  -1    2.71    0.19
   5   6  -1    2.65    0.19
  -5  -6   1    2.59    0.17
  -5  -6   1    2.98    0.22
   4   6  -1   28.18    0.56
   4   6  -1   28.27    0.50
   4   6  -1   28.56    0.57
   4   6  -1   27.39    0.66
   4   6  -1   27.39    0.63
  -4  -6   1   27.39    0.49
  -4  -6   1   28.05    0.57
  -4  -6   1   28.53    0.49
   3   6  -1    9.74    0.39
   3   6  -1   10.01    0.26
   3   6  -1   10.04    0.23
   3   6  -1    9.85    0.38
   3   6  -1    9.40    0.26
  -3  -6   1    9.79    0.21
  -3  -6   1   10.09    0.21
   2   6  -1   15.64    0.45
   2   6  -1   15.27    0.31
   2   6  -1   15.13    0.31
   2   6  -1   15.80    0.42
   2   6  -1   15.78    0.28
   1   6  -1    4.07    0.25
   1   6  -1    4.33    0.14
   1   6  -1    3.63    0.13
   1   6  -1    4.47    0.26
   0   6  -1   12.25    0.39
   0   6  -1   12.60    0.35
   0   6  -1   12.53    0.27
   0   6  -1   12.31    0.27
   0   6  -1   12.33    0.24
  -1   6  -1   94.06    1.54
  -1   6  -1   91.50    1.54
  -1   6  -1   90.67    1.37
  -1   6  -1   90.90    1.51
  -1   6  -1   92.44    1.54
   1  -6   1   90.46    1.39
  -2   6  -1    0.27    0.12
  -2   6  -1    0.29    0.11
  -2   6  -1    0.34    0.12
  -2   6  -1    0.30    0.12
   2  -6   1    0.05    0.11
  -3   6  -1  142.49    2.36
  -3   6  -1  139.05    2.10
  -3   6  -1  137.27    2.36
   3  -6   1  138.20    2.14
  -4   6  -1    4.34    0.26
  -4   6  -1    3.73    0.25
  -4   6  -1    3.91    0.24
   4  -6   1    3.83    0.23
  -5   6  -1   46.02    0.88
  -5   6  -1   46.92    0.98
   5  -6   1   45.83    0.87
  -6   6  -1    1.18    0.27
   6  -6   1    0.86    0.22
   6  -6   1    1.14    0.23
  -7   6  -1   13.58    0.59
   7  -6   1   14.38    0.50
   7  -6   1   15.44    0.53
  -8   6  -1   -0.17    0.32
   8  -6   1    0.10    0.28
   8  -6   1   -0.33    0.28
  -9   6  -1    4.42    0.45
   9  -6   1    4.17    0.40
   9  -6   1    4.94    0.42
 -10   6  -1   -0.29    0.42
  10  -6   1    0.10    0.35
  12   5  -1    7.87    0.65
  12   5  -1    8.05    0.53
 -12  -5   1    7.92    0.56
 -12  -5   1    8.23    0.49
  11   5  -1    0.50    0.37
  11   5  -1    0.70    0.47
 -11  -5   1    0.09    0.34
 -11  -5   1    0.29    0.39
  10   5  -1   25.03    0.90
  10   5  -1   26.21    0.71
 -10  -5   1   24.71    0.78
 -10  -5   1   24.76    0.68
   9   5  -1    2.91    0.20
   9   5  -1    2.74    0.32
   9   5  -1    2.68    0.41
   9   5  -1    2.62    0.31
  -9  -5   1    2.99    0.36
  -9  -5   1    2.75    0.30
   8   5  -1   19.34    0.71
   8   5  -1   18.05    0.56
   8   5  -1   18.04    0.38
  -8  -5   1   17.86    0.51
  -8  -5   1   18.01    0.53
  -8  -5   1   18.61    0.60
   7   5  -1    0.60    0.20
   7   5  -1    0.17    0.23
   7   5  -1    0.87    0.21
   7   5  -1    0.81    0.27
   7   5  -1    0.71    0.11
  -7  -5   1    0.45    0.19
  -7  -5   1    0.95    0.23
  -7  -5   1    0.44    0.19
   6   5  -1    7.09    0.32
   6   5  -1    6.28    0.37
   6   5  -1    6.54    0.32
   6   5  -1    6.46    0.30
   6   5  -1    6.83    0.39
  -6  -5   1    6.12    0.30
  -6  -5   1    6.57    0.27
  -6  -5   1    6.86    0.35
   5   5  -1   41.29    0.80
   5   5  -1   41.65    0.72
   5   5  -1   40.91    0.87
   5   5  -1   42.21    0.80
   5   5  -1   39.73    0.83
  -5  -5   1   40.96    0.72
  -5  -5   1   40.96    0.78
   4   5  -1    0.49    0.17
   4   5  -1    0.33    0.12
   4   5  -1    0.94    0.19
   4   5  -1    0.49    0.12
   4   5  -1    0.52    0.11
  -4  -5   1    0.36    0.10
  -4  -5   1    0.71    0.14
   3   5  -1  223.42    3.27
   3   5  -1  221.34    3.64
   3   5  -1  226.76    3.65
   3   5  -1  226.47    3.72
   3   5  -1  223.65    3.58
  -3  -5   1  225.41    3.32
  -3  -5   1  224.57    3.32
   2   5  -1    0.22    0.07
   2   5  -1    0.20    0.13
   2   5  -1    0.43    0.14
   2   5  -1    0.33    0.07
   2   5  -1    0.30    0.07
   1   5  -1   80.94    1.22
   1   5  -1   83.81    1.45
   1   5  -1   83.76    1.40
   1   5  -1   84.46    1.36
   0   5  -1    8.73    0.21
   0   5  -1    9.25    0.30
   0   5  -1    8.98    0.19
   0   5  -1    9.14    0.27
   0   5  -1    9.15    0.20
  -1   5  -1   53.86    0.95
  -1   5  -1   55.29    0.94
  -1   5  -1   55.46    0.85
  -1   5  -1   56.03    0.94
  -1   5  -1   55.71    0.94
   1  -5   1   54.78    0.85
  -2   5  -1   51.10    0.89
  -2   5  -1   48.84    0.80
  -2   5  -1   49.83    0.84
   2  -5   1   49.84    0.80
  -3   5  -1   51.95    0.96
  -3   5  -1   50.95    0.85
  -3   5  -1   51.67    0.94
   3  -5   1   51.52    0.86
  -4   5  -1    0.74    0.17
  -4   5  -1    0.43    0.16
  -4   5  -1    0.80    0.16
   4  -5   1    0.92    0.16
   4  -5   1    0.75    0.15
  -5   5  -1    1.31    0.21
  -5   5  -1    1.33    0.20
  -5   5  -1    1.51    0.12
  -5   5  -1    1.29    0.12
   5  -5   1    1.30    0.19
   5  -5   1    1.37    0.18
  -6   5  -1   36.31    0.62
  -6   5  -1   35.49    0.76
   6  -5   1   36.66    0.72
   6  -5   1   35.41    0.73
  -7   5  -1    6.32    0.32
  -7   5  -1    6.22    0.37
   7  -5   1    6.98    0.38
   7  -5   1    7.07    0.40
  -8   5  -1   41.35    0.76
  -8   5  -1   40.70    0.92
   8  -5   1   39.68    0.87
   8  -5   1   39.19    0.85
  -9   5  -1    0.28    0.25
  -9   5  -1    0.26    0.37
   9  -5   1    0.47    0.30
   9  -5   1    0.45    0.32
 -10   5  -1    7.27    0.53
  10  -5   1    7.01    0.45
  12   4  -1    0.36    0.49
  12   4  -1    0.24    0.28
  12   4  -1    0.33    0.38
 -12  -4   1    0.05    0.37
  11   4  -1    9.41    0.54
  11   4  -1   10.20    0.42
  11   4  -1    9.43    0.64
 -11  -4   1   10.04    0.55
 -11  -4   1    9.53    0.63
  10   4  -1    0.87    0.29
  10   4  -1    0.49    0.31
  10   4  -1    0.18    0.38
  10   4  -1    0.85    0.23
 -10  -4   1    0.85    0.30
 -10  -4   1    0.43    0.34
   9   4  -1   80.09    1.70
   9   4  -1   81.53    1.27
   9   4  -1   79.14    1.41
   9   4  -1   78.88    1.46
  -9  -4   1   80.42    1.51
  -9  -4   1   80.04    1.36
   8   4  -1    0.33    0.22
   8   4  -1    0.13    0.17
   8   4  -1    0.41    0.23
   8   4  -1    0.35    0.29
  -8  -4   1    0.49    0.23
  -8  -4   1    0.54    0.22
  -8  -4   1    0.31    0.26
   7   4  -1   27.67    0.52
   7   4  -1   28.48    0.67
   7   4  -1   27.34    0.65
   7   4  -1   28.18    0.61
   7   4  -1   29.02    0.76
  -7  -4   1   27.98    0.62
  -7  -4   1   28.17    0.67
  -7  -4   1   27.37    0.59
   6   4  -1   45.82    0.89
   6   4  -1   44.13    0.71
   6   4  -1   44.32    0.80
   6   4  -1   44.61    0.97
   6   4  -1   45.48    0.90
   6   4  -1   44.78    0.88
  -6  -4   1   44.69    0.77
  -6  -4   1   44.72    0.81
  -6  -4   1   45.02    0.87
   5   4  -1    1.04    0.15
   5   4  -1    1.01    0.17
   5   4  -1    1.71    0.22
   5   4  -1    1.32    0.16
   5   4  -1    1.25    0.10
   5   4  -1    1.22    0.15
  -5  -4   1    1.32    0.18
  -5  -4   1    1.23    0.14
  -5  -4   1    1.20    0.14
   4   4  -1   42.53    0.85
   4   4  -1   43.55    0.71
   4   4  -1   43.62    0.79
   4   4  -1   42.64    0.81
   4   4  -1   42.42    0.79
  -4  -4   1   42.21    0.71
  -4  -4   1   42.72    0.77
   3   4  -1   12.79    0.27
   3   4  -1   12.28    0.29
   3   4  -1   12.99    0.29
   3   4  -1   12.71    0.34
   3   4  -1   12.84    0.35
  -3  -4   1   12.95    0.25
   2   4  -1   15.27    0.39
   2   4  -1   15.86    0.31
   2   4  -1   16.44    0.31
   2   4  -1   16.19    0.38
   1   4  -1   67.65    1.09
   1   4  -1   66.47    1.12
   1   4  -1   66.16    1.16
   0   4  -1  133.52    2.18
   0   4  -1  138.80    2.18
   0   4  -1  132.04    2.24
   0   4  -1  135.03    2.14
  -1   4  -1    5.61    0.16
  -1   4  -1    5.39    0.18
  -1   4  -1    5.40    0.17
   1  -4   1    5.41    0.13
  -2   4  -1  365.55    5.30
  -2   4  -1  363.07    5.92
  -2   4  -1  373.69    5.92
   2  -4   1  364.30    5.41
  -3   4  -1    1.13    0.13
  -3   4  -1    0.94    0.13
  -3   4  -1    1.26    0.13
   3  -4   1    1.01    0.12
  -4   4  -1  145.95    2.21
  -4   4  -1  144.85    2.46
  -4   4  -1  145.35    2.08
  -4   4  -1  144.26    2.45
   4  -4   1  145.63    2.12
   4  -4   1  147.39    2.25
  -5   4  -1    1.31    0.19
  -5   4  -1    1.29    0.20
  -5   4  -1    1.46    0.14
   5  -4   1    1.26    0.17
   5  -4   1    1.02    0.17
  -6   4  -1   14.73    0.38
  -6   4  -1   15.75    0.50
   6  -4   1   16.18    0.45
   6  -4   1   15.87    0.43
  -7   4  -1    0.16    0.24
  -7   4  -1    0.20    0.18
   7  -4   1    0.12    0.21
   7  -4   1    0.25    0.21
  -8   4  -1    1.00    0.31
  -8   4  -1    1.09    0.24
   8  -4   1    0.93    0.26
   8  -4   1    0.76    0.26
  -9   4  -1    0.39    0.27
  -9   4  -1    0.37    0.33
   9  -4   1    0.58    0.30
 -10   4  -1    0.06    0.39
 -10   4  -1    0.07    0.30
  10  -4   1   -0.19    0.32
 -11   4  -1   12.39    0.55
  11  -4   1   12.82    0.62
  12   3  -1    1.25    0.50
  12   3  -1    1.08    0.31
 -12  -3   1    1.15    0.37
  11   3  -1    2.51    0.41
  11   3  -1    1.35    0.46
  11   3  -1    1.91    0.30
 -11  -3   1    1.33    0.36
 -11  -3   1    1.42    0.41
  10   3  -1    3.57    0.36
  10   3  -1    4.90    0.51
  10   3  -1    4.04    0.30
 -10  -3   1    2.58    0.33
 -10  -3   1    3.46    0.40
   9   3  -1    0.06    0.22
   9   3  -1    0.21    0.26
   9   3  -1    0.20    0.36
   9   3  -1   -0.09    0.20
  -9  -3   1   -0.06    0.24
  -9  -3   1   -0.28    0.29
   8   3  -1   26.63    0.63
   8   3  -1   26.71    0.62
   8   3  -1   26.84    0.56
   8   3  -1   29.04    0.84
  -8  -3   1   25.82    0.62
  -8  -3   1   26.46    0.71
   7   3  -1    0.33    0.18
   7   3  -1    0.54    0.15
   7   3  -1    0.11    0.25
   7   3  -1    0.29    0.19
  -7  -3   1    0.41    0.20
  -7  -3   1    0.22    0.18
  -7  -3   1    0.44    0.18
   6   3  -1   71.21    1.17
   6   3  -1   71.24    1.30
   6   3  -1   72.34    1.25
   6   3  -1   71.28    1.09
   6   3  -1   69.42    1.31
   6   3  -1   71.69    1.38
  -6  -3   1   71.18    1.25
  -6  -3   1   70.78    1.13
  -6  -3   1   71.01    1.19
   5   3  -1    0.26    0.12
   5   3  -1    0.11    0.13
   5   3  -1    0.15    0.17
   5   3  -1    0.34    0.13
   5   3  -1    0.29    0.10
   5   3  -1    0.22    0.14
  -5  -3   1    0.08    0.15
  -5  -3   1    0.15    0.12
  -5  -3   1    0.03    0.11
   4   3  -1  290.27    4.44
   4   3  -1  270.95    4.61
   4   3  -1  290.13    4.65
   4   3  -1  285.64    4.61
   4   3  -1  283.82    4.13
   4   3  -1  277.24    3.96
  -4  -3   1  282.80    4.34
  -4  -3   1  282.25    4.21
   3   3  -1    5.46    0.25
   3   3  -1    5.34    0.19
   3   3  -1    5.20    0.19
   3   3  -1    5.31    0.21
  -3  -3   1    5.27    0.21
  -3  -3   1    5.48    0.16
   2   3  -1  313.90    5.00
   2   3  -1  311.14    4.82
   2   3  -1  304.85    5.01
   2   3  -1  308.73    5.01
  -2  -3   1  310.49    4.58
   1   3  -1   46.36    0.76
   1   3  -1   46.22    0.81
   1   3  -1   46.62    0.76
   1   3  -1   45.60    0.79
   0   3  -1  209.79    3.30
   0   3  -1  214.42    3.41
   0   3  -1  213.15    3.43
   0   3  -1  209.95    3.41
  -1   3  -1   32.27    0.58
  -1   3  -1   33.91    0.57
   1  -3   1   32.99    0.52
  -2   3  -1   31.78    0.59
  -2   3  -1   32.88    0.59
   2  -3   1   32.27    0.53
  -3   3  -1    9.53    0.27
  -3   3  -1    9.49    0.21
  -3   3  -1    9.15    0.27
   3  -3   1    9.62    0.24
  -4   3  -1    6.97    0.28
  -4   3  -1    6.97    0.26
  -4   3  -1    6.76    0.26
  -4   3  -1    6.95    0.21
   4  -3   1    6.72    0.23
   4  -3   1    7.64    0.26
  -5   3  -1   83.02    1.48
  -5   3  -1   81.99    1.33
  -5   3  -1   82.42    1.25
   5  -3   1   82.46    1.28
   5  -3   1   82.52    1.34
  -6   3  -1    5.44    0.30
  -6   3  -1    6.18    0.34
   6  -3   1    6.30    0.31
   6  -3   1    6.03    0.30
  -7   3  -1   48.41    0.86
  -7   3  -1   47.73    0.93
   7  -3   1   49.13    0.88
   7  -3   1   46.72    0.90
  -8   3  -1    3.51    0.33
  -8   3  -1    2.96    0.27
   8  -3   1    2.75    0.28
   8  -3   1    3.65    0.29
  -9   3  -1   16.55    0.62
  -9   3  -1   16.19    0.54
   9  -3   1   15.60    0.57
 -10   3  -1    0.14    0.29
  10  -3   1   -0.44    0.30
 -11   3  -1    6.47    0.43
  11  -3   1    7.64    0.47
  12   2  -1   13.74    0.56
  12   2  -1   13.45    0.78
 -12  -2   1   15.93    0.63
  11   2  -1    6.01    0.56
  11   2  -1    6.26    0.39
 -11  -2   1    6.19    0.43
  10   2  -1   28.77    0.65
  10   2  -1   28.78    0.94
 -10  -2   1   28.53    0.72
 -10  -2   1   28.66    0.83
   9   2  -1    1.96    0.30
   9   2  -1    1.81    0.36
   9   2  -1    1.93    0.24
  -9  -2   1    1.50    0.27
  -9  -2   1    1.95    0.31
   8   2  -1   10.93    0.43
   8   2  -1   11.48    0.39
   8   2  -1   10.88    0.39
  -8  -2   1   10.69    0.43
  -8  -2   1   11.17    0.46
   7   2  -1    5.39    0.27
   7   2  -1    5.69    0.28
   7   2  -1    5.56    0.31
  -7  -2   1    5.22    0.34
  -7  -2   1    5.48    0.33
   6   2  -1   15.44    0.35
   6   2  -1   14.49    0.38
   6   2  -1   14.67    0.43
   6   2  -1   14.85    0.38
  -6  -2   1   15.25    0.46
  -6  -2   1   14.67    0.40
  -6  -2   1   14.53    0.39
   5   2  -1    0.02    0.10
   5   2  -1    0.06    0.12
   5   2  -1    0.56    0.18
   5   2  -1    0.05    0.12
  -5  -2   1    0.07    0.11
  -5  -2   1    0.10    0.11
  -5  -2   1    0.07    0.14
   4   2  -1    0.08    0.13
   4   2  -1    0.08    0.10
   4   2  -1   -0.13    0.10
   4   2  -1    0.07    0.08
  -4  -2   1   -0.08    0.11
  -4  -2   1    0.05    0.09
   3   2  -1   30.56    0.60
   3   2  -1   29.60    0.56
   3   2  -1   29.71    0.55
   3   2  -1   29.99    0.55
  -3  -2   1   29.81    0.54
  -3  -2   1   29.75    0.51
   2   2  -1    2.65    0.11
   2   2  -1    2.49    0.15
   2   2  -1    2.99    0.15
   2   2  -1    2.47    0.11
  -2  -2   1    2.77    0.10
   1   2  -1  378.54    6.06
   1   2  -1  368.07    6.08
   1   2  -1  383.94    6.08
   1   2  -1  370.47    5.79
   0   2  -1    0.73    0.06
   0   2  -1    0.62    0.06
   0   2  -1    0.45    0.07
  -1   2  -1  130.47    2.10
  -1   2  -1  127.46    2.10
  -1   2  -1  129.32    2.10
  -2   2  -1   19.37    0.37
   2  -2   1   18.74    0.33
  -3   2  -1   17.44    0.31
  -3   2  -1   17.65    0.38
   3  -2   1   17.43    0.34
  -4   2  -1   10.00    0.29
  -4   2  -1    9.53    0.24
   4  -2   1    9.96    0.26
   4  -2   1   10.21    0.26
  -5   2  -1   10.98    0.33
  -5   2  -1   10.60    0.29
   5  -2   1   11.29    0.31
   5  -2   1   10.81    0.31
  -6   2  -1    0.12    0.17
  -6   2  -1   -0.23    0.14
   6  -2   1    0.30    0.15
   6  -2   1    0.05    0.15
  -7   2  -1    1.93    0.24
  -7   2  -1    1.42    0.20
   7  -2   1    1.67    0.21
   7  -2   1    1.44    0.21
  -8   2  -1   14.53    0.49
  -8   2  -1   15.09    0.53
   8  -2   1   13.89    0.46
  -9   2  -1    0.50    0.27
   9  -2   1    0.68    0.27
 -10   2  -1   32.36    0.75
  10  -2   1   31.57    0.77
 -11   2  -1    1.78    0.37
  11  -2   1    1.55    0.37
 -12   2  -1    9.73    0.58
  12  -2   1    8.18    0.50
  12   1  -1    3.52    0.38
  12   1  -1    3.76    0.54
 -12  -1   1    4.09    0.43
  11   1  -1    0.50    0.30
 -11  -1   1    0.45    0.34
  10   1  -1    1.35    0.29
 -10  -1   1    1.13    0.30
   9   1  -1   10.24    0.41
  -9  -1   1   10.71    0.47
  -9  -1   1    9.75    0.49
   8   1  -1    4.39    0.31
   8   1  -1    3.53    0.25
  -8  -1   1    3.98    0.34
  -8  -1   1    3.68    0.28
   7   1  -1  132.68    2.10
   7   1  -1  131.03    1.95
   7   1  -1  130.86    2.05
  -7  -1   1  124.83    1.96
  -7  -1   1  128.04    2.15
   6   1  -1    0.62    0.13
   6   1  -1    0.51    0.14
  -6  -1   1    0.60    0.18
  -6  -1   1    0.55    0.15
   5   1  -1   79.99    1.22
   5   1  -1   82.29    1.33
  -5  -1   1   79.82    1.24
  -5  -1   1   79.01    1.36
   4   1  -1    3.70    0.17
   4   1  -1    3.91    0.17
  -4  -1   1    3.94    0.17
  -4  -1   1    4.15    0.23
  -4  -1   1    4.08    0.20
   3   1  -1   55.51    0.90
  -3  -1   1   54.02    0.91
  -3  -1   1   54.06    0.87
  -2  -1   1    1.57    0.10
   1   1  -1  111.67    1.82
   0   1  -1   24.61    0.42
   3  -1   1    3.18    0.13
  -4   1  -1  256.75    3.63
   4  -1   1  257.12    3.84
   4  -1   1  256.38    3.64
  -5   1  -1    6.13    0.25
   5  -1   1    6.48    0.24
   5  -1   1    5.92    0.22
  -6   1  -1   90.20    1.39
   6  -1   1   89.40    1.39
   6  -1   1   90.42    1.46
  -7   1  -1    5.83    0.31
  -7   1  -1    5.30    0.31
   7  -1   1    5.36    0.27
   7  -1   1    5.50    0.30
  -8   1  -1   28.48    0.64
   8  -1   1   29.00    0.63
  -9   1  -1    6.88    0.37
   9  -1   1    7.04    0.41
 -10   1  -1    0.25    0.28
  10  -1   1    0.77    0.28
 -11   1  -1    0.13    0.32
  11  -1   1    1.11    0.33
 -12   1  -1    1.65    0.40
  12  -1   1    2.62    0.41
  12   0  -1    0.86    0.35
 -12   0   1    1.46    0.38
  11   0  -1    5.14    0.40
 -11   0   1    5.29    0.41
  10   0  -1   10.15    0.48
 -10   0   1    8.71    0.54
   9   0  -1   10.49    0.44
  -9   0   1   10.92    0.47
   8   0  -1    8.11    0.37
  -8   0   1    8.92    0.40
  -8   0   1    7.55    0.48
   7   0  -1    0.40    0.17
  -7   0   1    0.15    0.18
  -7   0   1    0.42    0.21
   6   0  -1    0.20    0.13
   6   0  -1    0.19    0.11
   6   0  -1    0.23    0.13
  -6   0   1    0.24    0.15
  -6   0   1    0.14    0.17
   5   0  -1   12.09    0.28
   5   0  -1   12.40    0.31
   5   0  -1   11.85    0.31
  -5   0   1   11.87    0.35
  -5   0   1   12.79    0.33
   4   0  -1  197.49    2.81
   4   0  -1  197.92    3.07
  -4   0   1  197.74    3.06
  -4   0   1  195.68    2.82
  -3   0   1    3.70    0.17
  -2   0   1 1000.00   15.20
  -3   0  -1   45.33    0.76
  -4   0  -1    1.00    0.11
  -4   0  -1    1.08    0.13
   4   0   1    0.96    0.10
  -5   0  -1    1.96    0.18
  -5   0  -1    2.11    0.14
   5   0   1    2.00    0.12
   5   0   1    1.88    0.14
  -6   0  -1    1.46    0.16
   6   0   1    1.37    0.12
   6   0   1    1.39    0.15
   6   0   1    1.09    0.15
  -7   0  -1   95.87    1.51
   7   0   1   97.12    1.50
  -8   0  -1    0.85    0.22
   8   0   1    0.73    0.21
  -9   0  -1   44.16    0.87
   9   0   1   41.79    0.84
 -10   0  -1    2.68    0.33
  10   0   1    2.51    0.31
 -11   0  -1   14.95    0.64
  11   0   1   16.93    0.61
 -12   0  -1    0.77    0.38
  12   0   1    0.79    0.36
  12  -1  -1    0.51    0.36
 -12   1   1    0.74    0.38
  11  -1  -1    0.42    0.33
 -11   1   1   -0.09    0.32
  10  -1  -1   13.90    0.53
 -10   1   1   13.52    0.55
   9  -1  -1    0.27    0.25
  -9   1   1    0.21    0.26
   8  -1  -1   98.59    1.58
  -8   1   1  100.31    1.60
   7  -1  -1    1.41    0.20
   7  -1  -1    1.75    0.20
  -7   1   1    2.02    0.21
  -7   1   1    1.63    0.23
   6  -1  -1  100.35    1.60
   6  -1  -1  100.73    1.53
  -6   1   1   98.76    1.60
  -6   1   1   97.98    1.53
  -6   1   1  100.30    1.69
   5  -1  -1    8.81    0.27
   5  -1  -1    8.31    0.27
  -5   1   1    8.02    0.31
  -5   1   1    8.53    0.28
   4  -1  -1  147.98    2.13
   4  -1  -1  146.92    2.24
  -4   1   1  150.78    2.33
  -4   1   1  143.62    2.13
   3  -1  -1    0.48    0.08
  -3   1   1    0.48    0.11
  -2   1   1   73.59    1.17
   1   1   1   10.29    0.20
   2   1   1   87.62    1.46
  -3  -1  -1  243.77    3.74
   3   1   1  246.81    3.81
  -4  -1  -1   10.03    0.29
   4   1   1    9.88    0.23
   4   1   1   10.42    0.25
  -5  -1  -1  228.54    3.55
  -5  -1  -1  226.23    3.27
   5   1   1  227.59    3.25
   5   1   1  232.65    3.58
  -6  -1  -1   16.98    0.44
  -6  -1  -1   16.74    0.41
   6   1   1   17.08    0.38
   6   1   1   16.33    0.38
  -7  -1  -1   20.94    0.54
  -7  -1  -1   20.62    0.49
   7   1   1   20.37    0.46
   7   1   1   21.12    0.49
   7   1   1   21.18    0.46
  -8  -1  -1    5.75    0.30
   8   1   1    5.73    0.32
   8   1   1    5.99    0.36
  -9  -1  -1    2.75    0.29
   9   1   1    2.80    0.26
 -10  -1  -1    1.64    0.32
  10   1   1    1.79    0.28
 -11  -1  -1    0.47    0.32
  11   1   1   -0.27    0.29
 -12  -1  -1    8.36    0.49
  12   1   1    7.50    0.61
  12   1   1    7.77    0.45
  11  -2  -1    9.28    0.57
 -11   2   1    9.42    0.55
  10  -2  -1    0.42    0.32
 -10   2   1    0.60    0.31
   9  -2  -1    2.31    0.30
  -9   2   1    2.67    0.31
   8  -2  -1    0.39    0.23
  -8   2   1   -0.13    0.24
  -8   2   1    0.00    0.22
   7  -2  -1   29.28    0.64
   7  -2  -1   30.11    0.63
  -7   2   1   29.05    0.67
  -7   2   1   31.00    0.64
   6  -2  -1   12.73    0.37
   6  -2  -1   12.02    0.36
  -6   2   1   11.98    0.41
  -6   2   1   12.37    0.38
   5  -2  -1   95.15    1.51
   5  -2  -1   93.69    1.44
  -5   2   1   94.61    1.43
  -5   2   1   93.65    1.50
  -5   2   1   96.44    1.68
   4  -2  -1    3.52    0.19
   4  -2  -1    3.17    0.18
  -4   2   1    3.36    0.18
  -4   2   1    3.30    0.21
   3  -2  -1  294.21    4.34
  -3   2   1  290.04    4.76
  -3   2   1  293.39    4.11
   2  -2  -1   36.21    0.58
  -2   2   1   36.94    0.65
  -2   2   1   36.22    0.65
  -1   2   1  143.81    2.33
  -1   2   1  144.36    2.33
   0   2   1  311.47    5.05
   1   2   1  149.58    2.42
  -2  -2  -1   52.13    0.80
   2   2   1   54.12    0.88
   2   2   1   53.47    0.88
   2   2   1   52.26    0.89
   2   2   1   53.51    0.91
  -3  -2  -1   28.14    0.50
  -3  -2  -1   28.48    0.48
   3   2   1   28.98    0.52
   3   2   1   28.49    0.53
   3   2   1   28.14    0.56
   3   2   1   28.21    0.52
  -4  -2  -1  145.40    2.17
  -4  -2  -1  139.20    2.23
   4   2   1  141.54    2.38
   4   2   1  144.58    2.40
   4   2   1  144.95    2.28
   4   2   1  142.16    2.37
   4   2   1  142.54    2.04
  -5  -2  -1   18.69    0.38
  -5  -2  -1   19.21    0.44
   5   2   1   19.02    0.51
   5   2   1   18.62    0.41
   5   2   1   18.52    0.36
   5   2   1   18.32    0.43
  -6  -2  -1  179.02    2.65
  -6  -2  -1  184.67    2.89
   6   2   1  181.14    2.75
   6   2   1  183.08    3.06
   6   2   1  182.59    2.63
   6   2   1  183.19    2.90
  -7  -2  -1   15.34    0.48
  -7  -2  -1   14.29    0.41
   7   2   1   14.75    0.42
   7   2   1   14.05    0.36
   7   2   1   13.91    0.41
  -8  -2  -1   94.95    1.50
  -8  -2  -1   93.69    1.65
   8   2   1   94.88    1.82
   8   2   1   92.67    1.46
   8   2   1   94.49    1.56
   8   2   1   91.98    1.59
  -9  -2  -1    3.47    0.29
   9   2   1    2.88    0.40
   9   2   1    3.59    0.31
   9   2   1    3.37    0.26
 -10  -2  -1   20.69    0.62
  10   2   1   20.01    0.75
  10   2   1   21.92    0.63
  10   2   1   19.94    0.55
 -11  -2  -1    1.54    0.34
  11   2   1    1.86    0.45
  11   2   1    1.39    0.30
 -12  -2  -1    0.31    0.34
  12   2   1    0.35    0.44
  12   2   1   -0.14    0.30
  11  -3  -1    2.50    0.39
 -11   3   1    2.45    0.36
  10  -3  -1    0.25    0.31
 -10   3   1    0.03    0.29
   9  -3  -1   20.26    0.60
  -9   3   1   20.62    0.59
  -9   3   1   20.90    0.69
   8  -3  -1    5.86    0.37
   8  -3  -1    5.01    0.33
  -8   3   1    5.36    0.36
  -8   3   1    5.61    0.31
   7  -3  -1   16.60    0.47
   7  -3  -1   17.48    0.48
  -7   3   1   16.18    0.52
  -7   3   1   15.98    0.46
   6  -3  -1   11.45    0.37
   6  -3  -1   11.22    0.37
  -6   3   1   10.50    0.35
  -6   3   1   11.51    0.41
   5  -3  -1    1.07    0.15
   5  -3  -1    1.29    0.16
  -5   3   1    0.97    0.18
  -5   3   1    1.16    0.18
  -5   3   1    1.21    0.15
   4  -3  -1   36.68    0.62
   4  -3  -1   37.27    0.65
  -4   3   1   35.92    0.66
  -4   3   1   36.50    0.73
  -4   3   1   36.19    0.72
  -4   3   1   36.53    0.60
   3  -3  -1    0.03    0.08
  -3   3   1    0.13    0.07
  -3   3   1    0.57    0.11
  -3   3   1    0.03    0.09
  -3   3   1   -0.05    0.10
   2  -3  -1  345.37    5.11
  -2   3   1  345.48    5.57
  -2   3   1  344.67    5.57
   1  -3  -1    0.50    0.04
  -1   3   1    0.54    0.06
  -1   3   1    0.48    0.06
   0   3   1  483.38    7.59
   0   3   1  486.95    7.78
   1   3   1    4.30    0.16
   1   3   1    4.26    0.17
   2   3   1  467.71    7.24
   2   3   1  465.12    7.60
   2   3   1  456.64    7.46
  -3  -3  -1   21.43    0.37
  -3  -3  -1   21.62    0.41
   3   3   1   22.27    0.41
   3   3   1   21.48    0.41
   3   3   1   21.64    0.44
   3   3   1   21.19    0.45
  -4  -3  -1  139.92    2.10
  -4  -3  -1  136.49    2.16
   4   3   1  138.85    2.29
   4   3   1  137.89    2.33
   4   3   1  139.84    2.23
   4   3   1  136.64    2.30
  -5  -3  -1   13.52    0.33
  -5  -3  -1   13.70    0.37
   5   3   1   14.00    0.36
   5   3   1   13.67    0.33
   5   3   1   13.37    0.37
   5   3   1   13.29    0.28
   5   3   1   13.75    0.41
   5   3   1   13.98    0.36
  -6  -3  -1   11.06    0.32
  -6  -3  -1   10.12    0.37
   6   3   1    9.88    0.27
   6   3   1   10.72    0.32
   6   3   1   10.44    0.35
   6   3   1   10.26    0.34
   6   3   1   10.85    0.36
   6   3   1   10.52    0.41
  -7  -3  -1    1.15    0.22
  -7  -3  -1    1.40    0.19
   7   3   1    1.65    0.27
   7   3   1    1.66    0.20
   7   3   1    1.51    0.21
   7   3   1    1.43    0.16
   7   3   1    1.45    0.19
  -8  -3  -1   11.07    0.42
  -8  -3  -1   11.49    0.44
   8   3   1   10.60    0.41
   8   3   1   11.48    0.36
   8   3   1   10.61    0.53
   8   3   1   11.60    0.44
  -9  -3  -1    0.80    0.25
  -9  -3  -1    1.38    0.28
   9   3   1    1.22    0.27
   9   3   1    1.14    0.35
   9   3   1    1.17    0.22
   9   3   1    0.78    0.24
 -10  -3  -1    0.65    0.28
  10   3   1    0.55    0.29
  10   3   1    0.05    0.23
  10   3   1    0.30    0.39
 -11  -3  -1    5.78    0.40
  11   3   1    5.13    0.42
  11   3   1    4.71    0.49
  11   3   1    5.74    0.34
 -12  -3  -1    0.97    0.36
  12   3   1    0.94    0.47
  12   3   1    1.35    0.32
  12   3   1    0.74    0.39
  11  -4  -1    0.25    0.36
 -11   4   1    0.02    0.32
 -11   4   1   -0.08    0.41
  10  -4  -1    0.87    0.34
 -10   4   1    1.07    0.31
 -10   4   1    1.11    0.42
   9  -4  -1    4.61    0.37
  -9   4   1    4.96    0.41
  -9   4   1    4.99    0.33
   8  -4  -1   27.32    0.67
   8  -4  -1   27.45    0.66
  -8   4   1   27.95    0.73
  -8   4   1   27.23    0.62
   7  -4  -1    3.18    0.27
   7  -4  -1    3.10    0.26
  -7   4   1    2.99    0.22
  -7   4   1    3.22    0.30
   6  -4  -1  150.62    2.35
   6  -4  -1  149.22    2.23
  -6   4   1  149.20    2.18
  -6   4   1  146.34    2.32
   5  -4  -1   10.62    0.33
   5  -4  -1   10.35    0.34
  -5   4   1   10.55    0.40
  -5   4   1   10.79    0.37
  -5   4   1   11.11    0.30
   4  -4  -1  158.77    2.45
  -4   4   1  158.51    2.41
  -4   4   1  159.07    2.69
  -4   4   1  161.12    2.70
  -4   4   1  161.86    2.27
   3  -4  -1  115.47    1.76
  -3   4   1  114.33    1.75
  -3   4   1  115.33    1.95
  -3   4   1  115.41    1.95
   2  -4  -1    7.95    0.19
  -2   4   1    7.75    0.23
  -2   4   1    7.70    0.23
  -2   4   1    8.16    0.23
  -1   4   1  151.77    2.44
  -1   4   1  152.28    2.45
  -1   4   1  147.98    2.36
   0   4   1   40.96    0.71
   0   4   1   41.21    0.76
   1   4   1    0.93    0.11
   1   4   1    0.83    0.12
   2   4   1   22.45    0.46
   2   4   1   22.31    0.47
  -3  -4  -1  140.89    2.05
  -3  -4  -1  139.30    2.05
  -3  -4  -1  135.49    2.15
   3   4   1  139.33    2.25
   3   4   1  137.28    2.27
   3   4   1  139.49    2.27
   3   4   1  139.98    2.33
   3   4   1  140.77    2.04
  -4  -4  -1    8.79    0.26
  -4  -4  -1    9.07    0.22
   4   4   1    8.98    0.25
   4   4   1    9.24    0.29
   4   4   1    8.66    0.33
   4   4   1    8.53    0.26
   4   4   1    9.16    0.23
  -5  -4  -1  175.00    2.77
  -5  -4  -1  173.25    2.68
   5   4   1  178.09    2.93
   5   4   1  177.63    2.63
   5   4   1  176.87    2.94
   5   4   1  178.57    2.86
   5   4   1  178.11    2.99
  -6  -4  -1    3.96    0.21
  -6  -4  -1    4.02    0.25
  -6  -4  -1    3.65    0.24
   6   4   1    3.93    0.18
   6   4   1    3.97    0.28
   6   4   1    4.02    0.27
   6   4   1    4.06    0.24
   6   4   1    4.52    0.30
   6   4   1    4.31    0.26
  -7  -4  -1   84.21    1.34
  -7  -4  -1   84.26    1.47
   7   4   1   82.61    1.49
   7   4   1   85.89    1.27
   7   4   1   87.25    1.63
   7   4   1   83.55    1.38
   7   4   1   84.21    1.54
  -8  -4  -1   14.52    0.45
  -8  -4  -1   13.83    0.52
   8   4   1   15.82    0.37
   8   4   1   14.50    0.57
   8   4   1   14.61    0.46
   8   4   1   14.42    0.47
  -9  -4  -1    0.83    0.24
  -9  -4  -1    0.70    0.29
   9   4   1    0.34    0.18
   9   4   1    0.71    0.32
   9   4   1    0.37    0.26
   9   4   1    0.20    0.24
 -10  -4  -1    7.07    0.43
 -10  -4  -1    7.08    0.40
  10   4   1    7.96    0.50
  10   4   1    7.03    0.36
  10   4   1    7.53    0.54
  10   4   1    7.23    0.44
 -11  -4  -1    1.85    0.34
  11   4   1    1.55    0.45
  11   4   1    2.06    0.36
  11   4   1    2.38    0.27
 -12  -4  -1    2.56    0.38
  12   4   1    2.27    0.40
  12   4   1    2.52    0.31
  12   4   1    2.45    0.50
  10  -5  -1   12.55    0.58
 -10   5   1   13.95    0.67
   9  -5  -1   15.51    0.58
   9  -5  -1   15.43    0.59
  -9   5   1   15.86    0.65
   8  -5  -1    1.98    0.30
   8  -5  -1    1.70    0.31
  -8   5   1    0.99    0.33
  -8   5   1    1.89    0.23
   7  -5  -1    1.06    0.25
   7  -5  -1    1.36    0.25
  -7   5   1    1.33    0.19
  -7   5   1    1.24    0.28
   6  -5  -1    4.95    0.28
   6  -5  -1    4.87    0.32
  -6   5   1    5.60    0.25
  -6   5   1    5.30    0.32
   5  -5  -1    3.95    0.24
   5  -5  -1    3.51    0.23
  -5   5   1    3.55    0.18
  -5   5   1    3.63    0.26
  -5   5   1    3.69    0.26
   4  -5  -1    3.82    0.22
   4  -5  -1    3.43    0.20
  -4   5   1    3.58    0.22
  -4   5   1    3.51    0.22
  -4   5   1    3.41    0.22
   3  -5  -1   77.31    1.22
  -3   5   1   78.02    1.36
  -3   5   1   77.29    1.36
  -3   5   1   76.61    1.22
   2  -5  -1    0.33    0.08
  -2   5   1    0.54    0.11
  -2   5   1    0.42    0.11
  -2   5   1    0.56    0.10
  -2   5   1    0.47    0.11
  -1   5   1  254.81    4.02
  -1   5   1  258.87    4.17
  -1   5   1  259.72    3.73
  -1   5   1  258.68    4.16
   0   5   1    2.41    0.08
   0   5   1    2.13    0.16
   0   5   1    2.53    0.15
   1   5   1  165.36    2.63
   1   5   1  163.83    2.74
   2   5   1    0.94    0.14
   2   5   1    0.84    0.13
  -3  -5  -1   11.19    0.27
   3   5   1   11.25    0.23
   3   5   1   11.96    0.36
   3   5   1   11.07    0.25
   3   5   1   11.49    0.35
   3   5   1   11.54    0.24
  -4  -5  -1    0.22    0.12
  -4  -5  -1    0.15    0.08
  -4  -5  -1   -0.05    0.07
   4   5   1    0.44    0.16
   4   5   1   -0.01    0.10
   4   5   1    0.13    0.10
   4   5   1    0.14    0.10
   4   5   1    0.31    0.15
  -5  -5  -1    0.11    0.14
  -5  -5  -1    0.14    0.11
   5   5   1    0.08    0.18
   5   5   1    0.07    0.12
   5   5   1    0.16    0.17
   5   5   1    0.15    0.13
   5   5   1    0.06    0.12
  -6  -5  -1   60.86    1.08
  -6  -5  -1   60.02    0.97
  -6  -5  -1   62.31    1.03
   6   5   1   59.58    1.13
   6   5   1   61.21    1.12
   6   5   1   59.71    1.19
   6   5   1   60.55    1.01
   6   5   1   61.20    1.14
  -7  -5  -1    1.61    0.20
  -7  -5  -1    1.53    0.19
  -7  -5  -1    1.65    0.23
   7   5   1    1.21    0.20
   7   5   1    1.28    0.21
   7   5   1    1.23    0.24
   7   5   1    1.40    0.27
   7   5   1    0.98    0.20
  -8  -5  -1   88.73    1.42
  -8  -5  -1   86.31    1.55
   8   5   1   87.57    1.70
   8   5   1   85.45    1.57
  -9  -5  -1    3.41    0.34
  -9  -5  -1    3.23    0.29
   9   5   1    2.49    0.29
   9   5   1    3.48    0.33
   9   5   1    3.67    0.40
 -10  -5  -1   23.43    0.65
 -10  -5  -1   23.31    0.73
  10   5   1   24.22    0.65
  10   5   1   24.03    0.84
  10   5   1   24.05    0.70
 -11  -5  -1   13.92    0.57
  11   5   1   13.32    0.74
  11   5   1   14.98    0.60
 -12  -5  -1    8.32    0.48
  12   5   1    8.12    0.50
  12   5   1    7.43    0.62
  10  -6  -1    1.91    0.41
 -10   6   1    1.16    0.45
   9  -6  -1   23.60    0.75
   9  -6  -1   25.45    0.71
  -9   6   1   25.60    0.82
   8  -6  -1    6.00    0.39
   8  -6  -1    5.29    0.39
  -8   6   1    5.95    0.45
   7  -6  -1   45.27    0.92
   7  -6  -1   46.01    0.89
  -7   6   1   43.97    0.97
   6  -6  -1   18.30    0.50
   6  -6  -1   17.94    0.51
  -6   6   1   18.98    0.54
   5  -6  -1   13.52    0.43
  -5   6   1   13.56    0.47
  -5   6   1   13.91    0.49
   4  -6  -1   20.29    0.47
  -4   6   1   20.90    0.49
  -4   6   1   20.96    0.53
  -4   6   1   20.52    0.55
   3  -6  -1    7.02    0.25
  -3   6   1    7.43    0.31
  -3   6   1    7.95    0.32
  -3   6   1    7.11    0.29
   2  -6  -1    0.14    0.10
   2  -6  -1   -0.04    0.09
  -2   6   1    0.01    0.11
  -2   6   1   -0.06    0.12
  -2   6   1   -0.01    0.11
  -2   6   1   -0.03    0.12
  -2   6   1    0.19    0.15
   1  -6  -1    6.64    0.14
  -1   6   1    6.65    0.18
  -1   6   1    7.05    0.29
  -1   6   1    6.61    0.22
  -1   6   1    6.98    0.26
  -1   6   1    6.83    0.21
   0   6   1   89.60    1.73
   0   6   1   90.98    1.49
   0   6   1   92.61    1.48
   0   6   1   92.08    1.52
   1   6   1    4.32    0.24
   1   6   1    3.85    0.25
   2   6   1  212.78    3.43
   2   6   1  216.14    3.57
  -3  -6  -1    2.31    0.15
   3   6   1    1.99    0.11
   3   6   1    2.09    0.11
   3   6   1    2.28    0.13
   3   6   1    2.09    0.13
   3   6   1    2.63    0.23
   3   6   1    2.29    0.20
  -4  -6  -1  178.73    2.80
  -4  -6  -1  182.99    2.68
  -4  -6  -1  181.84    2.68
   4   6   1  178.21    2.96
   4   6   1  184.77    2.96
   4   6   1  180.63    2.95
   4   6   1  181.29    2.65
   4   6   1  177.38    3.05
  -5  -6  -1   39.58    0.69
  -5  -6  -1   39.41    0.75
   5   6   1   41.61    0.87
   5   6   1   41.85    0.84
   5   6   1   41.05    0.69
   5   6   1   40.67    0.77
   5   6   1   40.92    0.78
  -6  -6  -1   33.54    0.68
  -6  -6  -1   32.81    0.63
   6   6   1   33.14    0.77
   6   6   1   33.88    0.71
   6   6   1   32.53    0.80
   6   6   1   33.55    0.69
   6   6   1   32.74    0.62
  -7  -6  -1   28.19    0.62
  -7  -6  -1   28.94    0.66
   7   6   1   28.49    0.60
   7   6   1   28.97    0.78
   7   6   1   28.69    0.67
   7   6   1   27.37    0.69
   7   6   1   29.15    0.68
  -8  -6  -1    2.80    0.29
  -8  -6  -1    3.13    0.28
   8   6   1    3.25    0.28
   8   6   1    3.15    0.33
   8   6   1    3.08    0.39
   8   6   1    3.92    0.30
  -9  -6  -1   13.95    0.60
  -9  -6  -1   14.03    0.52
   9   6   1   13.67    0.68
   9   6   1   14.41    0.60
   9   6   1   12.99    0.47
 -10  -6  -1    2.03    0.35
 -10  -6  -1    1.66    0.32
  10   6   1    1.50    0.33
  10   6   1    1.18    0.36
  10   6   1    1.56    0.40
 -11  -6  -1    4.73    0.40
 -11  -6  -1    4.45    0.47
  11   6   1    4.76    0.43
  11   6   1    4.81    0.55
  11   6   1    4.44    0.42
 -12  -6  -1    1.13    0.36
  12   6   1    0.62    0.39
  12   6   1    1.07    0.50
   9  -7  -1   -0.57    0.33
   9  -7  -1    0.38    0.37
  -9   7   1   -0.04    0.41
   8  -7  -1    0.42    0.32
  -8   7   1    0.58    0.35
   7  -7  -1    0.65    0.29
  -7   7   1    0.57    0.33
   6  -7  -1    9.52    0.44
  -6   7   1    9.38    0.49
   5  -7  -1    0.22    0.21
  -5   7   1    0.07    0.23
  -5   7   1    0.05    0.23
   4  -7  -1   60.95    1.04
  -4   7   1   57.98    1.15
  -4   7   1   59.79    1.15
  -4   7   1   59.86    1.03
   3  -7  -1    6.36    0.28
  -3   7   1    6.99    0.34
  -3   7   1    6.85    0.29
  -3   7   1    6.84    0.33
   2  -7  -1  156.15    2.36
  -2   7   1  155.12    2.60
  -2   7   1  156.35    2.49
  -2   7   1  159.65    2.60
  -2   7   1  156.38    2.31
  -2   7   1  151.39    2.89
   1  -7  -1   23.32    0.38
   1  -7  -1   22.97    0.38
  -1   7   1   22.56    0.51
  -1   7   1   22.35    0.40
  -1   7   1   23.18    0.47
  -1   7   1   23.35    0.46
  -1   7   1   21.71    0.57
  -1   7   1   22.43    0.39
   0   7   1   29.06    0.69
   0   7   1   30.37    0.52
   0   7   1   28.86    0.53
   0   7   1   28.43    0.61
   0   7   1   30.78    0.53
   1   7   1   19.24    0.51
   1   7   1   18.96    0.53
   1   7   1   19.73    0.48
   2   7   1   15.56    0.45
   2   7   1   15.09    0.45
  -3  -7  -1    1.13    0.14
   3   7   1    0.71    0.21
   3   7   1    1.25    0.22
   3   7   1    0.57    0.09
   3   7   1    0.75    0.08
  -4  -7  -1    0.48    0.07
  -4  -7  -1    0.28    0.07
  -4  -7  -1    0.41    0.15
   4   7   1    0.29    0.11
   4   7   1    0.41    0.09
   4   7   1    0.12    0.10
   4   7   1    0.32    0.22
   4   7   1    0.20    0.12
   4   7   1    0.54    0.22
  -5  -7  -1   60.46    0.97
  -5  -7  -1   59.91    1.05
   5   7   1   61.25    0.96
   5   7   1   59.94    0.96
   5   7   1   60.83    1.16
   5   7   1   60.55    1.09
   5   7   1   59.60    1.08
   5   7   1   58.40    1.19
  -6  -7  -1    0.12    0.15
  -6  -7  -1   -0.21    0.18
   6   7   1   -0.17    0.16
   6   7   1    0.01    0.25
   6   7   1    0.20    0.17
   6   7   1   -0.04    0.17
   6   7   1    0.11    0.23
  -7  -7  -1   37.31    0.74
  -7  -7  -1   37.93    0.81
   7   7   1   38.14    0.81
   7   7   1   38.67    0.92
   7   7   1   36.56    0.71
   7   7   1   37.21    0.82
   7   7   1   36.75    0.86
  -8  -7  -1    0.16    0.23
  -8  -7  -1   -0.11    0.24
   8   7   1    0.67    0.28
   8   7   1    0.15    0.24
   8   7   1    0.42    0.34
   8   7   1    0.11    0.24
  -9  -7  -1   30.85    0.79
   9   7   1   29.14    0.80
   9   7   1   29.41    0.69
   9   7   1   28.70    0.90
 -10  -7  -1    0.09    0.32
  10   7   1    0.32    0.42
  10   7   1    0.16    0.30
  10   7   1   -0.07    0.35
 -11  -7  -1   11.46    0.62
  11   7   1    9.89    0.67
  11   7   1   10.75    0.55
  11   7   1   11.59    0.66
 -12  -7  -1   -0.24    0.36
  12   7   1    0.32    0.41
  12   7   1    0.19    0.49
  12   7   1   -0.23    0.37
   8  -8  -1    1.31    0.35
  -8   8   1    1.24    0.40
   7  -8  -1    3.41    0.35
  -7   8   1    4.25    0.40
   6  -8  -1    0.33    0.26
  -6   8   1    0.03    0.30
   5  -8  -1    3.17    0.29
  -5   8   1    3.56    0.29
  -5   8   1    3.22    0.33
   4  -8  -1    5.39    0.33
  -4   8   1    6.25    0.41
  -4   8   1    5.28    0.29
  -4   8   1    5.23    0.33
   3  -8  -1   22.56    0.51
  -3   8   1   22.65    0.49
  -3   8   1   22.47    0.58
  -3   8   1   23.10    0.57
   2  -8  -1    0.75    0.14
  -2   8   1    0.34    0.16
  -2   8   1    0.74    0.22
  -2   8   1    0.54    0.18
  -2   8   1    0.65    0.14
   1  -8  -1  173.23    2.57
   1  -8  -1  177.00    2.57
  -1   8   1  172.29    2.50
  -1   8   1  167.89    3.20
  -1   8   1  169.65    2.85
  -1   8   1  171.55    2.78
  -1   8   1  174.23    2.84
   0   8   1   12.41    0.28
   0   8   1   12.51    0.48
   0   8   1   11.73    0.30
   0   8   1   12.87    0.44
   1   8   1  156.23    2.56
   1   8   1  151.87    2.91
   1   8   1  156.78    2.69
   2   8   1   34.84    0.76
   2   8   1   35.02    0.79
   3   8   1   94.39    1.74
   3   8   1   91.33    1.55
   3   8   1   95.51    1.69
   3   8   1   97.21    1.56
  -4  -8  -1   32.12    0.51
   4   8   1   33.05    0.62
   4   8   1   31.90    0.77
   4   8   1   31.68    0.61
   4   8   1   32.21    0.75
  -5  -8  -1    2.90    0.16
   5   8   1    2.83    0.15
   5   8   1    2.53    0.29
   5   8   1    2.43    0.30
   5   8   1    2.79    0.20
   5   8   1    2.33    0.19
   5   8   1    2.67    0.15
  -6  -8  -1    7.50    0.29
   6   8   1    8.11    0.45
   6   8   1    7.28    0.47
   6   8   1    6.99    0.28
   6   8   1    8.04    0.35
   6   8   1    7.39    0.36
  -7  -8  -1    5.55    0.33
  -7  -8  -1    5.50    0.33
   7   8   1    5.12    0.43
   7   8   1    5.82    0.37
   7   8   1    4.83    0.40
   7   8   1    5.08    0.31
   7   8   1    5.38    0.36
  -8  -8  -1    7.34    0.42
  -8  -8  -1    6.88    0.39
   8   8   1    7.55    0.50
   8   8   1    6.35    0.48
   8   8   1    6.62    0.36
   8   8   1    7.31    0.44
  -9  -8  -1   -0.02    0.27
  -9  -8  -1    0.42    0.31
   9   8   1    0.41    0.37
   9   8   1    0.31    0.27
   9   8   1    0.30    0.39
   9   8   1    0.11    0.29
  10   8   1   14.61    0.76
  10   8   1   16.23    0.73
  10   8   1   15.71    0.55
  11   8   1   -0.13    0.40
  11   8   1   -0.21    0.33
  11   8   1   -0.10    0.46
   7  -9  -1   12.64    0.56
  -7   9   1   13.02    0.62
   6  -9  -1    8.14    0.48
  -6   9   1    8.28    0.52
   5  -9  -1   29.07    0.71
  -5   9   1   30.36    0.68
  -5   9   1   28.91    0.82
   4  -9  -1   21.39    0.57
  -4   9   1   23.20    0.66
  -4   9   1   21.61    0.65
  -4   9   1   22.29    0.54
   3  -9  -1   26.09    0.58
  -3   9   1   26.13    0.54
  -3   9   1   25.64    0.65
  -3   9   1   26.01    0.66
   2  -9  -1    9.13    0.32
  -2   9   1    9.19    0.37
  -2   9   1    9.36    0.27
  -2   9   1    9.56    0.39
  -2   9   1    9.61    0.29
   1  -9  -1    1.29    0.14
  -1   9   1    0.89    0.16
  -1   9   1    1.07    0.18
  -1   9   1    1.24    0.23
  -1   9   1    1.33    0.26
   0   9   1    0.41    0.23
   0   9   1    0.14    0.12
   0   9   1    0.06    0.22
   0   9   1   -0.01    0.13
   1   9   1    1.66    0.12
   1   9   1    1.65    0.27
   1   9   1    1.89    0.26
   1   9   1    1.58    0.12
   2   9   1   30.29    0.76
   2   9   1   29.36    0.80
   2   9   1   31.02    0.75
   3   9   1    0.48    0.11
   3   9   1    0.47    0.10
   3   9   1    0.20    0.27
   3   9   1    0.64    0.27
   4   9   1   64.60    1.28
   4   9   1   66.60    1.35
   4   9   1   67.19    1.15
   4   9   1   65.45    1.14
  -5  -9  -1    3.22    0.17
   5   9   1    2.84    0.20
   5   9   1    2.72    0.21
   5   9   1    2.91    0.36
   5   9   1    2.24    0.34
  -6  -9  -1   57.98    0.96
   6   9   1   55.69    0.90
   6   9   1   54.62    1.24
   6   9   1   56.35    1.08
   6   9   1   56.39    1.20
   6   9   1   56.25    1.07
   6   9   1   55.49    0.89
  -7  -9  -1    8.31    0.38
   7   9   1    9.54    0.42
   7   9   1    8.75    0.53
   7   9   1    8.95    0.33
   7   9   1    9.15    0.53
   7   9   1   10.16    0.42
  -8  -9  -1   19.74    0.56
   8   9   1   19.99    0.50
   8   9   1   21.01    0.72
   8   9   1   21.38    0.63
   8   9   1   19.56    0.63
   8   9   1   18.15    0.74
  -9  -9  -1    4.89    0.36
   9   9   1    5.53    0.34
   9   9   1    4.61    0.48
   9   9   1    4.37    0.48
   9   9   1    4.77    0.40
  10   9   1   -0.63    0.43
  10   9   1    0.00    0.41
  10   9   1    0.39    0.31
  11   9   1    0.33    0.34
  11   9   1    0.53    0.50
  11   9   1    0.00    0.43
   6 -10  -1    0.42    0.32
  -6  10   1   -0.49    0.31
   5 -10  -1    0.67    0.30
  -5  10   1    1.08    0.29
  -5  10   1    0.81    0.34
   4 -10  -1   14.45    0.51
  -4  10   1   15.55    0.46
  -4  10   1   15.04    0.58
   3 -10  -1    0.33    0.23
  -3  10   1    0.07    0.26
  -3  10   1    0.22    0.18
  -3  10   1   -0.16    0.23
   2 -10  -1   62.64    1.06
  -2  10   1   61.49    1.17
  -2  10   1   60.76    1.18
   1 -10  -1   18.53    0.42
  -1  10   1   18.08    0.48
  -1  10   1   17.76    0.49
   0 -10  -1   53.81    0.84
   0  10   1   53.94    1.21
   0  10   1   51.57    0.96
   0  10   1   52.32    1.07
   0  10   1   53.38    0.95
   1  10   1   25.36    0.69
   1  10   1   25.40    0.75
   1  10   1   25.81    0.49
   2  10   1    7.69    0.51
   2  10   1    6.62    0.21
   2  10   1    8.10    0.50
   2  10   1    7.72    0.49
   3  10   1   10.06    0.56
   3  10   1    9.34    0.26
   3  10   1    9.99    0.48
   3  10   1   10.19    0.27
   4  10   1   -0.15    0.14
   4  10   1   -0.13    0.30
   4  10   1   -0.19    0.31
   4  10   1    0.14    0.14
  -5 -10  -1    1.99    0.17
   5  10   1    2.01    0.36
   5  10   1    2.11    0.38
   5  10   1    1.72    0.20
   5  10   1    2.20    0.21
  -6 -10  -1    1.24    0.20
   6  10   1    1.38    0.37
   6  10   1    1.28    0.23
   6  10   1    1.26    0.22
   6  10   1    1.51    0.38
  -7 -10  -1   23.49    0.56
   7  10   1   23.98    0.64
   7  10   1   23.35    0.63
   7  10   1   23.33    0.77
   7  10   1   22.56    0.76
   7  10   1   23.33    0.44
  -8 -10  -1    5.32    0.34
   8  10   1    5.22    0.31
   8  10   1    5.13    0.38
   8  10   1    5.08    0.36
   8  10   1    5.17    0.50
   8  10   1    4.86    0.50
  -9 -10  -1   42.67    0.92
   9  10   1   43.90    0.84
   9  10   1   44.60    1.03
   9  10   1   43.23    1.19
   9  10   1   44.61    1.14
  10  10   1    0.64    0.48
  10  10   1    0.49    0.30
  10  10   1    0.68    0.44
   5 -11  -1    0.56    0.33
  -5  11   1    0.26    0.27
   4 -11  -1    1.91    0.31
  -4  11   1    1.53    0.22
  -4  11   1    0.94    0.32
   3 -11  -1   -0.11    0.25
  -3  11   1    0.15    0.28
  -3  11   1    0.44    0.28
   2 -11  -1    5.22    0.30
  -2  11   1    5.39    0.34
  -2  11   1    5.30    0.32
   1 -11  -1    0.70    0.20
  -1  11   1    0.53    0.21
  -1  11   1    0.71    0.22
   0 -11  -1    1.20    0.17
   0  11   1    1.00    0.18
   0  11   1    1.05    0.18
   1  11   1   21.58    0.45
   1  11   1   20.18    0.44
   1  11   1   21.48    0.76
   1  11   1   22.19    0.68
   2  11   1    0.04    0.32
   2  11   1   -0.05    0.32
   3  11   1   57.91    1.01
   3  11   1   60.93    1.26
   3  11   1   57.13    1.28
   3  11   1   59.05    1.38
   3  11   1   57.99    1.01
  -4 -11  -1   24.20    0.42
   4  11   1   22.68    0.51
   4  11   1   23.08    0.50
   4  11   1   25.44    0.75
   4  11   1   24.36    0.78
  -5 -11  -1   24.11    0.48
   5  11   1   23.89    0.55
   5  11   1   22.56    0.78
   5  11   1   23.53    0.54
   5  11   1   24.64    0.83
  -6 -11  -1    4.15    0.24
   6  11   1    3.29    0.27
   6  11   1    3.59    0.28
   6  11   1    3.65    0.47
   6  11   1    2.98    0.44
  -7 -11  -1    0.38    0.23
   7  11   1    0.38    0.41
   7  11   1    0.56    0.26
   7  11   1   -0.19    0.40
   7  11   1    0.40    0.25
  -8 -11  -1    3.89    0.33
   8  11   1    4.45    0.35
   8  11   1    3.91    0.51
   8  11   1    4.16    0.52
   8  11   1    3.70    0.36
  -9 -11  -1    0.10    0.30
   9  11   1    0.01    0.34
   9  11   1   -0.01    0.21
   9  11   1    0.41    0.42
   9  11   1   -0.05    0.43
   3 -12  -1   12.21    0.50
  -3  12   1   13.46    0.57
   2 -12  -1   26.25    0.62
  -2  12   1   24.55    0.69
   1 -12  -1    9.03    0.38
  -1  12   1    8.82    0.41
   0 -12  -1    5.68    0.31
   0  12   1    6.05    0.32
  -1 -12  -1    0.25    0.16
   1  12   1    0.05    0.16
   1  12   1    0.00    0.15
   1  12   1   -0.15    0.32
   2  12   1    0.49    0.37
   2  12   1    0.43    0.37
   3  12   1   -0.21    0.40
   3  12   1    0.24    0.36
  -4 -12  -1    2.54    0.16
   4  12   1    2.22    0.19
   4  12   1    2.59    0.43
   4  12   1    2.57    0.19
   4  12   1    2.39    0.41
   4  12   1    3.00    0.47
  -5 -12  -1    0.16    0.17
   5  12   1    0.50    0.40
   5  12   1   -0.02    0.19
   5  12   1    0.59    0.41
   5  12   1    0.40    0.19
  -6 -12  -1   25.03    0.55
   6  12   1   25.73    0.85
   6  12   1   24.77    0.62
   6  12   1   24.76    0.83
   6  12   1   24.92    0.61
  -7 -12  -1    0.12    0.24
   7  12   1    0.30    0.25
   7  12   1    0.43    0.27
   7  12   1    0.63    0.44
   7  12   1    0.67    0.45
   0 -13  -1   28.44    0.60
   0  13   1   26.82    0.62
   0  13   1   27.53    0.61
  -1 -13  -1    5.02    0.25
   1  13   1    5.13    0.28
   1  13   1    4.47    0.26
   2  13   1   21.41    0.79
   3  13   1    8.04    0.56
   3  13   1    9.17    0.63
  -4 -13  -1   12.43    0.33
   4  13   1   12.90    0.74
   4  13   1   11.66    0.81
  -5 -13  -1    1.82    0.21
   5  13   1    1.49    0.46
   5  13   1    1.52    0.46
   5  13   1    1.56    0.20
   5  13   1    1.77    0.21
   5  13   1    1.83    0.51
   4  13  -2    8.38    0.41
   4  13  -2    7.83    0.39
   4  13  -2    9.11    0.63
   4  13  -2    9.07    0.63
  -4 -13   2    8.45    0.36
   3  13  -2   15.13    0.46
   3  13  -2   15.42    0.85
   3  13  -2   15.04    0.47
  -3 -13   2   15.85    0.44
   2  13  -2    0.04    0.21
   2  13  -2   -0.25    0.41
   2  13  -2    0.11    0.22
  -2 -13   2    0.07    0.21
   1  13  -2   -0.09    0.22
   1  13  -2   -0.13    0.22
  -1 -13   2    0.10    0.23
   7  12  -2    0.65    0.46
   7  12  -2    0.24    0.30
   7  12  -2    0.57    0.45
   7  12  -2    0.19    0.29
  -7 -12   2    0.05    0.27
   6  12  -2    0.27    0.43
   6  12  -2    0.36    0.40
   6  12  -2    0.12    0.28
   6  12  -2    0.31    0.26
  -6 -12   2    0.02    0.24
   5  12  -2    1.34    0.26
   5  12  -2    1.21    0.43
   5  12  -2    1.48    0.26
   5  12  -2    1.68    0.44
  -5 -12   2    1.37    0.24
   4  12  -2    4.38    0.48
   4  12  -2    4.10    0.29
   4  12  -2    3.66    0.28
   4  12  -2    4.64    0.50
  -4 -12   2    4.36    0.26
   3  12  -2   16.93    0.47
   3  12  -2   17.23    0.69
   3  12  -2   16.09    0.48
   3  12  -2   16.30    0.73
  -3 -12   2   16.57    0.43
   2  12  -2    5.29    0.35
   2  12  -2    5.30    0.32
   2  12  -2    5.87    0.49
   1  12  -2   44.46    0.91
   1  12  -2   47.18    0.91
   1  12  -2   46.77    1.12
   0  12  -2   -0.03    0.21
   0  12  -2   -0.32    0.21
   0 -12   2    0.12    0.23
  -1  12  -2   22.80    0.63
  -1  12  -2   24.59    0.64
   1 -12   2   23.89    0.59
  -2  12  -2    1.66    0.30
  -2  12  -2    1.44    0.29
   2 -12   2    1.31    0.29
  -3  12  -2    2.53    0.36
   3 -12   2    2.34    0.33
   8  11  -2    0.99    0.48
   8  11  -2    2.00    0.36
   8  11  -2    1.81    0.44
   8  11  -2    1.63    0.24
  -8 -11   2    1.55    0.31
   7  11  -2   12.00    0.71
   7  11  -2   12.13    0.64
   7  11  -2   11.83    0.54
   7  11  -2   12.69    0.55
  -7 -11   2   11.38    0.46
   6  11  -2    8.48    0.48
   6  11  -2    7.67    0.45
   6  11  -2    8.64    0.56
   6  11  -2    8.49    0.57
  -6 -11   2    8.06    0.39
   5  11  -2    3.40    0.29
   5  11  -2    3.44    0.45
   5  11  -2    4.23    0.29
   5  11  -2    2.93    0.44
  -5 -11   2    4.06    0.26
   4  11  -2    0.26    0.21
   4  11  -2    0.20    0.21
   4  11  -2    0.32    0.36
   4  11  -2    0.89    0.37
  -4 -11   2    0.19    0.19
   3  11  -2    0.24    0.34
   3  11  -2    0.32    0.19
   3  11  -2    0.13    0.32
   3  11  -2    0.30    0.19
  -3 -11   2    0.26    0.17
   2  11  -2    7.47    0.35
   2  11  -2    7.55    0.34
   2  11  -2    8.21    0.55
   2  11  -2    8.02    0.52
  -2 -11   2    8.25    0.31
   1  11  -2    3.82    0.39
   1  11  -2    3.65    0.24
   1  11  -2    3.82    0.24
  -1 -11   2    3.76    0.23
   0  11  -2   20.88    0.52
   0  11  -2   20.65    0.54
   0 -11   2   21.01    0.49
  -1  11  -2    1.74    0.24
  -1  11  -2    1.76    0.25
   1 -11   2    1.82    0.24
  -2  11  -2   30.64    0.74
   2 -11   2   29.75    0.68
  -3  11  -2    0.50    0.29
  -3  11  -2    0.76    0.29
  -3  11  -2    0.68    0.19
   3 -11   2    0.57    0.28
  -4  11  -2   24.51    0.77
  -4  11  -2   23.31    0.55
   4 -11   2   22.69    0.66
  -5  11  -2    7.01    0.43
   5 -11   2    6.80    0.45
   9  10  -2    0.80    0.48
   9  10  -2    0.13    0.29
   9  10  -2    0.35    0.39
  -9 -10   2    0.34    0.31
   8  10  -2    0.76    0.41
   8  10  -2    1.11    0.27
   8  10  -2    0.67    0.33
   8  10  -2    0.78    0.44
  -8 -10   2    0.56    0.27
   7  10  -2    1.55    0.30
   7  10  -2    0.81    0.23
   7  10  -2    1.02    0.41
   7  10  -2    1.08    0.28
   7  10  -2    0.96    0.38
  -7 -10   2    1.11    0.26
   6  10  -2   25.75    0.84
   6  10  -2   27.41    0.69
   6  10  -2   27.25    0.68
   6  10  -2   26.70    0.52
   6  10  -2   25.18    0.79
  -6 -10   2   26.72    0.60
   5  10  -2    0.48    0.35
   5  10  -2    0.28    0.22
   5  10  -2    0.01    0.35
   5  10  -2    0.35    0.13
   5  10  -2    0.14    0.21
  -5 -10   2    0.24    0.19
   4  10  -2   61.07    1.12
   4  10  -2   61.07    1.12
   4  10  -2   56.81    1.24
   4  10  -2   58.83    1.29
  -4 -10   2   61.02    1.00
   3  10  -2    1.85    0.34
   3  10  -2    1.87    0.20
   3  10  -2    1.73    0.35
   3  10  -2    1.97    0.20
  -3 -10   2    1.79    0.17
   2  10  -2   42.21    1.01
   2  10  -2   43.35    0.96
   2  10  -2   43.02    0.81
   2  10  -2   40.88    0.81
   1  10  -2    8.61    0.33
   1  10  -2    9.42    0.49
   1  10  -2    8.63    0.33
  -1 -10   2    8.27    0.29
   0  10  -2   22.86    0.54
   0  10  -2   23.48    0.54
   0  10  -2   23.46    0.66
   0 -10   2   23.30    0.49
  -1  10  -2    5.62    0.32
  -1  10  -2    5.30    0.36
   1 -10   2    5.33    0.32
  -2  10  -2    0.13    0.21
  -2  10  -2    0.37    0.16
  -2  10  -2    0.29    0.22
   2 -10   2   -0.05    0.22
  -3  10  -2    1.06    0.27
  -3  10  -2    0.95    0.21
  -3  10  -2    1.25    0.27
   3 -10   2    0.97    0.26
  -4  10  -2    6.70    0.41
  -4  10  -2    7.24    0.39
   4 -10   2    6.87    0.45
  -5  10  -2    6.96    0.38
   5 -10   2    7.10    0.42
  -6  10  -2    0.05    0.33
   6 -10   2    0.28    0.33
  10   9  -2    8.24    0.57
  10   9  -2    7.59    0.65
  10   9  -2    8.03    0.50
 -10  -9   2    7.41    0.47
 -10  -9   2    9.01    0.55
   9   9  -2    3.95    0.52
   9   9  -2    3.76    0.37
   9   9  -2    4.02    0.47
  -9  -9   2    3.03    0.35
  -9  -9   2    3.96    0.43
   8   9  -2   19.72    0.67
   8   9  -2   18.18    0.78
   8   9  -2   18.87    0.68
   8   9  -2   18.87    0.55
  -8  -9   2   18.02    0.55
  -8  -9   2   19.12    0.65
   7   9  -2   14.54    0.63
   7   9  -2   14.74    0.54
   7   9  -2   14.24    0.60
   7   9  -2   14.78    0.55
  -7  -9   2   14.49    0.46
  -7  -9   2   15.11    0.57
   6   9  -2   25.69    0.82
   6   9  -2   28.87    0.70
   6   9  -2   28.77    0.58
   6   9  -2   27.70    0.78
   6   9  -2   27.42    0.68
  -6  -9   2   28.72    0.71
  -6  -9   2   28.47    0.61
   5   9  -2    1.35    0.32
   5   9  -2    1.49    0.21
   5   9  -2    1.25    0.22
   5   9  -2    1.67    0.19
   5   9  -2    1.78    0.33
  -5  -9   2    1.86    0.26
  -5  -9   2    1.51    0.19
   4   9  -2    4.77    0.30
   4   9  -2    5.66    0.31
   4   9  -2    4.86    0.21
   4   9  -2    4.90    0.21
   4   9  -2    4.83    0.39
   4   9  -2    5.20    0.40
  -4  -9   2    4.75    0.25
   3   9  -2   16.20    0.56
   3   9  -2   16.90    0.43
   3   9  -2   16.10    0.55
   3   9  -2   16.58    0.42
  -3  -9   2   15.83    0.35
   2   9  -2   30.17    0.61
   2   9  -2   29.12    0.75
   2   9  -2   30.63    0.75
   2   9  -2   30.11    0.60
  -2  -9   2   30.54    0.53
   1   9  -2   74.97    1.30
   1   9  -2   74.84    1.30
   1   9  -2   74.05    1.52
   1   9  -2   74.10    1.46
   1   9  -2   73.35    1.38
  -1  -9   2   74.83    1.16
   0   9  -2    0.36    0.22
   0   9  -2    0.76    0.16
   0   9  -2    0.60    0.16
   0   9  -2    0.43    0.11
   0  -9   2    0.36    0.15
  -1   9  -2   62.86    1.18
  -1   9  -2   64.44    1.16
  -1   9  -2   64.49    1.00
  -1   9  -2   62.69    1.01
   1  -9   2   66.39    1.07
  -2   9  -2    3.40    0.25
  -2   9  -2    3.68    0.27
  -2   9  -2    3.62    0.21
  -3   9  -2   20.01    0.48
  -3   9  -2   19.53    0.58
  -3   9  -2   18.99    0.57
   3  -9   2   19.07    0.51
  -4   9  -2    2.46    0.25
  -4   9  -2    1.93    0.29
   4  -9   2    1.99    0.27
  -5   9  -2    1.34    0.29
   5  -9   2    1.22    0.29
  -6   9  -2    0.43    0.32
   6  -9   2   -0.06    0.30
  -7   9  -2    0.37    0.34
   7  -9   2    0.47    0.34
  11   8  -2    0.17    0.42
  11   8  -2   -0.11    0.36
  11   8  -2   -0.57    0.50
 -11  -8   2    0.33    0.43
  10   8  -2    2.50    0.43
  10   8  -2    2.53    0.39
  10   8  -2    2.52    0.52
 -10  -8   2    2.77    0.42
 -10  -8   2    2.72    0.37
   9   8  -2    6.70    0.57
   9   8  -2    6.60    0.49
  -9  -8   2    6.87    0.41
  -9  -8   2    7.09    0.48
   8   8  -2    0.17    0.29
   8   8  -2    0.77    0.35
   8   8  -2    0.50    0.35
   8   8  -2    0.51    0.28
  -8  -8   2    0.03    0.30
  -8  -8   2    0.31    0.25
   7   8  -2   53.36    1.12
   7   8  -2   55.73    1.13
   7   8  -2   53.47    1.16
   7   8  -2   54.33    0.98
  -7  -8   2   54.22    1.01
  -7  -8   2   55.47    1.10
   6   8  -2    1.09    0.23
   6   8  -2    0.93    0.21
   6   8  -2    0.87    0.30
   6   8  -2    0.93    0.22
   6   8  -2    0.78    0.31
  -6  -8   2    0.71    0.20
  -6  -8   2    1.04    0.25
   5   8  -2  110.10    1.72
   5   8  -2  109.25    2.07
   5   8  -2  111.13    2.00
   5   8  -2  112.81    1.94
   5   8  -2  114.32    1.95
  -5  -8   2  111.29    1.87
  -5  -8   2  112.32    1.75
   4   8  -2    2.76    0.32
   4   8  -2    2.87    0.32
   4   8  -2    2.60    0.20
   4   8  -2    2.54    0.18
   4   8  -2    2.43    0.19
  -4  -8   2    2.66    0.17
   3   8  -2   74.74    1.32
   3   8  -2   76.48    1.16
   3   8  -2   75.64    1.46
   3   8  -2   76.19    1.15
   3   8  -2   74.97    1.41
   3   8  -2   76.25    1.32
  -3  -8   2   76.61    1.18
   2   8  -2   28.06    0.56
   2   8  -2   28.23    0.46
   2   8  -2   28.63    0.67
   2   8  -2   27.81    0.69
   2   8  -2   27.53    0.47
   2   8  -2   27.66    0.56
  -2  -8   2   28.47    0.48
  -2  -8   2   27.75    0.48
   1   8  -2   11.08    0.42
   1   8  -2   11.55    0.24
   1   8  -2   11.19    0.25
   1   8  -2   11.24    0.32
   1   8  -2   11.89    0.44
   1   8  -2   11.52    0.32
  -1  -8   2   11.92    0.25
  -1  -8   2   11.35    0.26
   0   8  -2    2.74    0.17
   0   8  -2    2.89    0.17
   0   8  -2    2.22    0.17
   0   8  -2    2.53    0.23
   0   8  -2    2.78    0.25
   0  -8   2    2.73    0.15
  -1   8  -2    0.12    0.13
  -1   8  -2    0.21    0.15
  -1   8  -2    0.36    0.15
  -1   8  -2    0.11    0.19
   1  -8   2    0.24    0.14
  -2   8  -2   18.05    0.40
  -2   8  -2   18.67    0.47
  -2   8  -2   18.90    0.50
   2  -8   2   17.95    0.43
  -3   8  -2    6.53    0.36
  -3   8  -2    6.08    0.38
  -3   8  -2    6.11    0.33
   3  -8   2    6.56    0.33
  -4   8  -2   23.07    0.66
  -4   8  -2   24.47    0.57
  -4   8  -2   22.48    0.64
   4  -8   2   24.13    0.58
  -5   8  -2   -0.28    0.25
  -5   8  -2   -0.01    0.26
   5  -8   2   -0.29    0.24
  -6   8  -2   39.44    0.85
   6  -8   2   39.21    0.85
  -7   8  -2    3.34    0.39
   7  -8   2    2.95    0.37
  -8   8  -2   17.96    0.69
   8  -8   2   17.73    0.67
  11   7  -2    4.59    0.59
  11   7  -2    5.40    0.47
  11   7  -2    4.82    0.45
 -11  -7   2    6.08    0.53
 -11  -7   2    5.24    0.44
  10   7  -2    7.50    0.61
  10   7  -2    6.93    0.49
 -10  -7   2    8.52    0.52
 -10  -7   2    7.34    0.44
   9   7  -2   10.50    0.63
   9   7  -2    9.96    0.55
  -9  -7   2   11.94    0.53
  -9  -7   2   11.49    0.60
   8   7  -2   19.17    0.55
   8   7  -2   17.68    0.70
   8   7  -2   19.74    0.63
  -8  -7   2   20.19    0.61
  -8  -7   2   19.37    0.57
   7   7  -2    1.91    0.36
   7   7  -2    1.74    0.26
   7   7  -2    2.09    0.27
   7   7  -2    2.19    0.33
  -7  -7   2    2.40    0.25
  -7  -7   2    1.56    0.28
   6   7  -2   10.44    0.47
   6   7  -2   10.51    0.42
   6   7  -2   10.53    0.37
   6   7  -2   11.11    0.50
   6   7  -2   11.05    0.42
  -6  -7   2   10.66    0.38
  -6  -7   2   10.94    0.46
   5   7  -2    9.61    0.36
   5   7  -2   10.24    0.49
   5   7  -2   10.03    0.32
   5   7  -2    9.04    0.46
   5   7  -2   10.49    0.36
  -5  -7   2    9.60    0.38
  -5  -7   2    9.29    0.31
   4   7  -2   94.68    1.46
   4   7  -2   94.41    1.64
   4   7  -2   96.19    1.70
   4   7  -2   92.71    1.75
   4   7  -2   98.74    1.65
  -4  -7   2   95.33    1.48
   3   7  -2    0.05    0.19
   3   7  -2    0.07    0.12
   3   7  -2    0.07    0.13
   3   7  -2    0.16    0.21
   3   7  -2    0.02    0.11
  -3  -7   2    0.12    0.10
  -3  -7   2    0.09    0.10
   2   7  -2   92.44    1.67
   2   7  -2   91.06    1.38
   2   7  -2   91.22    1.61
   2   7  -2   94.65    1.56
   2   7  -2   92.35    1.38
   2   7  -2   91.51    1.55
  -2  -7   2   93.17    1.40
  -2  -7   2   92.45    1.39
   1   7  -2   11.06    0.25
   1   7  -2   11.45    0.29
   1   7  -2   12.27    0.40
   1   7  -2   12.00    0.40
   1   7  -2   11.61    0.24
   1   7  -2   11.83    0.29
  -1  -7   2   11.44    0.23
  -1  -7   2   11.02    0.23
   0   7  -2  144.40    2.36
   0   7  -2  143.42    2.11
   0   7  -2  144.58    2.48
   0   7  -2  142.78    2.37
   0   7  -2  140.88    2.65
   0  -7   2  143.00    2.15
   0  -7   2  146.42    2.14
  -1   7  -2   30.46    0.52
  -1   7  -2   29.72    0.59
  -1   7  -2   30.37    0.61
  -1   7  -2   30.28    0.59
  -1   7  -2   29.02    0.60
   1  -7   2   30.11    0.53
  -2   7  -2   36.09    0.74
  -2   7  -2   36.32    0.72
  -2   7  -2   37.30    0.70
  -2   7  -2   36.79    0.64
   2  -7   2   37.66    0.66
  -3   7  -2   10.10    0.34
  -3   7  -2    9.38    0.38
  -3   7  -2    9.97    0.37
   3  -7   2    9.16    0.34
  -4   7  -2    3.60    0.27
  -4   7  -2    3.35    0.27
  -4   7  -2    3.51    0.24
   4  -7   2    3.49    0.24
  -5   7  -2    4.63    0.30
  -5   7  -2    3.79    0.30
   5  -7   2    4.09    0.29
  -6   7  -2    8.85    0.45
   6  -7   2    9.50    0.45
  -7   7  -2   17.03    0.63
   7  -7   2   16.10    0.57
  -8   7  -2    6.63    0.48
   8  -7   2    5.87    0.43
   8  -7   2    6.92    0.42
  -9   7  -2    7.22    0.54
   9  -7   2    7.79    0.49
   9  -7   2    7.01    0.48
  12   6  -2    2.28    0.42
  12   6  -2    1.93    0.56
 -12  -6   2    2.32    0.49
 -12  -6   2    1.87    0.40
  11   6  -2    0.04    0.34
  11   6  -2    0.48    0.38
  11   6  -2    0.43    0.45
 -11  -6   2    0.61    0.40
 -11  -6   2   -0.04    0.32
  10   6  -2   19.89    0.67
  10   6  -2   20.24    0.81
 -10  -6   2   20.96    0.74
 -10  -6   2   20.53    0.64
   9   6  -2    2.44    0.33
   9   6  -2    2.06    0.34
   9   6  -2    2.62    0.43
  -9  -6   2    2.89    0.31
  -9  -6   2    2.49    0.31
  -9  -6   2    2.50    0.37
   8   6  -2   35.35    0.98
   8   6  -2   34.00    0.84
   8   6  -2   34.41    0.76
  -8  -6   2   35.07    0.82
  -8  -6   2   35.94    0.77
  -8  -6   2   35.79    0.73
   7   6  -2    6.08    0.44
   7   6  -2    5.96    0.37
   7   6  -2    6.76    0.43
   7   6  -2    5.70    0.35
  -7  -6   2    6.66    0.34
  -7  -6   2    6.05    0.36
   6   6  -2   65.97    1.25
   6   6  -2   67.33    1.12
   6   6  -2   68.27    1.27
   6   6  -2   65.96    1.25
   6   6  -2   65.66    1.35
  -6  -6   2   67.19    1.21
  -6  -6   2   67.23    1.14
   5   6  -2   27.64    0.61
   5   6  -2   26.63    0.67
   5   6  -2   27.33    0.61
   5   6  -2   27.92    0.72
   5   6  -2   27.36    0.55
  -5  -6   2   27.90    0.54
  -5  -6   2   28.45    0.61
   4   6  -2   37.37    0.79
   4   6  -2   37.22    0.72
   4   6  -2   37.06    0.82
   4   6  -2   37.19    0.65
   4   6  -2   37.13    0.72
  -4  -6   2   37.75    0.65
   3   6  -2   11.88    0.30
   3   6  -2   12.13    0.42
   3   6  -2   11.88    0.28
   3   6  -2   11.59    0.40
   3   6  -2   11.85    0.31
  -3  -6   2   11.41    0.26
  -3  -6   2   11.97    0.26
   2   6  -2    0.39    0.09
   2   6  -2    0.63    0.10
   2   6  -2    0.33    0.17
   2   6  -2    0.55    0.10
   2   6  -2    0.30    0.16
  -2  -6   2    0.41    0.07
  -2  -6   2    0.32    0.07
   1   6  -2   36.77    0.73
   1   6  -2   36.22    0.58
   1   6  -2   36.64    0.75
   1   6  -2   38.02    0.66
   1   6  -2   37.04    0.65
  -1  -6   2   35.61    0.57
  -1  -6   2   35.60    0.57
   0   6  -2   11.95    0.35
   0   6  -2   11.35    0.28
   0   6  -2   11.42    0.37
   0   6  -2   12.03    0.28
   0   6  -2   11.22    0.25
   0  -6   2   11.43    0.22
   0  -6   2   11.17    0.23
  -1   6  -2  118.03    1.98
  -1   6  -2  120.53    1.94
  -1   6  -2  120.80    1.98
  -1   6  -2  117.79    1.77
   1  -6   2  117.40    1.80
  -2   6  -2   12.45    0.32
  -2   6  -2   12.22    0.31
  -2   6  -2   11.95    0.35
  -2   6  -2   12.00    0.33
   2  -6   2   11.99    0.30
  -3   6  -2  102.77    1.60
  -3   6  -2  104.08    1.79
  -3   6  -2  104.55    1.81
   3  -6   2  104.47    1.64
  -4   6  -2    0.34    0.17
  -4   6  -2    0.44    0.19
  -4   6  -2    0.26    0.18
   4  -6   2    0.50    0.17
  -5   6  -2   91.86    1.68
  -5   6  -2   90.82    1.49
   5  -6   2   91.40    1.44
   5  -6   2   91.14    1.51
  -6   6  -2    4.28    0.32
   6  -6   2    4.88    0.31
   6  -6   2    4.50    0.31
  -7   6  -2   16.93    0.58
   7  -6   2   17.27    0.54
   7  -6   2   17.45    0.53
  -8   6  -2    6.03    0.45
   8  -6   2    5.83    0.40
   8  -6   2    5.66    0.39
  -9   6  -2    2.62    0.42
   9  -6   2    2.37    0.38
   9  -6   2    2.73    0.37
 -10   6  -2   -0.10    0.43
  10  -6   2   -0.08    0.38
  12   5  -2    5.27    0.49
  12   5  -2    6.50    0.63
 -12  -5   2    5.28    0.53
 -12  -5   2    4.78    0.45
  11   5  -2    7.26    0.62
 -11  -5   2    8.25    0.48
 -11  -5   2    8.07    0.54
  10   5  -2    2.38    0.34
  10   5  -2    1.45    0.46
  10   5  -2    2.63    0.36
 -10  -5   2    1.93    0.39
 -10  -5   2    2.26    0.34
   9   5  -2    0.61    0.29
   9   5  -2    0.04    0.39
   9   5  -2    0.42    0.30
   9   5  -2    0.22    0.18
  -9  -5   2    0.29    0.26
  -9  -5   2    0.00    0.27
  -9  -5   2    0.23    0.28
   8   5  -2    2.31    0.36
   8   5  -2    2.04    0.17
   8   5  -2    2.10    0.29
   8   5  -2    2.21    0.29
  -8  -5   2    1.88    0.26
  -8  -5   2    2.05    0.31
  -8  -5   2    1.97    0.26
   7   5  -2   29.10    0.51
   7   5  -2   28.82    0.70
   7   5  -2   30.03    0.80
   7   5  -2   29.14    0.69
   7   5  -2   29.40    0.64
  -7  -5   2   28.80    0.68
  -7  -5   2   30.16    0.64
  -7  -5   2   30.31    0.63
   6   5  -2    0.44    0.18
   6   5  -2    0.54    0.19
   6   5  -2    0.80    0.26
   6   5  -2    0.53    0.17
   6   5  -2    0.75    0.22
  -6  -5   2    0.73    0.20
  -6  -5   2    0.66    0.17
  -6  -5   2    0.72    0.17
   5   5  -2  130.55    2.20
   5   5  -2  128.06    2.20
   5   5  -2  130.05    2.27
   5   5  -2  129.01    2.17
   5   5  -2  127.80    1.97
  -5  -5   2  129.10    2.00
  -5  -5   2  128.28    2.09
   4   5  -2    9.84    0.35
   4   5  -2   10.22    0.40
   4   5  -2    9.42    0.29
   4   5  -2    9.81    0.27
   4   5  -2    9.15    0.30
  -4  -5   2    9.89    0.31
  -4  -5   2    9.93    0.26
   3   5  -2  164.20    2.72
   3   5  -2  157.24    2.65
   3   5  -2  163.74    2.66
   3   5  -2  159.94    2.38
   3   5  -2  161.00    2.63
  -3  -5   2  162.18    2.41
   2   5  -2   77.04    1.35
   2   5  -2   74.73    1.27
   2   5  -2   77.19    1.27
   2   5  -2   74.57    1.30
   2   5  -2   75.83    1.14
  -2  -5   2   75.24    1.14
  -2  -5   2   74.91    1.14
   1   5  -2  109.80    1.80
   1   5  -2  107.30    1.60
   1   5  -2  109.55    1.86
   1   5  -2  110.37    1.79
   1   5  -2  110.34    1.79
  -1  -5   2  108.07    1.61
  -1  -5   2  106.57    1.61
   0   5  -2  126.21    2.07
   0   5  -2  124.89    2.13
   0   5  -2  128.31    2.07
   0   5  -2  123.31    1.85
   0   5  -2  128.86    2.05
   0  -5   2  127.25    1.87
   0  -5   2  125.96    1.88
  -1   5  -2    4.17    0.19
  -1   5  -2    3.88    0.19
  -1   5  -2    3.78    0.16
  -1   5  -2    3.83    0.16
   1  -5   2    3.72    0.16
  -2   5  -2    9.07    0.25
  -2   5  -2    8.59    0.28
  -2   5  -2    9.26    0.25
  -2   5  -2    8.96    0.25
   2  -5   2    9.20    0.25
  -3   5  -2   27.01    0.58
  -3   5  -2   27.21    0.48
  -3   5  -2   26.75    0.57
  -3   5  -2   26.22    0.51
   3  -5   2   27.25    0.52
  -4   5  -2  132.71    2.27
  -4   5  -2  133.13    2.26
  -4   5  -2  134.13    1.87
  -4   5  -2  131.24    2.03
   4  -5   2  131.56    2.06
   4  -5   2  129.60    1.96
  -5   5  -2   21.01    0.51
  -5   5  -2   20.65    0.38
  -5   5  -2   20.02    0.55
   5  -5   2   20.88    0.49
   5  -5   2   20.69    0.49
  -6   5  -2  102.65    1.50
  -6   5  -2  100.28    1.66
   6  -5   2  101.27    1.67
   6  -5   2   99.50    1.59
  -7   5  -2   10.16    0.53
  -7   5  -2   10.61    0.37
   7  -5   2   10.38    0.43
   7  -5   2    9.98    0.43
  -8   5  -2   21.88    0.72
  -8   5  -2   22.21    0.54
   8  -5   2   22.12    0.65
   8  -5   2   21.40    0.61
  -9   5  -2   11.51    0.47
  -9   5  -2   12.72    0.67
   9  -5   2   11.37    0.52
   9  -5   2   10.75    0.53
 -10   5  -2    6.34    0.50
  10  -5   2    6.28    0.45
  12   4  -2    0.45    0.39
  12   4  -2   -0.46    0.28
  12   4  -2    0.35    0.49
 -12  -4   2   -0.24    0.38
 -12  -4   2    0.19    0.36
  11   4  -2   29.28    0.66
  11   4  -2   26.11    0.93
 -11  -4   2   28.29    0.88
 -11  -4   2   31.26    0.77
  10   4  -2    0.71    0.32
  10   4  -2    0.08    0.38
  10   4  -2    0.09    0.22
  10   4  -2    0.18    0.29
 -10  -4   2   -0.02    0.35
 -10  -4   2    0.41    0.30
   9   4  -2   20.62    0.60
   9   4  -2   21.41    0.62
   9   4  -2   20.05    0.81
   9   4  -2   21.56    0.51
  -9  -4   2   21.98    0.61
  -9  -4   2   21.88    0.70
   8   4  -2   24.77    0.61
   8   4  -2   25.41    0.83
   8   4  -2   24.75    0.52
   8   4  -2   25.89    0.64
  -8  -4   2   25.53    0.64
  -8  -4   2   25.10    0.61
  -8  -4   2   25.54    0.71
   7   4  -2    9.03    0.30
   7   4  -2    8.77    0.36
   7   4  -2    9.06    0.54
   7   4  -2    8.64    0.39
  -7  -4   2    8.65    0.42
  -7  -4   2    8.76    0.36
  -7  -4   2    9.37    0.41
   6   4  -2   42.13    0.94
   6   4  -2   42.74    0.87
   6   4  -2   42.10    0.69
   6   4  -2   42.47    0.87
   6   4  -2   43.29    0.78
   6   4  -2   43.87    0.87
  -6  -4   2   42.20    0.84
  -6  -4   2   44.12    0.79
  -6  -4   2   42.32    0.75
   5   4  -2   10.77    0.35
   5   4  -2   10.19    0.44
   5   4  -2   10.27    0.34
   5   4  -2   10.13    0.35
   5   4  -2   10.53    0.30
  -5  -4   2   11.07    0.30
  -5  -4   2   10.73    0.36
  -5  -4   2   10.41    0.31
   4   4  -2   -0.13    0.10
   4   4  -2   -0.02    0.11
   4   4  -2    0.07    0.10
   4   4  -2   -0.03    0.13
   4   4  -2   -0.01    0.14
  -4  -4   2   -0.02    0.13
  -4  -4   2    0.02    0.10
   3   4  -2    2.42    0.15
   3   4  -2    2.34    0.18
   3   4  -2    2.51    0.17
   3   4  -2    2.93    0.19
   3   4  -2    2.58    0.15
  -3  -4   2    2.35    0.13
   2   4  -2  174.21    2.85
   2   4  -2  179.43    2.85
   2   4  -2  173.85    2.90
   2   4  -2  177.40    2.80
   2   4  -2  171.89    2.55
  -2  -4   2  173.45    2.59
   1   4  -2    2.38    0.16
   1   4  -2    2.58    0.12
   1   4  -2    2.23    0.12
   1   4  -2    2.18    0.15
  -1  -4   2    2.50    0.09
   0   4  -2  302.54    4.82
   0   4  -2  294.33    4.66
   0   4  -2  306.31    4.82
   0   4  -2  299.54    4.85
   0  -4   2  293.49    4.40
  -1   4  -2   73.00    1.23
  -1   4  -2   73.88    1.20
  -1   4  -2   72.50    1.10
  -1   4  -2   72.71    1.23
   1  -4   2   73.39    1.12
  -2   4  -2  171.67    2.59
  -2   4  -2  177.25    2.75
  -2   4  -2  178.90    2.89
  -2   4  -2  177.68    2.90
   2  -4   2  175.64    2.64
  -3   4  -2    5.99    0.24
  -3   4  -2    6.16    0.24
  -3   4  -2    6.42    0.16
  -3   4  -2    6.49    0.25
   3  -4   2    6.38    0.23
  -4   4  -2   36.18    0.58
  -4   4  -2   36.98    0.74
  -4   4  -2   35.67    0.66
  -4   4  -2   35.84    0.74
   4  -4   2   35.86    0.66
   4  -4   2   37.34    0.64
  -5   4  -2    1.13    0.14
  -5   4  -2    1.15    0.20
  -5   4  -2    1.37    0.19
   5  -4   2    1.09    0.17
   5  -4   2    1.04    0.17
  -6   4  -2    1.36    0.17
  -6   4  -2    1.18    0.23
   6  -4   2    1.28    0.20
   6  -4   2    1.40    0.21
  -7   4  -2    2.71    0.23
  -7   4  -2    3.01    0.30
   7  -4   2    2.50    0.26
   7  -4   2    2.91    0.26
  -8   4  -2    1.57    0.25
  -8   4  -2    1.68    0.33
   8  -4   2    1.66    0.27
   8  -4   2    1.84    0.27
  -9   4  -2   18.43    0.66
  -9   4  -2   16.85    0.55
   9  -4   2   15.55    0.56
 -10   4  -2    5.38    0.36
 -10   4  -2    5.73    0.48
  10  -4   2    5.54    0.43
 -11   4  -2   10.16    0.53
  11  -4   2    9.29    0.55
  12   3  -2    0.21    0.44
  12   3  -2    0.17    0.30
 -12  -3   2    0.39    0.38
  11   3  -2    0.24    0.28
  11   3  -2    0.42    0.36
  11   3  -2    0.27    0.45
 -11  -3   2   -0.17    0.35
 -11  -3   2    0.75    0.34
  10   3  -2    0.40    0.25
  10   3  -2   -0.19    0.37
  10   3  -2   -0.17    0.30
 -10  -3   2    0.23    0.30
 -10  -3   2    0.46    0.35
   9   3  -2    2.79    0.29
   9   3  -2    2.73    0.40
   9   3  -2    2.81    0.32
   9   3  -2    2.56    0.25
  -9  -3   2    2.49    0.29
  -9  -3   2    2.87    0.34
   8   3  -2   10.11    0.55
   8   3  -2    9.83    0.36
   8   3  -2    8.57    0.40
   8   3  -2    8.86    0.38
  -8  -3   2    8.66    0.42
  -8  -3   2    8.72    0.50
   7   3  -2    3.79    0.26
   7   3  -2    3.45    0.21
   7   3  -2    3.68    0.35
   7   3  -2    3.48    0.25
  -7  -3   2    3.61    0.25
  -7  -3   2    3.65    0.25
  -7  -3   2    3.60    0.28
   6   3  -2  126.44    2.11
   6   3  -2  129.11    2.21
   6   3  -2  129.47    2.29
   6   3  -2  125.93    1.99
   6   3  -2  129.12    1.88
  -6  -3   2  128.25    2.03
  -6  -3   2  127.37    2.10
  -6  -3   2  126.87    1.91
   5   3  -2   17.88    0.35
   5   3  -2   17.37    0.43
   5   3  -2   17.65    0.44
   5   3  -2   17.42    0.40
   5   3  -2   17.89    0.51
   5   3  -2   18.31    0.43
  -5  -3   2   18.15    0.39
  -5  -3   2   17.86    0.41
  -5  -3   2   17.64    0.46
   4   3  -2  252.32    3.62
   4   3  -2  262.06    4.21
   4   3  -2  258.64    4.25
   4   3  -2  261.13    4.06
   4   3  -2  256.04    3.77
   4   3  -2  255.33    4.21
  -4  -3   2  257.38    3.85
  -4  -3   2  255.98    3.96
   3   3  -2   67.28    1.19
   3   3  -2   67.47    1.14
   3   3  -2   66.96    1.15
   3   3  -2   67.17    1.15
  -3  -3   2   66.04    1.04
   2   3  -2   62.49    1.09
   2   3  -2   63.77    1.06
   2   3  -2   60.49    1.06
   2   3  -2   63.13    1.06
  -2  -3   2   63.10    0.96
   1   3  -2   32.94    0.59
   1   3  -2   31.53    0.58
   1   3  -2   31.92    0.56
   1   3  -2   31.56    0.55
  -1  -3   2   31.17    0.49
   0   3  -2   12.50    0.29
   0   3  -2   12.45    0.25
   0   3  -2   12.75    0.28
   0  -3   2   12.49    0.22
  -1   3  -2   69.98    1.13
  -1   3  -2   70.08    1.17
  -1   3  -2   69.67    1.17
   1  -3   2   69.18    1.06
  -2   3  -2   25.42    0.48
  -2   3  -2   24.46    0.48
   2  -3   2   24.36    0.43
  -3   3  -2  269.55    4.38
  -3   3  -2  271.75    4.39
  -3   3  -2  263.94    3.77
   3  -3   2  271.31    4.01
  -4   3  -2   30.68    0.58
  -4   3  -2   30.94    0.63
  -4   3  -2   30.88    0.52
  -4   3  -2   31.37    0.64
   4  -3   2   31.68    0.57
   4  -3   2   30.41    0.55
  -5   3  -2  112.75    1.67
  -5   3  -2  113.99    1.97
  -5   3  -2  111.90    1.77
   5  -3   2  112.96    1.70
   5  -3   2  113.97    1.79
  -6   3  -2   19.74    0.51
  -6   3  -2   19.65    0.44
   6  -3   2   20.63    0.49
   6  -3   2   20.14    0.47
  -7   3  -2   83.31    1.42
  -7   3  -2   83.72    1.33
   7  -3   2   83.39    1.42
  -8   3  -2   16.75    0.58
  -8   3  -2   17.41    0.49
   8  -3   2   17.53    0.52
   8  -3   2   18.09    0.52
  -9   3  -2   16.45    0.63
  -9   3  -2   16.89    0.55
   9  -3   2   16.63    0.55
 -10   3  -2    4.43    0.36
  10  -3   2    4.22    0.38
 -11   3  -2    0.40    0.33
  11  -3   2    0.32    0.35
  12   2  -2   16.57    0.60
  12   2  -2   15.28    0.76
 -12  -2   2   16.32    0.68
  11   2  -2    2.24    0.33
  11   2  -2    1.86    0.48
 -11  -2   2    1.93    0.43
 -11  -2   2    2.56    0.37
  10   2  -2   11.27    0.45
  10   2  -2    9.59    0.62
 -10  -2   2    9.78    0.52
 -10  -2   2    9.83    0.61
   9   2  -2   16.41    0.49
   9   2  -2   16.51    0.74
   9   2  -2   16.16    0.54
  -9  -2   2   15.40    0.54
  -9  -2   2   15.23    0.63
   8   2  -2    1.58    0.26
   8   2  -2    1.13    0.21
   8   2  -2    0.99    0.32
   8   2  -2    1.12    0.21
  -8  -2   2    1.56    0.30
  -8  -2   2    1.30    0.24
   7   2  -2    3.20    0.26
   7   2  -2    3.35    0.21
   7   2  -2    3.60    0.23
  -7  -2   2    3.47    0.25
  -7  -2   2    2.90    0.27
   6   2  -2    2.27    0.19
   6   2  -2    2.52    0.17
   6   2  -2    2.22    0.21
  -6  -2   2    2.14    0.23
  -6  -2   2    2.16    0.19
  -6  -2   2    2.26    0.20
   5   2  -2   79.25    1.40
   5   2  -2   79.18    1.20
   5   2  -2   81.45    1.34
   5   2  -2   81.65    1.48
   5   2  -2   78.50    1.26
  -5  -2   2   77.04    1.22
  -5  -2   2   77.90    1.28
  -5  -2   2   78.44    1.34
   4   2  -2    4.98    0.31
   4   2  -2    4.70    0.19
   4   2  -2    5.06    0.22
   4   2  -2    5.18    0.22
  -4  -2   2    4.94    0.20
  -4  -2   2    5.23    0.25
  -4  -2   2    5.15    0.21
   3   2  -2  296.49    4.78
   3   2  -2  295.92    4.76
   3   2  -2  294.05    4.57
  -3  -2   2  288.07    4.36
  -3  -2   2  293.68    4.48
   2   2  -2   15.16    0.31
   2   2  -2   15.65    0.34
   2   2  -2   14.94    0.31
   2   2  -2   15.02    0.33
  -2  -2   2   14.94    0.28
   1   2  -2  215.81    3.47
   1   2  -2  215.43    3.48
   1   2  -2  216.77    3.36
   1   2  -2  215.93    3.47
  -1  -2   2  211.96    3.17
   0   2  -2  229.03    3.65
   0   2  -2  228.06    3.65
   0   2  -2  223.53    3.65
  -1   2  -2  317.68    5.11
   1  -2   2  316.10    4.72
  -2   2  -2  115.29    1.89
   2  -2   2  113.87    1.73
  -3   2  -2   10.64    0.23
  -3   2  -2   11.05    0.29
   3  -2   2   11.24    0.26
  -4   2  -2   15.22    0.38
  -4   2  -2   14.77    0.31
   4  -2   2   15.50    0.34
   4  -2   2   14.36    0.32
  -5   2  -2    4.17    0.26
  -5   2  -2    4.21    0.22
   5  -2   2    4.00    0.23
   5  -2   2    4.28    0.23
  -6   2  -2   28.63    0.61
  -6   2  -2   28.21    0.56
   6  -2   2   29.08    0.59
   6  -2   2   28.85    0.57
  -7   2  -2    0.45    0.18
  -7   2  -2    0.19    0.21
   7  -2   2    0.36    0.18
   7  -2   2    0.45    0.19
  -8   2  -2   33.02    0.70
  -8   2  -2   35.39    0.78
   8  -2   2   33.35    0.71
  -9   2  -2    0.58    0.25
   9  -2   2    0.39    0.26
 -10   2  -2    7.40    0.41
  10  -2   2    6.86    0.41
 -11   2  -2    0.24    0.33
  11  -2   2    0.18    0.33
 -12   2  -2    0.60    0.38
  12  -2   2    0.66    0.39
  12   1  -2    0.30    0.35
  12   1  -2    0.25    0.47
 -12  -1   2   -0.28    0.36
  11   1  -2   11.14    0.53
  11   1  -2    8.12    0.58
 -11  -1   2    8.80    0.54
  10   1  -2    0.08    0.27
 -10  -1   2    0.70    0.30
 -10  -1   2    1.09    0.35
   9   1  -2   31.29    0.68
  -9  -1   2   31.94    0.84
  -9  -1   2   30.70    0.73
   8   1  -2   24.44    0.60
   8   1  -2   24.13    0.57
  -8  -1   2   24.89    0.71
  -8  -1   2   25.09    0.61
   7   1  -2   13.53    0.42
   7   1  -2   12.99    0.37
   7   1  -2   13.41    0.38
  -7  -1   2   12.89    0.46
  -7  -1   2   13.50    0.43
   6   1  -2   95.50    1.46
   6   1  -2   95.20    1.53
   6   1  -2   96.47    1.58
  -6  -1   2   95.65    1.48
  -6  -1   2   94.61    1.63
   5   1  -2    1.30    0.14
   5   1  -2    0.69    0.12
  -5  -1   2    1.03    0.14
  -5  -1   2    0.87    0.13
  -5  -1   2    0.94    0.17
   4   1  -2   54.66    0.93
   4   1  -2   54.76    0.85
  -4  -1   2   54.07    0.86
  -4  -1   2   55.34    0.95
  -4  -1   2   54.87    0.90
   3   1  -2   14.89    0.32
  -3  -1   2   15.12    0.31
  -3  -1   2   14.98    0.33
   2   1  -2    5.32    0.17
   1   1  -2    3.99    0.15
   0   1  -2  375.30    6.07
   3  -1   2   11.64    0.26
  -4   1  -2  324.69    4.57
   4  -1   2  324.66    4.57
   4  -1   2  324.76    4.83
  -5   1  -2   34.40    0.60
   5  -1   2   34.34    0.60
   5  -1   2   34.03    0.62
  -6   1  -2   87.26    1.36
   6  -1   2   88.40    1.43
   6  -1   2   88.14    1.36
  -7   1  -2   14.19    0.42
  -7   1  -2   14.88    0.42
   7  -1   2   15.01    0.41
   7  -1   2   13.95    0.41
  -8   1  -2    0.17    0.21
   8  -1   2    0.12    0.21
  -9   1  -2    3.35    0.31
   9  -1   2    3.45    0.30
 -10   1  -2   -0.14    0.29
  10  -1   2   -0.17    0.27
 -11   1  -2   13.60    0.57
  11  -1   2   13.06    0.56
 -12   1  -2    0.03    0.37
  12  -1   2    0.05    0.36
  12   0  -2    0.68    0.35
 -12   0   2    0.45    0.36
  11   0  -2    0.01    0.31
 -11   0   2    0.54    0.35
  10   0  -2    0.12    0.29
 -10   0   2   -0.34    0.28
   9   0  -2    0.04    0.24
  -9   0   2    0.30    0.32
  -9   0   2    0.24    0.26
   8   0  -2    2.18    0.24
  -8   0   2    2.65    0.30
  -8   0   2    2.35    0.26
   7   0  -2   -0.15    0.15
  -7   0   2    0.50    0.19
  -7   0   2   -0.05    0.23
   6   0  -2  101.10    1.62
   6   0  -2  102.27    1.54
   6   0  -2  103.87    1.64
  -6   0   2  100.54    1.56
  -6   0   2   98.53    1.70
   5   0  -2    4.07    0.21
   5   0  -2    4.07    0.22
   5   0  -2    3.95    0.19
  -5   0   2    4.01    0.24
  -5   0   2    3.38    0.22
   4   0  -2  478.15    7.34
   4   0  -2  474.24    6.67
  -4   0   2  470.35    6.68
  -4   0   2  484.02    7.24
   3   0  -2   59.15    0.97
  -3   0   2   59.13    0.99
  -2   0   2  725.56   11.01
  -4   0  -2   47.77    0.76
   4   0   2   48.23    0.75
  -5   0  -2  140.63    2.07
   5   0   2  142.00    2.06
   5   0   2  141.27    2.22
  -6   0  -2    0.66    0.15
   6   0   2    0.61    0.14
   6   0   2    0.70    0.14
   6   0   2    0.73    0.11
  -7   0  -2   54.00    0.94
  -7   0  -2   54.58    0.98
   7   0   2   53.74    0.92
  -8   0  -2    4.37    0.28
   8   0   2    4.50    0.27
  -9   0  -2   40.09    0.82
   9   0   2   39.42    0.79
 -10   0  -2    4.08    0.36
  10   0   2    3.90    0.34
 -11   0  -2    3.88    0.38
  11   0   2    3.12    0.36
 -12   0  -2    0.43    0.37
  12   0   2    0.51    0.36
  12  -1  -2    5.58    0.45
 -12   1   2    6.41    0.47
  11  -1  -2    0.56    0.35
 -11   1   2    0.41    0.35
  10  -1  -2   35.50    0.81
 -10   1   2   35.61    0.81
   9  -1  -2   11.49    0.47
  -9   1   2   11.35    0.48
   8  -1  -2   27.47    0.62
  -8   1   2   27.10    0.63
  -8   1   2   27.47    0.75
   7  -1  -2   29.20    0.61
   7  -1  -2   28.85    0.62
  -7   1   2   28.84    0.65
  -7   1   2   28.04    0.61
  -7   1   2   28.78    0.72
   6  -1  -2    6.75    0.29
   6  -1  -2    6.84    0.29
  -6   1   2    7.29    0.30
  -6   1   2    5.72    0.33
  -6   1   2    6.33    0.31
   5  -1  -2   17.17    0.35
   5  -1  -2   17.52    0.39
   5  -1  -2   17.85    0.40
  -5   1   2   17.82    0.40
  -5   1   2   16.38    0.46
   4  -1  -2   27.19    0.51
   4  -1  -2   27.39    0.49
  -4   1   2   27.55    0.50
  -4   1   2   28.67    0.56
   3  -1  -2    0.34    0.08
  -3   1   2    0.30    0.09
  -3   1   2    0.32    0.11
   2  -1  -2    5.89    0.16
  -2   1   2    6.02    0.19
   1   1   2  196.97    3.20
   2   1   2  573.66    9.33
   3   1   2  150.03    2.35
  -4  -1  -2   41.55    0.73
   4   1   2   42.22    0.72
   4   1   2   40.94    0.65
  -5  -1  -2    0.79    0.11
   5   1   2    0.51    0.11
   5   1   2    0.76    0.11
  -6  -1  -2    3.92    0.21
   6   1   2    3.75    0.21
   6   1   2    3.82    0.22
  -7  -1  -2    0.87    0.18
   7   1   2    0.46    0.15
   7   1   2    0.40    0.16
   7   1   2    0.16    0.18
  -8  -1  -2   20.16    0.52
   8   1   2   20.30    0.49
   8   1   2   20.13    0.54
  -9  -1  -2    3.07    0.30
   9   1   2    2.94    0.27
 -10  -1  -2   38.73    0.85
  10   1   2   39.56    0.81
 -11  -1  -2    5.92    0.42
  11   1   2    5.57    0.38
  11   1   2    5.42    0.52
 -12  -1  -2   27.24    0.80
  12   1   2   27.14    0.74
  12   1   2   24.33    0.94
  11  -2  -2    1.13    0.35
 -11   2   2    0.61    0.34
  10  -2  -2    4.37    0.39
 -10   2   2    4.18    0.37
   9  -2  -2    4.55    0.34
  -9   2   2    5.71    0.35
   8  -2  -2    0.18    0.23
  -8   2   2    0.46    0.24
  -8   2   2    0.35    0.24
   7  -2  -2   24.16    0.57
   7  -2  -2   24.19    0.56
  -7   2   2   23.68    0.61
  -7   2   2   24.85    0.55
   6  -2  -2    0.00    0.16
   6  -2  -2    0.19    0.16
  -6   2   2    0.11    0.17
  -6   2   2    0.30    0.19
  -6   2   2    0.18    0.18
   5  -2  -2   82.40    1.31
   5  -2  -2   80.16    1.25
  -5   2   2   82.16    1.39
  -5   2   2   81.07    1.47
  -5   2   2   79.02    1.31
  -5   2   2   79.61    1.24
   4  -2  -2   28.58    0.51
   4  -2  -2   28.25    0.53
  -4   2   2   28.43    0.57
  -4   2   2   27.56    0.50
  -4   2   2   29.19    0.60
   3  -2  -2   19.83    0.38
  -3   2   2   20.50    0.43
  -3   2   2   20.21    0.37
  -3   2   2   20.19    0.44
   2  -2  -2    0.66    0.07
  -2   2   2    0.95    0.10
  -2   2   2    0.85    0.08
  -2   2   2    1.12    0.10
   1  -2  -2    0.91    0.05
  -1   2   2    0.83    0.07
  -1   2   2    0.77    0.06
   0   2   2    8.44    0.17
   0   2   2    8.60    0.16
   1   2   2  560.90    8.90
   1   2   2  556.37    9.15
   1   2   2  567.14    9.15
   1   2   2  593.18    9.24
  -2  -2  -2  160.22    2.36
   2   2   2  158.94    2.59
   2   2   2  156.99    2.50
   2   2   2  162.21    2.60
  -3  -2  -2   20.58    0.39
   3   2   2   19.46    0.40
   3   2   2   21.06    0.42
   3   2   2   20.80    0.40
   3   2   2   20.08    0.41
  -4  -2  -2  335.78    5.15
   4   2   2  341.35    5.49
   4   2   2  339.73    5.50
   4   2   2  336.91    4.74
   4   2   2  344.62    5.51
   4   2   2  335.43    5.27
  -5  -2  -2    1.28    0.13
  -5  -2  -2    1.21    0.15
   5   2   2    1.43    0.19
   5   2   2    1.34    0.14
   5   2   2    1.40    0.12
   5   2   2    1.51    0.15
   5   2   2    1.16    0.13
  -6  -2  -2  170.96    2.71
  -6  -2  -2  171.62    2.50
   6   2   2  171.73    2.88
   6   2   2  175.34    2.93
   6   2   2  168.84    2.59
   6   2   2  169.29    2.73
   6   2   2  170.21    2.47
  -7  -2  -2   52.49    0.90
  -7  -2  -2   51.10    0.99
   7   2   2   52.14    0.87
   7   2   2   52.08    0.95
   7   2   2   53.33    0.94
  -8  -2  -2   21.22    0.53
   8   2   2   20.47    0.54
   8   2   2   21.62    0.66
   8   2   2   21.13    0.50
   8   2   2   19.99    0.51
  -9  -2  -2   12.63    0.47
   9   2   2   12.26    0.41
   9   2   2   11.19    0.57
   9   2   2   12.90    0.47
 -10  -2  -2    1.45    0.29
  10   2   2    1.11    0.25
  10   2   2    0.88    0.30
  10   2   2    1.42    0.36
 -11  -2  -2    0.36    0.31
  11   2   2    0.33    0.26
  11   2   2   -0.04    0.40
 -12  -2  -2    1.12    0.36
  12   2   2    2.00    0.34
  12   2   2    1.81    0.47
  11  -3  -2   20.59    0.68
 -11   3   2   20.28    0.64
  10  -3  -2    7.74    0.45
 -10   3   2    8.59    0.49
   9  -3  -2   11.76    0.53
  -9   3   2   10.79    0.48
  -9   3   2   11.15    0.57
   8  -3  -2   14.36    0.49
   8  -3  -2   13.93    0.47
  -8   3   2   14.47    0.48
  -8   3   2   13.17    0.55
   7  -3  -2    0.04    0.20
   7  -3  -2   -0.02    0.20
  -7   3   2   -0.19    0.23
  -7   3   2   -0.12    0.19
   6  -3  -2    0.83    0.18
   6  -3  -2    1.07    0.19
  -6   3   2    0.72    0.18
  -6   3   2    0.93    0.22
   5  -3  -2    6.64    0.28
   5  -3  -2    6.95    0.28
  -5   3   2    6.54    0.34
  -5   3   2    7.14    0.31
  -5   3   2    6.20    0.27
   4  -3  -2   98.51    1.47
   4  -3  -2   99.16    1.54
  -4   3   2   98.77    1.44
  -4   3   2   98.02    1.71
  -4   3   2   96.92    1.53
  -4   3   2   96.17    1.70
   3  -3  -2    0.16    0.09
  -3   3   2    0.13    0.11
  -3   3   2    0.01    0.10
  -3   3   2    0.07    0.07
  -3   3   2    0.07    0.10
   2  -3  -2  145.62    2.16
  -2   3   2  141.58    2.38
  -2   3   2  146.71    2.39
   1  -3  -2   44.64    0.70
  -1   3   2   47.18    0.79
  -1   3   2   47.08    0.79
   0   3   2  171.24    2.64
   0   3   2  157.72    2.57
   1   3   2  133.13    2.15
   1   3   2  128.64    2.07
   2   3   2  120.14    1.95
   2   3   2  124.72    1.97
   2   3   2  123.93    2.02
   2   3   2  119.18    1.97
  -3  -3  -2   23.54    0.43
  -3  -3  -2   23.20    0.39
   3   3   2   23.37    0.48
   3   3   2   24.20    0.48
   3   3   2   24.50    0.44
   3   3   2   23.30    0.45
  -4  -3  -2   14.81    0.31
  -4  -3  -2   15.43    0.35
   4   3   2   15.25    0.34
   4   3   2   15.10    0.37
   4   3   2   14.99    0.38
   4   3   2   14.70    0.34
  -5  -3  -2    4.05    0.24
   5   3   2    4.37    0.22
   5   3   2    4.42    0.17
   5   3   2    4.24    0.21
   5   3   2    4.53    0.24
   5   3   2    4.55    0.22
   5   3   2    4.97    0.30
  -6  -3  -2    1.64    0.19
  -6  -3  -2    1.11    0.16
   6   3   2    1.06    0.16
   6   3   2    1.01    0.13
   6   3   2    1.06    0.22
   6   3   2    1.24    0.17
   6   3   2    0.90    0.16
   6   3   2    1.06    0.17
  -7  -3  -2   15.35    0.46
  -7  -3  -2   14.63    0.40
   7   3   2   13.85    0.35
   7   3   2   13.49    0.50
   7   3   2   14.50    0.41
   7   3   2   14.00    0.45
   7   3   2   15.28    0.43
  -8  -3  -2    4.00    0.31
  -8  -3  -2    3.57    0.26
   8   3   2    3.44    0.34
   8   3   2    3.60    0.27
   8   3   2    3.37    0.22
   8   3   2    3.66    0.26
  -9  -3  -2   51.02    0.95
   9   3   2   51.46    0.89
   9   3   2   49.97    0.98
   9   3   2   49.95    1.18
   9   3   2   50.91    1.00
 -10  -3  -2   -0.11    0.27
  10   3   2    0.14    0.37
  10   3   2   -0.01    0.28
  10   3   2   -0.40    0.22
 -11  -3  -2   29.55    0.75
  11   3   2   28.78    0.79
  11   3   2   29.46    0.95
 -12  -3  -2    1.21    0.37
  12   3   2    1.68    0.41
  12   3   2    1.95    0.48
  12   3   2    2.04    0.32
  11  -4  -2    0.91    0.38
 -11   4   2    0.97    0.34
 -11   4   2    0.21    0.42
  10  -4  -2   23.93    0.70
 -10   4   2   24.49    0.79
 -10   4   2   24.59    0.67
   9  -4  -2    1.46    0.33
  -9   4   2    1.33    0.28
  -9   4   2    2.00    0.37
   8  -4  -2   25.63    0.67
   8  -4  -2   25.04    0.68
  -8   4   2   26.81    0.62
  -8   4   2   26.81    0.72
   7  -4  -2    8.84    0.40
   7  -4  -2    8.39    0.39
  -7   4   2    9.02    0.45
  -7   4   2    7.71    0.35
   6  -4  -2   23.72    0.54
   6  -4  -2   23.66    0.56
  -6   4   2   24.42    0.51
  -6   4   2   24.67    0.60
   5  -4  -2    8.34    0.31
   5  -4  -2    8.86    0.32
  -5   4   2    8.72    0.27
  -5   4   2    8.27    0.35
  -5   4   2    9.04    0.39
   4  -4  -2   11.69    0.31
   4  -4  -2   11.36    0.31
  -4   4   2   11.45    0.25
  -4   4   2   11.07    0.38
  -4   4   2   10.75    0.36
  -4   4   2   11.20    0.34
   3  -4  -2   43.05    0.72
  -3   4   2   43.06    0.81
  -3   4   2   44.31    0.82
  -3   4   2   42.28    0.73
   2  -4  -2    0.15    0.07
  -2   4   2    0.24    0.10
  -2   4   2    0.19    0.10
  -2   4   2    0.24    0.09
   1  -4  -2    0.23    0.05
  -1   4   2    0.21    0.08
  -1   4   2    0.25    0.07
  -1   4   2    0.18    0.07
   0   4   2    0.20    0.09
   1   4   2  285.89    4.51
   1   4   2  293.35    4.70
   2   4   2    5.99    0.22
   2   4   2    6.17    0.24
  -3  -4  -2  228.19    3.32
  -3  -4  -2  223.72    3.43
   3   4   2  222.51    3.65
   3   4   2  226.02    3.70
   3   4   2  228.30    3.27
   3   4   2  227.37    3.64
   3   4   2  224.43    3.57
  -4  -4  -2   49.33    0.84
  -4  -4  -2   49.36    0.79
   4   4   2   49.97    0.90
   4   4   2   48.17    0.88
   4   4   2   49.73    0.79
   4   4   2   51.53    0.93
   4   4   2   50.00    0.88
  -5  -4  -2   80.81    1.31
  -5  -4  -2   82.46    1.36
   5   4   2   82.78    1.48
   5   4   2   83.48    1.44
   5   4   2   83.87    1.29
   5   4   2   82.76    1.42
   5   4   2   83.49    1.44
  -6  -4  -2   24.40    0.48
  -6  -4  -2   24.44    0.51
  -6  -4  -2   23.78    0.54
   6   4   2   24.14    0.55
   6   4   2   24.50    0.55
   6   4   2   24.64    0.51
   6   4   2   24.74    0.63
   6   4   2   24.17    0.56
   6   4   2   24.13    0.41
  -7  -4  -2   20.27    0.47
  -7  -4  -2   19.17    0.52
   7   4   2   18.91    0.54
   7   4   2   20.12    0.48
   7   4   2   20.28    0.53
   7   4   2   20.41    0.39
   7   4   2   19.42    0.62
  -8  -4  -2    2.89    0.25
  -8  -4  -2    2.82    0.28
   8   4   2    2.78    0.19
   8   4   2    2.87    0.35
   8   4   2    2.79    0.27
   8   4   2    2.41    0.25
  -9  -4  -2    8.17    0.43
  -9  -4  -2    8.50    0.49
   9   4   2    8.01    0.40
   9   4   2    8.68    0.57
   9   4   2    8.17    0.33
   9   4   2    8.06    0.43
 -10  -4  -2    6.91    0.39
  10   4   2    8.01    0.49
  10   4   2    7.35    0.44
  10   4   2    8.10    0.36
  10   4   2    6.83    0.51
 -11  -4  -2    3.09    0.36
  11   4   2    3.36    0.28
  11   4   2    3.42    0.45
  11   4   2    3.40    0.39
 -12  -4  -2    6.28    0.45
  12   4   2    6.84    0.49
  12   4   2    6.93    0.36
  12   4   2    6.88    0.59
  10  -5  -2    5.63    0.44
 -10   5   2    4.63    0.50
   9  -5  -2    0.79    0.34
   9  -5  -2    0.86    0.34
  -9   5   2    1.38    0.37
   8  -5  -2    0.40    0.27
   8  -5  -2    0.07    0.26
  -8   5   2    0.22    0.32
  -8   5   2    0.15    0.22
   7  -5  -2    2.74    0.28
   7  -5  -2    3.19    0.29
  -7   5   2    3.18    0.22
  -7   5   2    2.87    0.32
   6  -5  -2    0.38    0.20
   6  -5  -2    0.35    0.21
  -6   5   2    0.38    0.14
  -6   5   2   -0.04    0.24
   5  -5  -2   45.46    0.84
  -5   5   2   45.47    0.95
  -5   5   2   45.04    0.86
   4  -5  -2   14.67    0.37
   4  -5  -2   14.54    0.38
  -4   5   2   15.04    0.44
  -4   5   2   14.44    0.43
  -4   5   2   14.82    0.41
   3  -5  -2   76.67    1.23
  -3   5   2   76.87    1.36
  -3   5   2   78.67    1.24
  -3   5   2   77.92    1.38
   2  -5  -2   39.04    0.64
  -2   5   2   39.08    0.72
  -2   5   2   38.87    0.73
  -2   5   2   39.04    0.83
  -2   5   2   39.14    0.65
   1  -5  -2  136.10    1.95
  -1   5   2  133.04    2.17
  -1   5   2  132.69    2.17
  -1   5   2  129.06    2.10
  -1   5   2  130.60    1.94
   0   5   2   38.40    0.63
   0   5   2   38.43    0.57
   0   5   2   37.50    0.69
   1   5   2   25.87    0.55
   1   5   2   25.88    0.53
   2   5   2   81.94    1.39
   2   5   2   83.46    1.44
  -3  -5  -2    1.41    0.11
   3   5   2    1.36    0.16
   3   5   2    1.21    0.08
   3   5   2    1.15    0.16
   3   5   2    1.40    0.08
   3   5   2    1.12    0.08
  -4  -5  -2   24.75    0.42
  -4  -5  -2   24.94    0.43
  -4  -5  -2   25.37    0.48
   4   5   2   25.13    0.56
   4   5   2   24.66    0.50
   4   5   2   25.32    0.44
   4   5   2   25.87    0.58
   4   5   2   25.33    0.49
  -5  -5  -2    1.70    0.14
  -5  -5  -2    1.83    0.17
   5   5   2    1.72    0.21
   5   5   2    1.69    0.15
   5   5   2    1.63    0.15
   5   5   2    1.85    0.16
   5   5   2    1.83    0.21
  -6  -5  -2   99.16    1.56
  -6  -5  -2   97.38    1.61
   6   5   2   97.84    1.53
   6   5   2   98.52    1.69
   6   5   2   96.31    1.70
   6   5   2   97.34    1.71
   6   5   2   96.45    1.77
  -7  -5  -2    1.32    0.22
  -7  -5  -2    1.42    0.19
   7   5   2    1.27    0.21
   7   5   2    1.70    0.25
   7   5   2    1.20    0.20
   7   5   2    1.64    0.29
   7   5   2    1.40    0.21
  -8  -5  -2   34.22    0.77
  -8  -5  -2   34.52    0.70
   8   5   2   34.21    0.87
   8   5   2   35.65    0.81
   8   5   2   35.49    0.80
   8   5   2   34.33    0.71
  -9  -5  -2    1.17    0.29
  -9  -5  -2    1.00    0.25
   9   5   2    1.57    0.30
   9   5   2    1.56    0.29
   9   5   2    1.40    0.36
 -10  -5  -2   26.53    0.68
  10   5   2   26.39    0.77
  10   5   2   26.49    0.68
  10   5   2   26.05    0.87
 -11  -5  -2    0.88    0.33
  11   5   2    0.41    0.34
  11   5   2    1.30    0.41
  11   5   2    0.66    0.33
 -12  -5  -2    7.29    0.46
  12   5   2    8.22    0.51
  12   5   2    8.39    0.63
   9  -6  -2    3.74    0.39
   9  -6  -2    3.55    0.40
  -9   6   2    4.88    0.47
   8  -6  -2    0.64    0.31
   8  -6  -2    0.50    0.29
  -8   6   2    0.67    0.36
   7  -6  -2    8.02    0.42
   7  -6  -2    8.46    0.46
  -7   6   2    7.93    0.44
   6  -6  -2    7.60    0.37
   6  -6  -2    7.05    0.38
  -6   6   2    7.78    0.43
   5  -6  -2    1.23    0.22
  -5   6   2    1.57    0.25
  -5   6   2    1.58    0.24
   4  -6  -2    4.69    0.27
  -4   6   2    4.95    0.32
  -4   6   2    4.33    0.25
  -4   6   2    3.90    0.26
   3  -6  -2    0.62    0.13
  -3   6   2    0.59    0.16
  -3   6   2    0.64    0.16
  -3   6   2    0.60    0.16
   2  -6  -2  102.41    1.57
  -2   6   2  103.32    1.75
  -2   6   2  105.27    1.75
  -2   6   2   99.95    1.95
  -2   6   2  103.99    1.56
   1  -6  -2    1.59    0.10
  -1   6   2    1.22    0.18
  -1   6   2    1.32    0.12
  -1   6   2    1.54    0.10
  -1   6   2    1.51    0.12
  -1   6   2    1.56    0.15
   0   6   2  196.44    3.12
   0   6   2  195.44    3.16
   0   6   2  191.03    3.59
   0   6   2  204.07    3.16
   1   6   2    6.21    0.31
   1   6   2    6.36    0.29
   1   6   2    6.13    0.27
   2   6   2  130.81    2.19
   2   6   2  136.23    2.28
   3   6   2   44.40    0.75
   3   6   2   45.54    0.86
   3   6   2   45.19    0.88
  -4  -6  -2  112.86    1.67
  -4  -6  -2  110.60    1.76
  -4  -6  -2  110.94    1.66
   4   6   2  111.67    1.65
   4   6   2  109.57    1.85
   4   6   2  111.07    1.89
   4   6   2  114.53    1.96
   4   6   2  111.75    1.85
  -5  -6  -2   60.88    1.03
  -5  -6  -2   60.27    0.97
   5   6   2   62.11    1.08
   5   6   2   59.72    1.14
   5   6   2   60.63    1.18
   5   6   2   58.76    1.08
   5   6   2   60.58    0.96
  -6  -6  -2   15.19    0.39
  -6  -6  -2   15.92    0.44
   6   6   2   15.01    0.37
   6   6   2   14.76    0.47
   6   6   2   15.29    0.43
   6   6   2   16.11    0.54
   6   6   2   15.87    0.44
  -7  -6  -2   30.51    0.68
  -7  -6  -2   32.49    0.66
   7   6   2   31.09    0.71
   7   6   2   32.58    0.64
   7   6   2   30.89    0.77
   7   6   2   32.45    0.80
   7   6   2   33.53    0.73
  -8  -6  -2    0.08    0.23
   8   6   2   -0.12    0.22
   8   6   2   -0.16    0.26
   8   6   2   -0.26    0.21
   8   6   2    0.43    0.28
  -9  -6  -2    7.21    0.46
   9   6   2    8.06    0.51
   9   6   2    7.43    0.44
   9   6   2    7.73    0.42
 -10  -6  -2    0.21    0.29
 -10  -6  -2    0.18    0.31
  10   6   2   -0.20    0.27
  10   6   2   -0.19    0.31
  10   6   2    0.12    0.39
 -11  -6  -2   36.04    0.84
  11   6   2   35.35    0.84
  11   6   2   35.98    1.06
  11   6   2   36.91    0.94
 -12  -6  -2   -0.42    0.35
  12   6   2    0.16    0.47
  12   6   2    0.56    0.38
   9  -7  -2    0.04    0.37
   9  -7  -2    0.02    0.35
  -9   7   2    0.47    0.41
   8  -7  -2   11.02    0.53
  -8   7   2   11.58    0.62
   7  -7  -2    0.19    0.29
  -7   7   2    0.19    0.32
   6  -7  -2   29.09    0.68
  -6   7   2   30.54    0.74
   5  -7  -2    9.06    0.39
  -5   7   2    9.22    0.46
  -5   7   2    9.39    0.43
   4  -7  -2   81.75    1.36
  -4   7   2   81.42    1.35
  -4   7   2   83.37    1.52
  -4   7   2   81.24    1.51
   3  -7  -2   24.72    0.51
  -3   7   2   25.87    0.60
  -3   7   2   25.61    0.60
  -3   7   2   25.16    0.52
   2  -7  -2   20.52    0.41
  -2   7   2   21.11    0.42
  -2   7   2   21.52    0.57
  -2   7   2   20.72    0.48
  -2   7   2   21.27    0.48
   1  -7  -2   25.07    0.42
  -1   7   2   24.79    0.54
  -1   7   2   26.29    0.66
  -1   7   2   25.42    0.43
  -1   7   2   26.31    0.44
  -1   7   2   25.55    0.51
  -1   7   2   25.77    0.52
   0   7   2    1.50    0.10
   0   7   2    1.46    0.09
   0   7   2    1.43    0.18
   0   7   2    1.44    0.20
   1   7   2    5.70    0.34
   1   7   2    5.69    0.33
   1   7   2    6.04    0.32
   2   7   2    9.48    0.38
   2   7   2    9.01    0.39
   3   7   2   21.75    0.57
   3   7   2   22.32    0.58
  -4  -7  -2    8.69    0.27
   4   7   2    8.33    0.25
   4   7   2    8.00    0.20
   4   7   2    8.42    0.36
   4   7   2    8.28    0.40
   4   7   2    8.06    0.19
   4   7   2    8.36    0.25
  -5  -7  -2   45.08    0.80
  -5  -7  -2   44.06    0.73
   5   7   2   44.56    0.93
   5   7   2   44.52    0.73
   5   7   2   43.79    0.94
   5   7   2   43.26    0.83
   5   7   2   44.10    0.72
   5   7   2   44.46    0.83
  -6  -7  -2    3.20    0.23
  -6  -7  -2    3.47    0.20
   6   7   2    3.39    0.23
   6   7   2    3.26    0.23
   6   7   2    2.91    0.29
   6   7   2    3.84    0.33
   6   7   2    3.34    0.20
  -7  -7  -2   33.65    0.72
  -7  -7  -2   33.81    0.68
   7   7   2   34.47    0.76
   7   7   2   32.43    0.85
   7   7   2   33.53    0.84
   7   7   2   33.01    0.74
   7   7   2   32.71    0.65
  -8  -7  -2    7.11    0.40
  -8  -7  -2    6.77    0.44
   8   7   2    6.46    0.43
   8   7   2    6.75    0.43
   8   7   2    8.30    0.54
   8   7   2    6.37    0.35
  -9  -7  -2   11.54    0.55
   9   7   2   11.91    0.61
   9   7   2   12.11    0.46
   9   7   2   13.20    0.65
 -10  -7  -2    1.14    0.34
  10   7   2    0.82    0.36
  10   7   2    1.56    0.43
  10   7   2    0.74    0.31
  11   7   2    0.38    0.39
  11   7   2    0.98    0.42
  11   7   2    0.99    0.35
  12   7   2    0.56    0.38
  12   7   2    0.23    0.44
  12   7   2    0.80    0.40
   8  -8  -2    0.13    0.33
  -8   8   2    0.51    0.39
   7  -8  -2    3.46    0.37
  -7   8   2    4.31    0.42
   6  -8  -2   -0.20    0.27
  -6   8   2   -0.04    0.29
   5  -8  -2    2.88    0.28
  -5   8   2    3.53    0.31
  -5   8   2    3.08    0.33
   4  -8  -2    6.41    0.33
  -4   8   2    6.47    0.36
  -4   8   2    6.30    0.42
  -4   8   2    5.82    0.41
   3  -8  -2   41.15    0.74
  -3   8   2   39.63    0.85
  -3   8   2   39.82    0.72
  -3   8   2   40.41    0.85
   2  -8  -2    0.21    0.13
  -2   8   2    0.40    0.17
  -2   8   2    0.24    0.13
  -2   8   2    0.03    0.17
  -2   8   2    0.39    0.22
   1  -8  -2   43.84    0.69
  -1   8   2   43.31    0.80
  -1   8   2   43.43    0.97
  -1   8   2   43.37    0.83
  -1   8   2   41.82    0.81
   0   8   2    3.05    0.27
   0   8   2    3.19    0.19
   0   8   2    3.28    0.24
   0   8   2    3.07    0.18
   1   8   2   70.02    1.44
   1   8   2   69.12    1.27
   2   8   2   24.09    0.68
   2   8   2   24.56    0.63
   2   8   2   22.32    0.61
   3   8   2   24.11    0.65
   3   8   2   23.94    0.65
   4   8   2    9.82    0.46
   4   8   2   10.50    0.28
   4   8   2    9.76    0.48
   4   8   2    9.19    0.27
  -5  -8  -2   -0.10    0.11
   5   8   2    0.22    0.14
   5   8   2    0.19    0.11
   5   8   2    0.01    0.25
   5   8   2    0.11    0.15
   5   8   2    0.25    0.11
   5   8   2   -0.20    0.26
  -6  -8  -2   10.06    0.33
   6   8   2   10.02    0.30
   6   8   2   10.20    0.36
   6   8   2   10.14    0.54
   6   8   2   11.23    0.53
   6   8   2    9.44    0.38
  -7  -8  -2    0.24    0.20
   7   8   2    0.10    0.19
   7   8   2    0.43    0.29
   7   8   2    0.40    0.21
   7   8   2    0.26    0.31
   7   8   2   -0.01    0.20
  -8  -8  -2   34.95    0.74
   8   8   2   34.07    0.71
   8   8   2   34.17    0.91
   8   8   2   34.31    0.92
   8   8   2   34.48    0.82
   8   8   2   35.01    0.82
   9   8   2    3.52    0.35
   9   8   2    3.20    0.44
   9   8   2    2.65    0.31
   9   8   2    2.60    0.40
  10   8   2   27.81    0.87
  10   8   2   27.84    0.70
  10   8   2   27.05    0.92
  11   8   2    2.61    0.45
  11   8   2    1.73    0.36
  11   8   2    2.40    0.50
   7  -9  -2   24.16    0.72
  -7   9   2   25.76    0.76
   6  -9  -2    9.19    0.49
  -6   9   2    8.91    0.51
   5  -9  -2   38.13    0.83
  -5   9   2   38.52    0.96
  -5   9   2   39.89    0.81
   4  -9  -2   11.98    0.43
  -4   9   2   13.13    0.53
  -4   9   2   12.84    0.53
  -4   9   2   11.80    0.44
   3  -9  -2    8.51    0.35
  -3   9   2    8.35    0.41
  -3   9   2    7.92    0.32
  -3   9   2    7.70    0.43
   2  -9  -2   16.13    0.40
  -2   9   2   15.05    0.45
  -2   9   2   15.44    0.48
  -2   9   2   15.53    0.34
  -2   9   2   16.06    0.56
   1  -9  -2    2.46    0.15
  -1   9   2    2.69    0.30
  -1   9   2    2.42    0.25
  -1   9   2    2.55    0.19
  -1   9   2    2.41    0.21
   0   9   2    4.40    0.34
   0   9   2    4.48    0.30
   0   9   2    3.79    0.21
   0   9   2    3.50    0.23
   1   9   2    2.86    0.31
   1   9   2    3.08    0.28
   2   9   2   73.03    1.37
   2   9   2   72.60    1.55
   2   9   2   74.99    1.45
   3   9   2    8.22    0.49
   3   9   2    9.18    0.47
   4   9   2   79.47    1.50
   4   9   2   75.72    1.33
   4   9   2   80.57    1.34
   4   9   2   78.81    1.54
  -5  -9  -2   29.86    0.53
   5   9   2   30.03    0.62
   5   9   2   29.02    0.62
   5   9   2   29.15    0.78
   5   9   2   32.05    0.84
  -6  -9  -2   22.14    0.48
   6   9   2   20.61    0.67
   6   9   2   22.86    0.56
   6   9   2   23.24    0.75
   6   9   2   22.00    0.41
   6   9   2   22.00    0.55
   6   9   2   21.67    0.42
  -7  -9  -2   28.21    0.61
   7   9   2   28.24    0.68
   7   9   2   27.01    0.54
   7   9   2   28.62    0.80
   7   9   2   27.81    0.83
   7   9   2   28.70    0.69
  -8  -9  -2    1.11    0.26
   8   9   2    1.07    0.27
   8   9   2    1.01    0.23
   8   9   2    1.82    0.28
   8   9   2    1.29    0.39
   8   9   2    1.39    0.39
   9   9   2    4.47    0.33
   9   9   2    5.45    0.51
   9   9   2    5.10    0.46
   9   9   2    4.92    0.39
  10   9   2   -0.45    0.40
  10   9   2    0.09    0.44
  10   9   2    0.18    0.30
  11   9   2    0.80    0.49
  11   9   2    1.20    0.36
  11   9   2    2.05    0.47
   6 -10  -2    7.54    0.45
  -6  10   2    8.05    0.44
   5 -10  -2   -0.02    0.30
  -5  10   2    0.23    0.34
  -5  10   2   -0.21    0.27
   4 -10  -2   37.54    0.81
  -4  10   2   39.34    0.93
  -4  10   2   38.95    0.74
   3 -10  -2   13.30    0.43
  -3  10   2   12.77    0.49
  -3  10   2   11.21    0.51
  -3  10   2   12.40    0.35
   2 -10  -2   29.60    0.60
  -2  10   2   28.67    0.68
  -2  10   2   28.16    0.68
   1 -10  -2   23.33    0.48
  -1  10   2   23.21    0.55
  -1  10   2   23.67    0.76
   0  10   2    5.27    0.27
   0  10   2    6.32    0.42
   0  10   2    5.03    0.28
   0  10   2    5.24    0.35
   1  10   2   23.37    0.68
   1  10   2   21.97    0.75
   1  10   2   21.68    0.44
   2  10   2    0.49    0.29
   2  10   2   -0.28    0.27
   3  10   2    8.27    0.46
   3  10   2    9.75    0.53
   3  10   2    8.31    0.57
   4  10   2    1.74    0.32
   4  10   2    1.26    0.31
   4  10   2    1.69    0.16
   4  10   2    1.63    0.15
  -5 -10  -2   15.23    0.34
   5  10   2   15.39    0.62
   5  10   2   14.90    0.41
   5  10   2   15.09    0.41
   5  10   2   14.91    0.66
  -6 -10  -2    0.74    0.19
   6  10   2    0.94    0.22
   6  10   2    0.86    0.36
   6  10   2    0.96    0.21
   6  10   2    0.99    0.35
  -7 -10  -2   39.48    0.77
   7  10   2   37.69    1.03
   7  10   2   40.38    0.86
   7  10   2   39.50    0.86
   7  10   2   40.72    1.05
  -8 -10  -2    0.38    0.25
   8  10   2    0.29    0.20
   8  10   2    0.22    0.27
   8  10   2    0.55    0.27
   8  10   2    0.66    0.41
   8  10   2    0.46    0.40
   9  10   2   16.92    0.62
   9  10   2   18.00    0.78
   9  10   2   17.09    0.78
   9  10   2   16.78    0.48
  10  10   2    1.41    0.46
  10  10   2    0.51    0.45
  10  10   2    0.47    0.29
   5 -11  -2    2.67    0.37
  -5  11   2    2.56    0.30
   4 -11  -2    1.57    0.31
  -4  11   2    1.48    0.34
  -4  11   2    0.99    0.21
   3 -11  -2    3.03    0.29
  -3  11   2    2.61    0.32
  -3  11   2    2.27    0.32
   2 -11  -2    0.51    0.23
  -2  11   2   -0.26    0.24
  -2  11   2   -0.23    0.23
   1 -11  -2   22.64    0.49
  -1  11   2   22.12    0.55
  -1  11   2   21.25    0.56
   0 -11  -2   -0.04    0.14
   0  11   2    0.11    0.33
   0  11   2   -0.06    0.17
   0  11   2    0.15    0.17
   1  11   2   65.14    1.46
   1  11   2   64.65    1.30
   1  11   2   63.47    1.11
   2  11   2   13.55    0.61
   2  11   2   13.42    0.65
   3  11   2   40.52    0.99
   3  11   2   39.80    1.07
   3  11   2   37.52    0.99
   4  11   2    9.94    0.61
   4  11   2   10.48    0.65
   4  11   2   10.02    0.29
   4  11   2    9.17    0.56
   4  11   2    9.56    0.29
  -5 -11  -2   14.15    0.34
   5  11   2   14.04    0.40
   5  11   2   13.82    0.64
   5  11   2   14.19    0.70
   5  11   2   13.51    0.40
  -6 -11  -2    5.92    0.30
   6  11   2    5.43    0.37
   6  11   2    5.87    0.35
   6  11   2    5.90    0.50
   6  11   2    5.64    0.48
  -7 -11  -2    0.52    0.23
   7  11   2    0.25    0.41
   7  11   2    0.45    0.25
   7  11   2    0.51    0.24
   7  11   2    0.59    0.40
  -8 -11  -2    2.90    0.30
   8  11   2    3.26    0.34
   8  11   2    3.59    0.50
   8  11   2    2.72    0.32
   8  11   2    3.82    0.50
   9  11   2    1.14    0.47
   9  11   2    1.55    0.47
   9  11   2    1.26    0.35
   3 -12  -2    5.94    0.37
  -3  12   2    4.71    0.38
  -3  12   2    5.09    0.38
   2 -12  -2   10.27    0.44
  -2  12   2   10.29    0.47
  -2  12   2    9.80    0.50
   1 -12  -2    0.04    0.22
  -1  12   2   -0.01    0.22
  -1  12   2    0.06    0.22
   0 -12  -2    0.24    0.18
   0  12   2    0.08    0.19
   0  12   2    0.37    0.18
   1  12   2    1.74    0.36
   1  12   2    1.50    0.40
   1  12   2    1.24    0.16
   1  12   2    1.23    0.15
   2  12   2    3.31    0.41
   2  12   2    3.80    0.47
   3  12   2    0.39    0.36
   3  12   2    0.40    0.42
   4  12   2   27.50    0.88
   4  12   2   27.11    0.95
   4  12   2   27.29    0.88
  -5 -12  -2    0.73    0.17
   5  12   2    0.99    0.41
   5  12   2    0.73    0.18
   5  12   2    0.69    0.18
   5  12   2    0.62    0.40
   5  12   2    0.52    0.44
  -6 -12  -2   30.40    0.61
   6  12   2   29.70    0.67
   6  12   2   29.60    0.91
   6  12   2   32.03    0.93
   6  12   2   31.57    0.68
  -7 -12  -2    9.08    0.38
   7  12   2    7.77    0.60
   7  12   2    9.69    0.46
   7  12   2    8.63    0.61
   7  12   2    9.05    0.43
  -8 -12  -2    5.49    0.35
   8  12   2    5.02    0.36
   8  12   2    4.84    0.56
   8  12   2    4.05    0.37
   8  12   2    5.31    0.56
   0 -13  -2   19.10    0.48
   0  13   2   17.80    0.48
   0  13   2   19.07    0.47
  -1 -13  -2    4.01    0.22
   2  13   2   10.97    0.71
   3  13   2   10.98    0.68
   3  13   2   10.61    0.77
   4  13   2   -0.06    0.44
   4  13   2   -0.15    0.43
  -5 -13  -2    0.12    0.17
   5  13   2    0.20    0.15
   5  13   2   -0.09    0.43
   5  13   2    0.06    0.49
   5  13   2    0.43    0.44
   3  13  -3    3.20    0.50
   3  13  -3    2.12    0.27
   3  13  -3    2.20    0.27
  -3 -13   3    2.50    0.26
   2  13  -3    0.91    0.24
   2  13  -3    1.15    0.24
   2  13  -3    0.75    0.25
   2  13  -3    1.58    0.46
  -2 -13   3    1.52    0.24
   1  13  -3    1.42    0.26
   1  13  -3    1.35    0.26
  -1 -13   3    1.51    0.26
   6  12  -3    4.06    0.53
   6  12  -3    3.46    0.51
   6  12  -3    4.13    0.36
   6  12  -3    3.77    0.35
  -6 -12   3    3.65    0.31
   5  12  -3    5.51    0.53
   5  12  -3    5.62    0.35
   5  12  -3    5.01    0.35
   5  12  -3    5.29    0.53
  -5 -12   3    5.30    0.32
   4  12  -3    2.97    0.46
   4  12  -3    2.65    0.45
   4  12  -3    3.07    0.28
   4  12  -3    2.89    0.28
  -4 -12   3    2.90    0.25
   3  12  -3   44.14    0.93
   3  12  -3   46.99    1.12
   3  12  -3   45.76    1.17
   3  12  -3   44.98    0.93
  -3 -12   3   47.07    0.84
   2  12  -3    0.75    0.23
   2  12  -3    0.59    0.37
   2  12  -3    0.26    0.22
  -2 -12   3    0.79    0.22
   1  12  -3   31.88    0.75
   1  12  -3   33.80    0.93
   1  12  -3   35.95    0.74
   0  12  -3    3.89    0.30
   0  12  -3    3.73    0.29
   0 -12   3    3.79    0.29
  -1  12  -3    0.49    0.26
  -1  12  -3    0.26    0.26
   1 -12   3    0.27    0.26
  -2  12  -3    0.90    0.28
  -2  12  -3    0.86    0.30
   2 -12   3    0.99    0.29
   8  11  -3    2.30    0.48
   8  11  -3    3.57    0.51
   8  11  -3    3.07    0.40
   8  11  -3    2.73    0.28
  -8 -11   3    2.99    0.34
   7  11  -3    4.96    0.40
   7  11  -3    5.05    0.53
   7  11  -3    4.15    0.25
   7  11  -3    4.58    0.53
  -7 -11   3    4.63    0.34
   6  11  -3    2.23    0.31
   6  11  -3    1.89    0.31
   6  11  -3    1.53    0.40
   6  11  -3    1.97    0.44
  -6 -11   3    1.58    0.27
   5  11  -3   -0.22    0.34
   5  11  -3    0.17    0.25
   5  11  -3    0.72    0.40
   5  11  -3    0.26    0.24
  -5 -11   3    0.27    0.22
   4  11  -3    4.18    0.30
   4  11  -3    4.27    0.45
   4  11  -3    4.47    0.46
   4  11  -3    4.16    0.29
  -4 -11   3    4.74    0.30
   3  11  -3    0.40    0.36
   3  11  -3    0.41    0.21
   3  11  -3    0.49    0.36
   3  11  -3    0.36    0.21
  -3 -11   3    0.54    0.19
   2  11  -3   19.66    0.68
   2  11  -3   20.43    0.53
   2  11  -3   20.47    0.54
   2  11  -3   19.65    0.72
   1  11  -3    4.98    0.33
   1  11  -3    4.61    0.28
   1  11  -3    6.01    0.42
  -1 -11   3    5.22    0.31
   0  11  -3   12.42    0.45
   0  11  -3   12.45    0.42
   0 -11   3   11.57    0.40
  -1  11  -3   10.99    0.47
  -1  11  -3   10.52    0.43
   1 -11   3    9.93    0.41
  -2  11  -3   23.78    0.66
  -2  11  -3   23.25    0.65
   2 -11   3   22.30    0.59
  -3  11  -3   10.52    0.36
  -3  11  -3   10.38    0.55
   3 -11   3    9.72    0.47
  -4  11  -3   10.18    0.58
  -4  11  -3    9.82    0.41
   4 -11   3    9.70    0.51
   9  10  -3    0.48    0.32
   9  10  -3    0.33    0.49
   9  10  -3    0.80    0.44
  -9 -10   3    0.96    0.33
   8  10  -3    8.89    0.63
   8  10  -3    8.51    0.57
   8  10  -3    7.58    0.54
   8  10  -3    9.02    0.45
  -8 -10   3    7.56    0.47
   7  10  -3    0.50    0.31
   7  10  -3   -0.04    0.24
   7  10  -3    0.47    0.40
   7  10  -3    0.33    0.40
  -7 -10   3    0.12    0.25
   6  10  -3   26.54    0.69
   6  10  -3   26.53    0.85
   6  10  -3   26.28    0.82
   6  10  -3   26.98    0.71
  -6 -10   3   26.20    0.63
   5  10  -3    5.14    0.31
   5  10  -3    5.56    0.44
   5  10  -3    6.05    0.48
   5  10  -3    5.04    0.32
   5  10  -3    5.40    0.27
  -5 -10   3    5.47    0.34
   4  10  -3   54.56    1.05
   4  10  -3   53.91    0.84
   4  10  -3   52.39    0.84
   4  10  -3   52.03    1.18
   4  10  -3   53.97    1.04
   4  10  -3   52.28    1.19
  -4 -10   3   54.32    0.93
   3  10  -3   27.06    0.79
   3  10  -3   27.46    0.62
   3  10  -3   26.62    0.74
   3  10  -3   27.36    0.62
  -3 -10   3   27.35    0.55
   2  10  -3    8.44    0.51
   2  10  -3    7.57    0.35
   2  10  -3    8.34    0.34
   2  10  -3    8.05    0.49
  -2 -10   3    8.49    0.31
   1  10  -3   19.90    0.51
   1  10  -3   21.75    0.66
   1  10  -3   20.67    0.52
  -1 -10   3   20.34    0.46
   0  10  -3    2.15    0.22
   0  10  -3    2.28    0.23
   0  10  -3    2.77    0.31
   0  10  -3    2.14    0.23
   0 -10   3    2.34    0.21
  -1  10  -3    2.10    0.18
  -1  10  -3    2.50    0.25
  -1  10  -3    2.03    0.23
   1 -10   3    2.00    0.23
  -2  10  -3    1.88    0.26
  -2  10  -3    1.57    0.25
  -2  10  -3    1.36    0.20
   2 -10   3    1.03    0.25
  -3  10  -3    7.79    0.45
  -3  10  -3    7.77    0.35
   3 -10   3    7.14    0.42
  -4  10  -3    2.30    0.33
  -4  10  -3    2.14    0.27
   4 -10   3    1.75    0.31
  -5  10  -3   14.72    0.53
   5 -10   3   13.79    0.55
  -6  10  -3    2.17    0.36
   6 -10   3    3.15    0.39
  10   9  -3    8.06    0.67
  10   9  -3    7.27    0.56
  10   9  -3    9.84    0.55
 -10  -9   3    9.98    0.57
 -10  -9   3    9.23    0.56
   9   9  -3    6.84    0.60
   9   9  -3    6.70    0.50
  -9  -9   3    6.45    0.42
  -9  -9   3    7.03    0.49
   8   9  -3    2.74    0.32
   8   9  -3    1.63    0.39
   8   9  -3    1.76    0.46
  -8  -9   3    2.03    0.30
  -8  -9   3    1.93    0.37
   7   9  -3   -0.18    0.36
   7   9  -3   -0.54    0.36
   7   9  -3   -0.03    0.28
   7   9  -3   -0.16    0.25
  -7  -9   3    0.40    0.31
  -7  -9   3   -0.11    0.23
   6   9  -3    2.24    0.35
   6   9  -3    2.34    0.37
   6   9  -3    2.42    0.29
   6   9  -3    2.38    0.27
   6   9  -3    1.89    0.24
  -6  -9   3    2.44    0.24
  -6  -9   3    2.47    0.32
   5   9  -3   28.97    0.81
   5   9  -3   28.67    0.57
   5   9  -3   30.28    0.69
   5   9  -3   29.42    0.68
   5   9  -3   28.72    0.80
  -5  -9   3   29.20    0.61
  -5  -9   3   28.26    0.69
   4   9  -3    5.04    0.25
   4   9  -3    4.59    0.40
   4   9  -3    4.60    0.38
   4   9  -3    5.50    0.32
   4   9  -3    4.75    0.32
  -4  -9   3    4.30    0.27
   3   9  -3   41.86    0.97
   3   9  -3   42.55    0.84
   3   9  -3   43.28    0.71
   3   9  -3   43.76    0.85
   3   9  -3   44.24    1.01
   3   9  -3   42.46    0.71
  -3  -9   3   43.55    0.75
   2   9  -3    4.61    0.28
   2   9  -3    4.19    0.28
   2   9  -3    4.36    0.20
   2   9  -3    4.92    0.36
   2   9  -3    4.60    0.18
   2   9  -3    4.74    0.35
  -2  -9   3    4.72    0.24
   1   9  -3   66.14    1.27
   1   9  -3   66.89    1.19
   1   9  -3   63.58    1.01
   1   9  -3   66.45    1.19
   1   9  -3   66.07    1.34
   1   9  -3   66.62    1.01
  -1  -9   3   66.98    1.07
   0   9  -3   30.40    0.54
   0   9  -3   30.57    0.73
   0   9  -3   31.38    0.64
   0   9  -3   30.18    0.65
   0  -9   3   30.66    0.58
  -1   9  -3   52.32    1.00
  -1   9  -3   51.16    1.01
  -1   9  -3   51.19    0.85
  -1   9  -3   52.72    0.99
   1  -9   3   51.47    0.90
  -2   9  -3   20.39    0.46
  -2   9  -3   20.55    0.57
  -2   9  -3   20.82    0.54
   2  -9   3   20.79    0.50
  -3   9  -3    0.88    0.21
  -3   9  -3    0.70    0.25
  -3   9  -3    0.35    0.22
   3  -9   3    1.25    0.24
  -4   9  -3    1.67    0.26
  -4   9  -3    1.87    0.29
   4  -9   3    1.03    0.26
  -5   9  -3    0.07    0.27
   5  -9   3    0.25    0.28
  -6   9  -3   13.65    0.57
   6  -9   3   15.12    0.58
  -7   9  -3    0.73    0.38
   7  -9   3    1.16    0.36
  10   8  -3   -0.05    0.34
  10   8  -3   -0.70    0.37
  10   8  -3    0.16    0.49
 -10  -8   3   -0.17    0.38
 -10  -8   3    0.08    0.32
   9   8  -3   15.13    0.78
   9   8  -3   14.91    0.62
   9   8  -3   14.81    0.55
  -9  -8   3   15.13    0.58
  -9  -8   3   15.34    0.64
   8   8  -3    2.09    0.30
   8   8  -3    1.32    0.39
   8   8  -3    2.26    0.39
  -8  -8   3    2.36    0.30
  -8  -8   3    2.09    0.34
   7   8  -3   40.01    0.90
   7   8  -3   39.87    0.80
   7   8  -3   38.89    1.01
   7   8  -3   39.36    0.97
  -7  -8   3   39.63    0.81
  -7  -8   3   39.90    0.89
   6   8  -3    7.14    0.47
   6   8  -3    5.91    0.41
   6   8  -3    6.54    0.34
   6   8  -3    6.92    0.41
   6   8  -3    6.50    0.40
  -6  -8   3    7.67    0.42
  -6  -8   3    6.94    0.35
   5   8  -3   11.50    0.56
   5   8  -3   12.09    0.42
   5   8  -3   11.68    0.55
   5   8  -3   12.03    0.35
   5   8  -3   11.20    0.41
  -5  -8   3   12.10    0.45
  -5  -8   3   11.84    0.37
   4   8  -3    8.30    0.48
   4   8  -3    7.44    0.35
   4   8  -3    8.12    0.47
   4   8  -3    8.66    0.35
   4   8  -3    8.32    0.29
  -4  -8   3    8.33    0.29
   3   8  -3    1.99    0.29
   3   8  -3    1.88    0.17
   3   8  -3    1.76    0.18
   3   8  -3    1.84    0.18
   3   8  -3    1.72    0.28
  -3  -8   3    1.89    0.16
   2   8  -3    5.13    0.34
   2   8  -3    5.33    0.20
   2   8  -3    4.57    0.25
   2   8  -3    5.12    0.22
   2   8  -3    4.73    0.25
   2   8  -3    5.31    0.34
  -2  -8   3    5.22    0.22
   1   8  -3    4.22    0.19
   1   8  -3    3.80    0.25
   1   8  -3    3.57    0.24
   1   8  -3    4.40    0.30
   1   8  -3    4.59    0.32
   1   8  -3    4.04    0.21
  -1  -8   3    3.89    0.21
   0   8  -3    6.16    0.23
   0   8  -3    6.62    0.24
   0   8  -3    6.39    0.28
   0   8  -3    6.18    0.28
   0   8  -3    6.34    0.35
   0  -8   3    6.18    0.25
  -1   8  -3    7.45    0.30
  -1   8  -3    7.42    0.30
  -1   8  -3    6.88    0.36
  -1   8  -3    7.70    0.34
  -1   8  -3    7.72    0.27
   1  -8   3    7.35    0.29
  -2   8  -3   39.09    0.69
  -2   8  -3   40.35    0.82
  -2   8  -3   39.73    0.79
   2  -8   3   38.86    0.73
  -3   8  -3    1.15    0.23
  -3   8  -3    1.05    0.21
  -3   8  -3    0.97    0.19
   3  -8   3    0.78    0.20
  -4   8  -3   90.62    1.69
  -4   8  -3   92.62    1.50
   4  -8   3   92.55    1.55
  -5   8  -3   17.64    0.56
   5  -8   3   16.53    0.54
  -6   8  -3   27.64    0.71
   6  -8   3   27.58    0.71
  -7   8  -3    1.02    0.35
   7  -8   3    1.29    0.34
  -8   8  -3   -0.28    0.37
   8  -8   3   -0.33    0.35
  11   7  -3    3.49    0.44
  11   7  -3    3.32    0.44
  11   7  -3    2.86    0.53
 -11  -7   3    3.33    0.42
 -11  -7   3    3.31    0.47
  10   7  -3    0.28    0.37
  10   7  -3    1.03    0.36
  10   7  -3    0.58    0.47
 -10  -7   3    0.89    0.35
 -10  -7   3    0.06    0.38
   9   7  -3    3.79    0.42
   9   7  -3    3.07    0.46
   9   7  -3    3.13    0.36
  -9  -7   3    2.54    0.37
  -9  -7   3    3.28    0.34
   8   7  -3    1.59    0.29
   8   7  -3    2.33    0.40
   8   7  -3    1.98    0.34
  -8  -7   3    1.89    0.29
  -8  -7   3    1.88    0.33
   7   7  -3   -0.10    0.23
   7   7  -3    0.56    0.24
   7   7  -3    0.51    0.34
   7   7  -3    0.37    0.28
  -7  -7   3    0.12    0.28
  -7  -7   3    0.45    0.23
   6   7  -3   11.93    0.46
   6   7  -3   11.42    0.48
   6   7  -3   11.39    0.44
   6   7  -3   11.65    0.57
   6   7  -3   10.90    0.38
  -6  -7   3   11.33    0.46
  -6  -7   3   11.14    0.39
   5   7  -3    3.74    0.34
   5   7  -3    3.26    0.24
   5   7  -3    3.42    0.23
   5   7  -3    3.23    0.31
   5   7  -3    3.39    0.23
  -5  -7   3    2.90    0.20
  -5  -7   3    3.23    0.27
   4   7  -3   31.52    0.65
   4   7  -3   30.14    0.57
   4   7  -3   29.79    0.64
   4   7  -3   30.63    0.73
   4   7  -3   30.07    0.74
  -4  -7   3   30.31    0.57
   3   7  -3   25.43    0.54
   3   7  -3   25.93    0.48
   3   7  -3   25.51    0.55
   3   7  -3   26.50    0.66
   3   7  -3   26.36    0.65
  -3  -7   3   25.51    0.48
   2   7  -3  131.16    2.08
   2   7  -3  112.97    2.06
   2   7  -3  125.16    1.85
   2   7  -3  124.60    2.17
   2   7  -3  123.68    2.10
  -2  -7   3  124.06    1.87
   1   7  -3   42.84    0.68
   1   7  -3   41.47    0.77
   1   7  -3   42.01    0.78
   1   7  -3   41.94    0.84
   1   7  -3   41.99    0.69
   1   7  -3   42.20    0.87
  -1  -7   3   42.15    0.69
  -1  -7   3   41.47    0.69
   0   7  -3   30.28    0.60
   0   7  -3   30.78    0.53
   0   7  -3   30.09    0.70
   0   7  -3   31.07    0.60
   0   7  -3   31.70    0.68
   0  -7   3   30.20    0.54
  -1   7  -3    3.97    0.23
  -1   7  -3    3.93    0.26
  -1   7  -3    3.73    0.24
  -1   7  -3    4.01    0.22
   1  -7   3    3.66    0.22
  -2   7  -3    0.57    0.17
  -2   7  -3    0.60    0.15
  -2   7  -3    0.80    0.16
  -2   7  -3    0.46    0.16
   2  -7   3    1.01    0.16
  -3   7  -3    1.83    0.21
  -3   7  -3    2.26    0.22
  -3   7  -3    1.91    0.19
   3  -7   3    1.97    0.20
  -4   7  -3    0.04    0.19
  -4   7  -3   -0.01    0.21
  -4   7  -3    0.02    0.19
   4  -7   3    0.20    0.20
  -5   7  -3   15.15    0.50
  -5   7  -3   15.49    0.57
   5  -7   3   16.00    0.50
  -6   7  -3    0.81    0.29
   6  -7   3    0.95    0.27
  -7   7  -3   22.95    0.70
   7  -7   3   22.51    0.64
  -8   7  -3    3.11    0.42
   8  -7   3    2.87    0.38
   8  -7   3    2.49    0.37
  -9   7  -3   14.87    0.66
   9  -7   3   13.23    0.61
   9  -7   3   14.68    0.66
  11   6  -3    0.17    0.36
  11   6  -3    0.81    0.51
  11   6  -3    0.31    0.37
 -11  -6   3    0.50    0.42
 -11  -6   3    0.88    0.35
  10   6  -3   19.14    0.86
  10   6  -3   20.19    0.69
 -10  -6   3   20.66    0.71
 -10  -6   3   22.15    0.67
   9   6  -3   10.91    0.64
   9   6  -3   10.15    0.53
   9   6  -3   11.06    0.50
  -9  -6   3   10.96    0.53
  -9  -6   3   10.52    0.61
  -9  -6   3   10.36    0.50
   8   6  -3   45.48    1.15
   8   6  -3   43.71    0.91
   8   6  -3   45.21    1.01
  -8  -6   3   46.33    0.92
  -8  -6   3   46.62    0.88
  -8  -6   3   45.19    0.99
   7   6  -3   10.54    0.50
   7   6  -3   11.04    0.40
   7   6  -3   11.17    0.54
   7   6  -3   10.36    0.45
  -7  -6   3   10.96    0.43
  -7  -6   3   10.76    0.40
  -7  -6   3   10.17    0.48
   6   6  -3   21.11    0.55
   6   6  -3   20.35    0.55
   6   6  -3   20.69    0.50
   6   6  -3   21.25    0.62
   6   6  -3   20.46    0.64
  -6  -6   3   20.38    0.51
  -6  -6   3   21.48    0.57
   5   6  -3   20.97    0.60
   5   6  -3   21.53    0.63
   5   6  -3   21.49    0.53
   5   6  -3   20.99    0.47
   5   6  -3   20.40    0.52
  -5  -6   3   22.04    0.47
  -5  -6   3   20.95    0.54
   4   6  -3    0.18    0.19
   4   6  -3   -0.03    0.18
   4   6  -3    0.17    0.14
   4   6  -3    0.13    0.14
   4   6  -3   -0.20    0.13
  -4  -6   3    0.34    0.13
   3   6  -3    1.17    0.14
   3   6  -3    1.04    0.20
   3   6  -3    1.40    0.14
   3   6  -3    1.51    0.22
   3   6  -3    1.09    0.13
  -3  -6   3    1.03    0.12
   2   6  -3   17.50    0.39
   2   6  -3   17.77    0.47
   2   6  -3   17.64    0.47
   2   6  -3   17.71    0.38
   2   6  -3   16.71    0.35
  -2  -6   3   17.27    0.34
  -2  -6   3   16.48    0.34
   1   6  -3   81.59    1.43
   1   6  -3   82.18    1.35
   1   6  -3   79.18    1.38
   1   6  -3   78.67    1.20
   1   6  -3   77.93    1.35
  -1  -6   3   78.82    1.21
  -1  -6   3   76.54    1.21
   0   6  -3    5.15    0.19
   0   6  -3    5.21    0.21
   0   6  -3    5.61    0.27
   0   6  -3    5.31    0.28
   0   6  -3    5.38    0.22
   0  -6   3    4.91    0.18
   0  -6   3    5.12    0.18
  -1   6  -3   85.11    1.47
  -1   6  -3   86.67    1.47
  -1   6  -3   85.24    1.31
  -1   6  -3   87.22    1.45
   1  -6   3   84.71    1.33
  -2   6  -3    9.16    0.28
  -2   6  -3    9.81    0.30
  -2   6  -3    9.49    0.29
  -2   6  -3    9.62    0.32
   2  -6   3    9.28    0.29
  -3   6  -3   74.40    1.36
  -3   6  -3   74.59    1.22
  -3   6  -3   76.89    1.36
   3  -6   3   76.38    1.24
  -4   6  -3    3.89    0.24
  -4   6  -3    3.85    0.25
  -4   6  -3    3.76    0.26
   4  -6   3    3.62    0.23
  -5   6  -3   37.99    0.77
  -5   6  -3   38.46    0.86
   5  -6   3   37.27    0.76
   5  -6   3   38.59    0.74
  -6   6  -3    0.87    0.28
   6  -6   3    0.68    0.25
   6  -6   3    1.90    0.25
  -7   6  -3   15.53    0.61
   7  -6   3   15.15    0.51
   7  -6   3   15.03    0.51
  -8   6  -3   -0.27    0.33
   8  -6   3    0.23    0.30
   8  -6   3    0.15    0.31
  -9   6  -3    0.53    0.38
   9  -6   3    0.19    0.33
   9  -6   3    0.50    0.35
 -10   6  -3    4.25    0.51
  10  -6   3    2.60    0.43
  12   5  -3    5.72    0.63
  12   5  -3    6.77    0.53
 -12  -5   3    5.81    0.54
 -12  -5   3    6.27    0.48
  11   5  -3    0.02    0.38
  11   5  -3   -0.05    0.43
 -11  -5   3    0.60    0.41
 -11  -5   3    0.19    0.34
  10   5  -3    1.05    0.36
  10   5  -3    0.79    0.32
  10   5  -3    1.07    0.23
  10   5  -3    0.88    0.42
 -10  -5   3    0.97    0.38
 -10  -5   3    0.93    0.34
   9   5  -3    8.85    0.46
   9   5  -3    9.57    0.34
   9   5  -3    9.10    0.60
   9   5  -3   10.06    0.49
  -9  -5   3   10.63    0.49
  -9  -5   3    9.99    0.50
  -9  -5   3    9.43    0.52
   8   5  -3    1.63    0.28
   8   5  -3    1.54    0.18
   8   5  -3    1.68    0.39
   8   5  -3    2.02    0.30
  -8  -5   3    1.53    0.27
  -8  -5   3    1.53    0.25
  -8  -5   3    1.36    0.31
   7   5  -3   51.67    0.94
   7   5  -3   51.18    1.04
   7   5  -3   49.38    1.14
  -7  -5   3   50.58    0.96
  -7  -5   3   51.68    0.91
  -7  -5   3   50.94    1.03
   6   5  -3   15.30    0.54
   6   5  -3   13.96    0.40
   6   5  -3   13.99    0.49
   6   5  -3   13.59    0.44
  -6  -5   3   14.34    0.42
  -6  -5   3   13.77    0.39
  -6  -5   3   13.48    0.47
   5   5  -3   59.20    1.10
   5   5  -3   58.57    1.10
   5   5  -3   59.10    1.11
   5   5  -3   58.69    0.99
   5   5  -3   58.93    1.17
  -5  -5   3   58.74    1.06
  -5  -5   3   59.71    1.00
  -5  -5   3   58.42    0.95
   4   5  -3   51.60    1.01
   4   5  -3   49.04    0.96
   4   5  -3   49.89    0.93
   4   5  -3   49.74    0.84
   4   5  -3   49.67    0.93
  -4  -5   3   50.47    0.84
   3   5  -3   75.79    1.20
   3   5  -3   76.97    1.33
   3   5  -3   76.73    1.34
   3   5  -3   78.49    1.36
   3   5  -3   77.91    1.40
  -3  -5   3   78.73    1.21
   2   5  -3   20.55    0.42
   2   5  -3   19.95    0.48
   2   5  -3   20.53    0.49
   2   5  -3   20.33    0.38
   2   5  -3   20.06    0.42
  -2  -5   3   20.12    0.37
   1   5  -3   46.53    0.83
   1   5  -3   48.38    0.89
   1   5  -3   47.86    0.88
   1   5  -3   47.30    0.84
   1   5  -3   46.99    0.75
  -1  -5   3   47.58    0.75
   0   5  -3   14.74    0.37
   0   5  -3   13.85    0.29
   0   5  -3   13.83    0.32
   0   5  -3   14.30    0.32
   0   5  -3   13.99    0.36
   0  -5   3   14.00    0.28
  -1   5  -3    0.71    0.11
  -1   5  -3    1.01    0.11
  -1   5  -3    0.69    0.11
  -1   5  -3    0.81    0.14
   1  -5   3    0.89    0.10
  -2   5  -3   34.38    0.63
  -2   5  -3   35.47    0.66
  -2   5  -3   33.71    0.60
  -2   5  -3   33.39    0.66
   2  -5   3   33.52    0.59
  -3   5  -3    0.67    0.15
  -3   5  -3    0.71    0.15
  -3   5  -3    0.55    0.14
  -3   5  -3    0.60    0.11
   3  -5   3    0.51    0.14
   3  -5   3    0.66    0.13
  -4   5  -3   52.88    1.03
  -4   5  -3   54.88    0.80
  -4   5  -3   53.45    1.03
  -4   5  -3   54.37    0.92
   4  -5   3   54.73    0.89
   4  -5   3   53.07    0.93
  -5   5  -3   29.45    0.50
  -5   5  -3   28.96    0.68
  -5   5  -3   29.04    0.64
   5  -5   3   28.52    0.60
   5  -5   3   29.29    0.63
  -6   5  -3   33.36    0.60
  -6   5  -3   33.08    0.72
  -6   5  -3   33.39    0.59
   6  -5   3   32.60    0.69
   6  -5   3   33.08    0.72
  -7   5  -3   17.60    0.58
  -7   5  -3   18.29    0.44
   7  -5   3   18.14    0.53
   7  -5   3   17.44    0.52
  -8   5  -3   15.34    0.61
  -8   5  -3   16.54    0.48
   8  -5   3   15.44    0.54
   8  -5   3   15.85    0.57
  -9   5  -3    0.80    0.27
  -9   5  -3    1.71    0.40
   9  -5   3    1.14    0.33
 -10   5  -3    2.42    0.43
 -10   5  -3    1.62    0.31
  10  -5   3    1.84    0.38
  12   4  -3    0.60    0.50
  12   4  -3    1.79    0.43
  12   4  -3    1.27    0.32
 -12  -4   3    1.56    0.41
 -12  -4   3    0.88    0.45
  11   4  -3    8.59    0.65
  11   4  -3    9.52    0.45
 -11  -4   3    9.39    0.58
 -11  -4   3   10.13    0.56
  10   4  -3   11.04    0.41
  10   4  -3    9.53    0.63
  10   4  -3    9.84    0.51
  10   4  -3   10.77    0.51
 -10  -4   3    9.96    0.56
 -10  -4   3    9.83    0.61
   9   4  -3   10.63    0.40
   9   4  -3    9.80    0.45
   9   4  -3   10.55    0.47
   9   4  -3    9.30    0.66
  -9  -4   3   10.33    0.49
  -9  -4   3    9.94    0.58
   8   4  -3   31.84    0.89
   8   4  -3   31.79    0.62
   8   4  -3   32.58    0.73
   8   4  -3   30.69    0.74
  -8  -4   3   31.28    0.76
  -8  -4   3   32.64    0.75
  -8  -4   3   31.87    0.70
   7   4  -3    3.69    0.38
   7   4  -3    3.59    0.21
   7   4  -3    3.95    0.30
   7   4  -3    3.29    0.27
  -7  -4   3    3.48    0.26
  -7  -4   3    3.54    0.26
  -7  -4   3    3.40    0.31
   6   4  -3   15.30    0.35
   6   4  -3   14.60    0.53
   6   4  -3   15.56    0.48
   6   4  -3   14.35    0.44
   6   4  -3   15.99    0.43
  -6  -4   3   15.64    0.49
  -6  -4   3   15.08    0.41
  -6  -4   3   15.93    0.43
   5   4  -3   14.24    0.44
   5   4  -3   14.44    0.36
   5   4  -3   14.24    0.40
   5   4  -3   13.43    0.41
   5   4  -3   13.52    0.31
   5   4  -3   14.41    0.47
  -5  -4   3   13.64    0.36
  -5  -4   3   14.64    0.43
  -5  -4   3   14.43    0.36
   4   4  -3   78.86    1.38
   4   4  -3   75.73    1.14
   4   4  -3   79.62    1.38
   4   4  -3   80.97    1.44
   4   4  -3   77.32    1.24
   4   4  -3   80.22    1.37
  -4  -4   3   78.64    1.32
  -4  -4   3   77.35    1.25
   3   4  -3   44.53    0.82
   3   4  -3   45.48    0.74
   3   4  -3   43.83    0.84
   3   4  -3   46.05    0.82
   3   4  -3   45.77    0.87
  -3  -4   3   44.48    0.74
   2   4  -3  171.16    2.55
   2   4  -3  175.63    2.85
   2   4  -3  172.91    2.84
   2   4  -3  175.21    2.88
   2   4  -3  175.77    2.79
  -2  -4   3  172.11    2.59
   1   4  -3   18.67    0.37
   1   4  -3   18.03    0.33
   1   4  -3   18.64    0.42
   1   4  -3   18.07    0.42
   1   4  -3   18.27    0.37
  -1  -4   3   17.90    0.33
   0   4  -3  258.70    4.17
   0   4  -3  258.94    4.19
   0   4  -3  260.42    4.17
   0   4  -3  256.49    3.73
   0   4  -3  254.54    4.03
   0  -4   3  255.62    3.81
  -1   4  -3    5.57    0.18
  -1   4  -3    5.52    0.20
  -1   4  -3    5.28    0.22
  -1   4  -3    5.63    0.18
   1  -4   3    5.82    0.17
  -2   4  -3  204.00    3.03
  -2   4  -3  203.84    3.23
  -2   4  -3  211.62    3.38
  -2   4  -3  205.67    3.38
   2  -4   3  207.54    3.09
  -3   4  -3   34.49    0.54
  -3   4  -3   34.36    0.61
  -3   4  -3   35.00    0.67
  -3   4  -3   34.62    0.59
  -3   4  -3   33.88    0.68
   3  -4   3   34.34    0.62
  -4   4  -3   20.01    0.49
  -4   4  -3   20.79    0.38
  -4   4  -3   20.51    0.50
  -4   4  -3   20.26    0.45
  -4   4  -3   20.23    0.38
   4  -4   3   20.35    0.43
   4  -4   3   20.42    0.44
  -5   4  -3   44.05    0.73
  -5   4  -3   43.96    0.82
  -5   4  -3   44.61    0.90
   5  -4   3   46.15    0.82
   5  -4   3   44.47    0.78
  -6   4  -3    8.02    0.30
  -6   4  -3    7.74    0.39
   6  -4   3    7.93    0.35
   6  -4   3    8.09    0.34
  -7   4  -3    8.02    0.38
  -7   4  -3    7.53    0.45
   7  -4   3    8.35    0.38
   7  -4   3    7.99    0.39
  -8   4  -3    7.02    0.41
  -8   4  -3    7.26    0.41
   8  -4   3    7.55    0.42
   8  -4   3    6.76    0.41
  -9   4  -3   30.22    0.70
  -9   4  -3   28.79    0.81
   9  -4   3   28.79    0.72
 -10   4  -3   -0.07    0.30
 -10   4  -3    0.40    0.37
  10  -4   3   -0.42    0.31
 -11   4  -3   10.78    0.54
  11  -4   3   10.32    0.57
  12   3  -3    0.26    0.48
  12   3  -3    0.36    0.31
 -12  -3   3    0.38    0.37
 -12  -3   3    0.65    0.45
  11   3  -3   -0.04    0.28
  11   3  -3   -0.10    0.45
 -11  -3   3    0.24    0.34
 -11  -3   3    0.00    0.36
  10   3  -3    8.89    0.45
  10   3  -3    7.27    0.45
  10   3  -3    8.56    0.61
 -10  -3   3    8.71    0.50
 -10  -3   3    8.71    0.54
   9   3  -3    1.25    0.41
   9   3  -3    0.62    0.28
   9   3  -3    0.73    0.23
   9   3  -3    0.73    0.24
  -9  -3   3    0.66    0.31
  -9  -3   3    0.59    0.27
   8   3  -3   34.90    0.67
   8   3  -3   36.72    0.78
   8   3  -3   35.34    0.98
   8   3  -3   34.66    0.76
  -8  -3   3   36.30    0.79
  -8  -3   3   36.07    0.84
  -8  -3   3   35.43    0.76
   7   3  -3   36.84    0.67
   7   3  -3   35.56    0.74
   7   3  -3   36.66    0.77
   7   3  -3   36.66    0.95
  -7  -3   3   36.76    0.76
  -7  -3   3   36.22    0.79
  -7  -3   3   37.22    0.72
   6   3  -3  115.88    1.86
   6   3  -3  118.18    1.76
   6   3  -3  122.99    2.17
   6   3  -3  117.57    2.07
   6   3  -3  120.71    1.99
  -6  -3   3  116.86    1.80
  -6  -3   3  116.49    1.97
  -6  -3   3  119.11    1.90
   5   3  -3   13.66    0.49
   5   3  -3   12.97    0.31
   5   3  -3   12.86    0.39
   5   3  -3   12.66    0.39
   5   3  -3   12.65    0.35
   5   3  -3   12.31    0.37
  -5  -3   3   13.31    0.36
  -5  -3   3   13.11    0.41
  -5  -3   3   13.39    0.34
   4   3  -3   67.01    1.20
   4   3  -3   67.78    1.08
   4   3  -3   66.18    1.24
   4   3  -3   66.02    1.17
   4   3  -3   67.86    1.01
   4   3  -3   67.74    1.20
  -4  -3   3   68.21    1.09
  -4  -3   3   67.00    1.03
  -4  -3   3   67.34    1.15
   3   3  -3    7.49    0.19
   3   3  -3    7.48    0.24
   3   3  -3    7.72    0.27
   3   3  -3    7.56    0.27
   3   3  -3    6.97    0.24
  -3  -3   3    7.38    0.21
   2   3  -3   18.61    0.42
   2   3  -3   18.59    0.41
   2   3  -3   18.37    0.38
   2   3  -3   18.56    0.38
  -2  -3   3   19.09    0.34
   1   3  -3    5.51    0.16
   1   3  -3    5.17    0.20
   1   3  -3    5.07    0.17
   1   3  -3    5.64    0.19
  -1  -3   3    4.94    0.14
   0   3  -3   32.00    0.56
   0   3  -3   31.04    0.57
   0   3  -3   31.29    0.56
   0   3  -3   30.13    0.57
   0  -3   3   30.77    0.50
  -1   3  -3  242.69    3.89
  -1   3  -3  235.33    3.73
  -1   3  -3  242.81    3.88
   1  -3   3  237.81    3.55
  -2   3  -3   13.50    0.31
  -2   3  -3   13.46    0.32
  -2   3  -3   13.44    0.28
   2  -3   3   13.40    0.28
  -3   3  -3  157.56    2.63
  -3   3  -3  158.31    2.36
  -3   3  -3  157.77    2.64
  -3   3  -3  157.69    2.25
   3  -3   3  162.48    2.41
  -4   3  -3  114.00    1.97
  -4   3  -3  115.55    1.77
  -4   3  -3  114.49    1.68
  -4   3  -3  116.20    1.98
   4  -3   3  116.73    1.71
   4  -3   3  116.19    1.80
  -5   3  -3   97.38    1.74
  -5   3  -3   97.99    1.57
  -5   3  -3  100.21    1.48
   5  -3   3  100.43    1.59
   5  -3   3   98.23    1.51
  -6   3  -3   74.75    1.19
  -6   3  -3   74.44    1.27
   6  -3   3   76.23    1.27
  -7   3  -3   34.30    0.67
  -7   3  -3   34.14    0.76
   7  -3   3   36.24    0.73
  -8   3  -3    3.29    0.32
  -8   3  -3    2.97    0.27
   8  -3   3    3.10    0.29
   8  -3   3    2.52    0.28
  -9   3  -3    1.99    0.30
  -9   3  -3    1.91    0.34
   9  -3   3    2.39    0.31
 -10   3  -3    0.49    0.31
  10  -3   3    0.46    0.33
 -11   3  -3    1.75    0.36
  11  -3   3    1.73    0.38
  12   2  -3    5.58    0.59
  12   2  -3    6.48    0.43
 -12  -2   3    6.80    0.48
  11   2  -3    9.33    0.50
  11   2  -3    8.34    0.63
 -11  -2   3    8.32    0.48
 -11  -2   3    8.40    0.56
  10   2  -3    1.89    0.28
  10   2  -3    1.04    0.43
 -10  -2   3    2.29    0.33
 -10  -2   3    1.28    0.35
   9   2  -3    8.14    0.57
   9   2  -3    9.66    0.47
   9   2  -3   10.51    0.41
  -9  -2   3    9.89    0.52
  -9  -2   3    9.70    0.47
   8   2  -3   13.34    0.60
   8   2  -3   14.40    0.43
   8   2  -3   15.74    0.47
   8   2  -3   15.52    0.45
  -8  -2   3   13.82    0.53
  -8  -2   3   14.75    0.49
   7   2  -3    6.27    0.30
   7   2  -3    5.84    0.33
   7   2  -3    6.25    0.34
  -7  -2   3    5.97    0.35
  -7  -2   3    6.02    0.32
  -7  -2   3    6.06    0.36
   6   2  -3    0.25    0.16
   6   2  -3   -0.24    0.14
   6   2  -3    0.01    0.17
  -6  -2   3   -0.13    0.15
  -6  -2   3   -0.27    0.19
  -6  -2   3    0.16    0.16
   5   2  -3   48.23    0.93
   5   2  -3   48.44    0.88
   5   2  -3   46.95    0.83
   5   2  -3   49.05    1.02
   5   2  -3   48.03    0.78
  -5  -2   3   48.18    0.85
  -5  -2   3   47.83    0.80
  -5  -2   3   48.10    0.89
   4   2  -3   18.60    0.36
   4   2  -3   19.83    0.50
   4   2  -3   18.89    0.43
   4   2  -3   18.75    0.43
  -4  -2   3   18.39    0.38
  -4  -2   3   18.37    0.40
  -4  -2   3   18.16    0.42
   3   2  -3   98.77    1.44
   3   2  -3   98.42    1.62
   3   2  -3   99.74    1.71
   3   2  -3  101.15    1.68
  -3  -2   3   97.87    1.53
  -3  -2   3   99.09    1.59
   2   2  -3   77.15    1.28
   2   2  -3   77.99    1.33
   2   2  -3   77.77    1.31
  -2  -2   3   76.32    1.19
   1   2  -3  286.20    4.61
   1   2  -3  286.21    4.60
   1   2  -3  285.29    4.44
  -1  -2   3  285.53    4.24
   0   2  -3  137.16    2.21
   0   2  -3  135.72    2.20
   0  -2   3  133.38    2.02
  -1   2  -3   36.10    0.63
   1  -2   3   35.66    0.58
  -2   2  -3   23.24    0.45
   2  -2   3   22.86    0.41
  -3   2  -3   15.99    0.30
  -3   2  -3   16.68    0.37
   3  -2   3   16.09    0.33
  -4   2  -3    0.97    0.11
   4  -2   3    1.19    0.13
   4  -2   3    1.13    0.13
  -5   2  -3    0.06    0.12
  -5   2  -3    0.27    0.13
   5  -2   3    0.25    0.13
   5  -2   3    0.21    0.12
  -6   2  -3   30.50    0.60
  -6   2  -3   30.13    0.64
   6  -2   3   30.84    0.62
  -7   2  -3    1.70    0.24
  -7   2  -3    1.15    0.20
   7  -2   3    1.54    0.21
   7  -2   3    1.69    0.22
  -8   2  -3   55.09    1.05
  -8   2  -3   53.10    0.97
   8  -2   3   53.99    0.98
  -9   2  -3    0.49    0.26
   9  -2   3    0.29    0.25
 -10   2  -3   16.49    0.56
  10  -2   3   16.02    0.57
 -11   2  -3    3.13    0.39
  11  -2   3    2.96    0.38
 -12   2  -3   12.48    0.62
  12  -2   3   11.63    0.59
  12   1  -3    0.26    0.33
  12   1  -3    0.40    0.48
 -12  -1   3   -0.20    0.36
  11   1  -3    4.18    0.38
  11   1  -3    3.04    0.47
 -11  -1   3    4.50    0.41
  10   1  -3    3.29    0.33
 -10  -1   3    4.02    0.44
 -10  -1   3    3.65    0.37
   9   1  -3   20.10    0.55
  -9  -1   3   19.44    0.70
  -9  -1   3   20.98    0.60
   8   1  -3   32.62    0.67
  -8  -1   3   32.99    0.72
  -8  -1   3   33.94    0.83
   7   1  -3   49.14    0.85
   7   1  -3   47.11    0.89
   7   1  -3   47.39    0.89
  -7  -1   3   48.34    0.88
  -7  -1   3   48.47    0.99
   6   1  -3   22.65    0.52
   6   1  -3   23.01    0.48
   6   1  -3   23.81    0.51
  -6  -1   3   22.25    0.56
  -6  -1   3   23.04    0.53
  -6  -1   3   23.29    0.52
   5   1  -3    6.18    0.24
   5   1  -3    6.91    0.26
  -5  -1   3    6.25    0.32
  -5  -1   3    6.21    0.27
  -5  -1   3    6.16    0.27
   4   1  -3    0.56    0.12
   4   1  -3    0.45    0.10
  -4  -1   3    0.85    0.14
  -4  -1   3    0.65    0.12
  -4  -1   3    0.66    0.11
   3   1  -3    8.38    0.24
   3   1  -3    8.25    0.21
  -3  -1   3    8.91    0.26
  -3  -1   3    8.34    0.22
   1   1  -3    5.28    0.17
   0   1  -3  351.72    5.68
  -3   1  -3  186.93    2.66
   3  -1   3  188.68    2.82
  -4   1  -3   77.06    1.17
   4  -1   3   78.73    1.24
  -5   1  -3   68.61    1.06
   5  -1   3   68.40    1.12
   5  -1   3   68.09    1.06
  -6   1  -3    3.45    0.20
   6  -1   3    3.12    0.20
   6  -1   3    3.31    0.19
  -7   1  -3   -0.09    0.17
  -7   1  -3    0.29    0.19
   7  -1   3    0.00    0.17
   7  -1   3   -0.07    0.17
  -8   1  -3    3.98    0.27
   8  -1   3    3.67    0.28
  -9   1  -3    6.01    0.35
   9  -1   3    6.18    0.35
 -10   1  -3    2.27    0.33
  10  -1   3    2.79    0.33
 -11   1  -3   19.07    0.68
  11  -1   3   18.47    0.62
 -12   1  -3    2.98    0.40
  12  -1   3    3.06    0.39
  12   0  -3   11.20    0.57
 -12   0   3   10.43    0.62
  11   0  -3    0.75    0.33
 -11   0   3    0.14    0.35
  10   0  -3    8.22    0.47
 -10   0   3    8.68    0.50
 -10   0   3    9.15    0.55
   9   0  -3    1.80    0.28
  -9   0   3    1.55    0.35
  -9   0   3    1.42    0.28
   8   0  -3   28.10    0.64
  -8   0   3   28.80    0.67
  -8   0   3   30.21    0.78
   7   0  -3   10.66    0.37
  -7   0   3   11.18    0.49
  -7   0   3   10.59    0.40
   6   0  -3  194.86    3.03
   6   0  -3  187.58    2.79
   6   0  -3  190.68    2.94
  -6   0   3  195.93    3.07
  -6   0   3  189.78    2.81
   5   0  -3   37.71    0.69
   5   0  -3   38.30    0.67
   5   0  -3   39.86    0.70
  -5   0   3   37.80    0.75
  -5   0   3   38.88    0.69
   4   0  -3  323.61    5.04
   4   0  -3  326.75    4.84
   4   0  -3  324.42    4.59
  -4   0   3  328.82    4.99
  -4   0   3  321.27    4.60
   3   0  -3  204.67    2.90
  -3   0   3  203.05    2.91
  -3   0   3  205.06    3.15
  -2   0   3   86.31    1.36
  -4   0  -3   23.41    0.45
  -4   0  -3   23.25    0.42
   4   0   3   23.34    0.42
  -5   0  -3  127.47    1.86
  -5   0  -3  126.89    1.96
   5   0   3  124.13    1.85
  -6   0  -3    6.40    0.28
  -6   0  -3    6.29    0.29
   6   0   3    6.88    0.26
   6   0   3    6.34    0.27
  -7   0  -3   79.46    1.29
  -7   0  -3   80.80    1.36
   7   0   3   80.44    1.28
   7   0   3   81.27    1.35
  -8   0  -3   20.05    0.54
   8   0   3   21.51    0.52
  -9   0  -3   25.89    0.65
   9   0   3   26.31    0.62
 -10   0  -3    5.17    0.37
  10   0   3    4.83    0.36
 -11   0  -3    8.76    0.52
  11   0   3    7.88    0.44
 -12   0  -3    0.09    0.35
  12   0   3   -0.05    0.33
  11  -1  -3    7.08    0.46
 -11   1   3    6.86    0.45
  10  -1  -3    8.88    0.49
 -10   1   3    9.66    0.50
   9  -1  -3    7.19    0.42
  -9   1   3    6.67    0.38
   8  -1  -3    5.08    0.31
  -8   1   3    5.60    0.38
  -8   1   3    6.59    0.39
   7  -1  -3    6.21    0.32
   7  -1  -3    5.74    0.33
  -7   1   3    5.48    0.30
  -7   1   3    6.08    0.39
  -7   1   3    5.66    0.29
   6  -1  -3   14.61    0.40
   6  -1  -3   15.23    0.40
  -6   1   3   15.57    0.41
  -6   1   3   15.34    0.42
  -6   1   3   15.40    0.50
   5  -1  -3   10.43    0.27
   5  -1  -3   10.10    0.31
   5  -1  -3    9.94    0.30
  -5   1   3   10.48    0.39
  -5   1   3    9.99    0.31
   4  -1  -3    0.00    0.09
   4  -1  -3   -0.17    0.10
   4  -1  -3   -0.16    0.10
  -4   1   3   -0.03    0.11
  -4   1   3   -0.15    0.12
   3  -1  -3  141.67    2.14
  -3   1   3  141.71    2.04
  -3   1   3  140.48    2.22
   2  -1  -3    8.15    0.19
  -2   1   3    9.05    0.23
   1   1   3  404.91    6.50
   2   1   3  152.44    2.46
   3   1   3  137.91    2.17
   4   1   3   60.74    0.92
   4   1   3   60.91    1.01
  -5  -1  -3    0.03    0.11
   5   1   3    0.12    0.11
   5   1   3    0.11    0.10
  -6  -1  -3    0.65    0.14
   6   1   3    0.63    0.13
   6   1   3   -0.05    0.15
   6   1   3    0.03    0.13
  -7  -1  -3   13.76    0.41
   7   1   3   13.34    0.37
   7   1   3   13.74    0.36
   7   1   3   13.94    0.41
  -8  -1  -3   36.23    0.76
  -8  -1  -3   36.45    0.74
   8   1   3   36.83    0.75
   8   1   3   36.46    0.71
  -9  -1  -3    1.01    0.25
   9   1   3    0.82    0.23
   9   1   3    0.59    0.26
 -10  -1  -3   28.00    0.71
  10   1   3   28.72    0.67
 -11  -1  -3    6.19    0.42
  11   1   3    6.63    0.40
  11   1   3    5.68    0.52
 -12  -1  -3    3.51    0.40
  12   1   3    3.52    0.37
  12   1   3    2.83    0.49
  11  -2  -3    2.60    0.38
 -11   2   3    2.79    0.38
  10  -2  -3    0.06    0.31
 -10   2   3    0.11    0.31
   9  -2  -3    9.05    0.46
  -9   2   3    8.28    0.48
   8  -2  -3    9.97    0.44
  -8   2   3    9.75    0.46
  -8   2   3    9.61    0.51
   7  -2  -3   21.68    0.53
   7  -2  -3   22.32    0.54
  -7   2   3   21.08    0.53
  -7   2   3   22.31    0.59
  -7   2   3   22.70    0.66
   6  -2  -3   70.35    1.15
   6  -2  -3   71.06    1.20
  -6   2   3   70.47    1.14
  -6   2   3   69.26    1.21
  -6   2   3   71.50    1.29
   5  -2  -3   43.76    0.77
   5  -2  -3   45.79    0.81
  -5   2   3   45.74    0.93
  -5   2   3   45.53    0.77
  -5   2   3   45.43    0.82
  -5   2   3   47.88    0.89
   4  -2  -3  113.07    1.65
   4  -2  -3  112.91    1.74
  -4   2   3  111.42    1.65
  -4   2   3  111.35    1.93
  -4   2   3  110.26    1.72
  -4   2   3  111.46    1.82
   3  -2  -3   13.43    0.29
  -3   2   3   13.00    0.35
  -3   2   3   13.08    0.28
  -3   2   3   12.99    0.34
   2  -2  -3  142.26    2.17
  -2   2   3  144.51    2.25
  -2   2   3  145.57    2.40
  -2   2   3  147.47    2.39
   1  -2  -3    2.95    0.11
  -1   2   3    2.94    0.15
  -1   2   3    2.81    0.12
   0  -2  -3   59.79    0.90
   0   2   3   59.17    1.00
   0   2   3   60.75    0.99
   1   2   3  223.39    3.61
   1   2   3  227.54    3.63
   1   2   3  222.08    3.62
   2   2   3  787.01   12.49
   2   2   3  775.46   12.50
   2   2   3  768.46   12.46
   2   2   3  756.50   12.09
   3   2   3   60.91    1.06
   3   2   3   62.38    1.06
   3   2   3   60.89    1.03
   3   2   3   61.99    1.05
   4   2   3  339.55    5.30
   4   2   3  346.34    5.54
   4   2   3  335.54    4.77
   4   2   3  337.90    5.53
   4   2   3  346.58    5.53
  -5  -2  -3   37.87    0.64
   5   2   3   37.50    0.62
   5   2   3   38.85    0.77
   5   2   3   36.87    0.73
   5   2   3   37.89    0.70
   5   2   3   37.53    0.74
   5   2   3   38.24    0.67
  -6  -2  -3   73.22    1.16
   6   2   3   75.14    1.13
   6   2   3   72.60    1.20
   6   2   3   74.44    1.33
   6   2   3   74.13    1.37
   6   2   3   73.04    1.26
  -7  -2  -3   60.28    1.02
   7   2   3   60.96    1.09
   7   2   3   62.50    1.06
   7   2   3   58.75    0.98
   7   2   3   62.85    1.24
  -8  -2  -3   28.70    0.63
   8   2   3   28.74    0.58
   8   2   3   28.60    0.76
   8   2   3   28.39    0.64
   8   2   3   28.63    0.63
  -9  -2  -3    3.21    0.29
   9   2   3    3.47    0.27
   9   2   3    3.28    0.31
   9   2   3    3.56    0.39
 -10  -2  -3    0.46    0.28
  10   2   3    0.22    0.25
  10   2   3    0.42    0.25
  10   2   3    0.49    0.37
 -11  -2  -3   -0.37    0.31
  11   2   3   -0.03    0.28
  11   2   3    0.13    0.36
 -12  -2  -3   -0.11    0.34
  12   2   3   -0.07    0.30
  12   2   3   -0.38    0.41
  11  -3  -3    0.27    0.35
 -11   3   3   -0.21    0.33
  10  -3  -3    5.84    0.43
 -10   3   3    5.90    0.38
   9  -3  -3    5.18    0.38
  -9   3   3    5.36    0.35
  -9   3   3    5.93    0.43
   8  -3  -3    0.83    0.25
   8  -3  -3    0.35    0.25
  -8   3   3    0.53    0.29
  -8   3   3    0.54    0.25
   7  -3  -3    0.64    0.22
   7  -3  -3    0.89    0.22
  -7   3   3    1.08    0.26
  -7   3   3    0.76    0.21
   6  -3  -3  105.06    1.62
   6  -3  -3  106.28    1.70
  -6   3   3  101.80    1.69
  -6   3   3  104.44    1.60
   5  -3  -3   10.36    0.32
   5  -3  -3   11.07    0.33
  -5   3   3   10.27    0.37
  -5   3   3   11.06    0.42
  -5   3   3   10.26    0.32
   4  -3  -3  164.61    2.37
   4  -3  -3  165.06    2.50
  -4   3   3  162.07    2.35
  -4   3   3  161.86    2.75
  -4   3   3  161.94    2.74
  -4   3   3  162.00    2.46
  -4   3   3  164.29    2.59
   3  -3  -3   68.11    1.07
  -3   3   3   66.87    1.00
  -3   3   3   66.70    1.12
  -3   3   3   67.65    1.20
  -3   3   3   65.43    1.07
  -3   3   3   66.90    1.18
   2  -3  -3  194.98    2.92
  -2   3   3  196.30    3.20
  -2   3   3  195.30    3.01
  -2   3   3  196.91    3.22
   1  -3  -3  229.88    3.43
  -1   3   3  237.86    3.77
  -1   3   3  231.22    3.78
   0   3   3  193.38    3.15
   0   3   3  196.93    3.14
   1   3   3  118.91    1.88
   1   3   3  116.46    1.93
   1   3   3  117.43    1.89
   1   3   3  114.60    1.86
   2   3   3    7.95    0.18
   2   3   3    8.01    0.24
   2   3   3    8.08    0.18
   2   3   3    8.01    0.22
  -3  -3  -3   28.04    0.46
  -3  -3  -3   27.02    0.48
   3   3   3   27.77    0.51
   3   3   3   27.69    0.53
   3   3   3   27.74    0.51
   3   3   3   27.09    0.54
  -4  -3  -3   -0.07    0.09
   4   3   3    0.08    0.09
   4   3   3   -0.09    0.09
   4   3   3    0.15    0.12
   4   3   3   -0.09    0.10
   4   3   3   -0.11    0.09
  -5  -3  -3   34.39    0.64
   5   3   3   34.57    0.68
   5   3   3   34.62    0.72
   5   3   3   34.64    0.61
   5   3   3   34.82    0.68
   5   3   3   33.78    0.68
   5   3   3   34.09    0.55
  -6  -3  -3   22.54    0.45
  -6  -3  -3   20.02    0.49
   6   3   3   21.86    0.57
   6   3   3   20.98    0.52
   6   3   3   20.62    0.40
   6   3   3   21.65    0.47
   6   3   3   20.41    0.50
   6   3   3   21.23    0.51
  -7  -3  -3   50.29    0.87
   7   3   3   49.38    0.82
   7   3   3   49.13    0.98
   7   3   3   49.40    0.89
   7   3   3   50.24    1.04
   7   3   3   50.27    0.94
  -8  -3  -3   12.52    0.43
   8   3   3   12.96    0.43
   8   3   3   13.43    0.37
   8   3   3   12.08    0.43
   8   3   3   13.28    0.56
  -9  -3  -3   40.19    0.83
   9   3   3   42.98    1.03
   9   3   3   41.59    0.86
   9   3   3   41.90    0.87
   9   3   3   41.31    0.76
 -10  -3  -3   15.27    0.55
  10   3   3   15.57    0.55
  10   3   3   16.73    0.49
  10   3   3   15.16    0.70
 -11  -3  -3    8.45    0.52
  11   3   3    7.83    0.47
  11   3   3    8.07    0.56
  11   3   3    8.14    0.42
 -12  -3  -3   14.08    0.63
  12   3   3   13.91    0.52
  12   3   3   13.85    0.75
  12   3   3   13.51    0.61
  10  -4  -3    0.83    0.35
 -10   4   3    2.57    0.33
 -10   4   3    2.01    0.44
   9  -4  -3    1.50    0.33
  -9   4   3    0.73    0.35
  -9   4   3    1.36    0.28
   8  -4  -3   30.47    0.71
   8  -4  -3   29.43    0.72
  -8   4   3   30.17    0.78
  -8   4   3   30.41    0.66
   7  -4  -3   33.81    0.72
   7  -4  -3   34.36    0.74
  -7   4   3   35.52    0.68
  -7   4   3   34.53    0.79
   6  -4  -3   38.48    0.76
  -6   4   3   37.63    0.69
  -6   4   3   38.41    0.79
   5  -4  -3  116.03    1.75
   5  -4  -3  114.25    1.84
  -5   4   3  116.32    1.83
  -5   4   3  115.38    2.04
  -5   4   3  114.62    1.70
   4  -4  -3    0.26    0.13
   4  -4  -3    0.30    0.13
  -4   4   3    0.35    0.16
  -4   4   3    0.42    0.14
  -4   4   3    0.24    0.10
  -4   4   3    0.54    0.17
   3  -4  -3    5.38    0.21
  -3   4   3    5.70    0.26
  -3   4   3    4.95    0.25
  -3   4   3    5.52    0.24
   2  -4  -3    2.98    0.15
  -2   4   3    2.66    0.14
  -2   4   3    2.74    0.16
  -2   4   3    2.81    0.18
   1  -4  -3   70.66    1.09
  -1   4   3   72.60    1.21
  -1   4   3   74.09    1.22
  -1   4   3   72.32    1.10
   0   4   3   34.80    0.60
   0   4   3   35.60    0.63
   0   4   3   35.09    0.59
   1   4   3   76.68    1.27
   1   4   3   76.41    1.31
   2   4   3    4.91    0.13
   2   4   3    5.49    0.12
   2   4   3    4.95    0.22
   2   4   3    4.86    0.21
  -3  -4  -3   66.92    1.01
  -3  -4  -3   66.87    1.02
  -3  -4  -3   66.94    1.06
   3   4   3   69.43    1.02
   3   4   3   67.77    1.19
   3   4   3   67.36    1.14
   3   4   3   67.65    1.16
  -4  -4  -3   71.40    1.12
  -4  -4  -3   72.03    1.16
   4   4   3   68.90    1.23
   4   4   3   72.57    1.11
   4   4   3   71.00    1.24
   4   4   3   72.93    1.28
   4   4   3   74.11    1.23
  -5  -4  -3   26.41    0.53
   5   4   3   26.45    0.55
   5   4   3   26.86    0.59
   5   4   3   26.66    0.58
   5   4   3   27.18    0.56
   5   4   3   27.29    0.50
  -6  -4  -3   31.91    0.63
  -6  -4  -3   30.59    0.57
   6   4   3   30.63    0.67
   6   4   3   31.13    0.70
   6   4   3   31.87    0.66
   6   4   3   31.76    0.59
   6   4   3   30.54    0.66
   6   4   3   30.34    0.50
  -7  -4  -3    0.12    0.19
  -7  -4  -3    0.10    0.17
   7   4   3   -0.01    0.21
   7   4   3   -0.15    0.19
   7   4   3    0.02    0.18
   7   4   3    0.15    0.17
   7   4   3    0.15    0.12
  -8  -4  -3   17.32    0.48
   8   4   3   17.72    0.53
   8   4   3   17.02    0.50
   8   4   3   17.02    0.38
   8   4   3   18.39    0.63
  -9  -4  -3    1.23    0.25
   9   4   3    1.64    0.27
   9   4   3    1.41    0.34
   9   4   3    1.75    0.27
   9   4   3    1.63    0.19
 -10  -4  -3   16.94    0.59
  10   4   3   15.44    0.69
  10   4   3   15.61    0.43
  10   4   3   15.32    0.54
  10   4   3   15.76    0.55
 -11  -4  -3   -0.32    0.31
  11   4   3   -0.23    0.38
  11   4   3    0.04    0.31
  11   4   3   -0.04    0.24
 -12  -4  -3    8.03    0.48
  12   4   3    8.44    0.61
  12   4   3    8.92    0.54
  12   4   3    9.73    0.45
  10  -5  -3    3.63    0.42
 -10   5   3    3.74    0.48
   9  -5  -3    0.58    0.32
  -9   5   3    0.53    0.39
   8  -5  -3    0.45    0.28
   8  -5  -3    0.15    0.28
  -8   5   3    0.73    0.35
   7  -5  -3   15.72    0.50
   7  -5  -3   15.38    0.52
  -7   5   3   15.17    0.41
  -7   5   3   15.32    0.56
   6  -5  -3    4.66    0.29
   6  -5  -3    5.15    0.33
  -6   5   3    4.80    0.33
  -6   5   3    4.94    0.26
   5  -5  -3   39.56    0.76
  -5   5   3   40.79    0.81
  -5   5   3   39.99    0.88
   4  -5  -3   26.11    0.54
  -4   5   3   26.62    0.62
  -4   5   3   25.55    0.57
  -4   5   3   26.09    0.60
   3  -5  -3   79.62    1.27
  -3   5   3   80.44    1.42
  -3   5   3   79.61    1.27
  -3   5   3   81.20    1.42
   2  -5  -3   75.37    1.17
  -2   5   3   73.70    1.48
  -2   5   3   76.49    1.32
  -2   5   3   75.89    1.18
  -2   5   3   75.33    1.30
   1  -5  -3   27.96    0.43
   1  -5  -3   25.06    0.42
  -1   5   3   26.22    0.45
  -1   5   3   26.13    0.50
  -1   5   3   26.63    0.49
  -1   5   3   25.11    0.60
   0   5   3    4.81    0.14
   0   5   3    4.94    0.22
   0   5   3    5.32    0.14
   0   5   3    5.12    0.27
   0   5   3    5.04    0.14
   1   5   3    0.92    0.15
   1   5   3    0.82    0.15
   1   5   3    1.07    0.13
   2   5   3  160.79    2.67
   2   5   3  160.03    2.58
   3   5   3    6.25    0.17
   3   5   3    6.17    0.18
   3   5   3    6.46    0.16
   3   5   3    6.18    0.28
   3   5   3    6.59    0.30
  -4  -5  -3  202.04    3.00
  -4  -5  -3  200.85    3.10
  -4  -5  -3  200.42    3.01
   4   5   3  205.97    3.30
   4   5   3  205.38    2.96
   4   5   3  201.39    3.36
   4   5   3  200.30    3.25
   4   5   3  203.19    3.31
  -5  -5  -3   31.36    0.56
  -5  -5  -3   30.50    0.59
   5   5   3   30.88    0.68
   5   5   3   31.23    0.69
   5   5   3   30.19    0.61
   5   5   3   30.30    0.55
   5   5   3   30.23    0.62
  -6  -5  -3  125.61    2.03
   6   5   3  127.12    1.94
   6   5   3  129.83    2.16
   6   5   3  123.12    2.12
   6   5   3  129.22    2.17
   6   5   3  124.03    2.21
  -7  -5  -3   40.31    0.81
  -7  -5  -3   42.81    0.76
   7   5   3   41.94    0.86
   7   5   3   41.61    0.87
   7   5   3   39.79    0.87
   7   5   3   40.57    0.77
   7   5   3   41.77    0.93
  -8  -5  -3   41.19    0.79
  -8  -5  -3   40.41    0.85
   8   5   3   41.95    0.80
   8   5   3   41.37    0.90
   8   5   3   41.13    0.89
   8   5   3   41.24    0.95
  -9  -5  -3   58.40    1.06
   9   5   3   59.64    1.19
   9   5   3   58.66    1.26
   9   5   3   57.34    1.08
 -10  -5  -3    1.19    0.28
  10   5   3    0.75    0.38
  10   5   3    1.31    0.31
  10   5   3    0.90    0.30
 -11  -5  -3    5.03    0.39
  11   5   3    5.26    0.41
  11   5   3    4.40    0.47
  11   5   3    5.88    0.42
 -12  -5  -3    2.93    0.39
  12   5   3    2.82    0.40
  12   5   3    2.87    0.50
   9  -6  -3    1.64    0.36
   9  -6  -3    1.58    0.36
  -9   6   3    1.75    0.43
   8  -6  -3   17.12    0.59
   8  -6  -3   16.13    0.57
  -8   6   3   16.51    0.67
   7  -6  -3    0.56    0.26
   7  -6  -3    0.59    0.27
  -7   6   3    0.19    0.32
   6  -6  -3    1.76    0.25
   6  -6  -3    1.57    0.25
  -6   6   3    1.71    0.29
   5  -6  -3    9.37    0.38
  -5   6   3    9.56    0.45
  -5   6   3    9.52    0.43
   4  -6  -3   27.70    0.57
  -4   6   3   27.94    0.67
  -4   6   3   27.18    0.64
  -4   6   3   27.44    0.61
   3  -6  -3    9.30    0.29
  -3   6   3    8.80    0.31
  -3   6   3    8.75    0.32
  -3   6   3    8.48    0.35
   2  -6  -3   70.10    1.10
  -2   6   3   71.18    1.11
  -2   6   3   69.24    1.40
  -2   6   3   70.61    1.23
  -2   6   3   69.15    1.24
   1  -6  -3   13.89    0.26
  -1   6   3   13.66    0.44
  -1   6   3   14.52    0.33
  -1   6   3   14.12    0.29
  -1   6   3   14.47    0.34
   0   6   3   95.49    1.59
   0   6   3   97.25    1.57
   0   6   3   95.52    1.84
   0   6   3   96.38    1.57
   1   6   3   85.70    1.68
   1   6   3   86.88    1.47
   1   6   3   88.17    1.54
   2   6   3   92.39    1.62
   2   6   3   91.46    1.56
   3   6   3  156.50    2.58
   3   6   3  160.75    2.70
   3   6   3  158.62    2.58
   3   6   3  162.75    2.61
  -4  -6  -3   19.24    0.39
  -4  -6  -3   19.16    0.33
  -4  -6  -3   19.10    0.33
   4   6   3   19.62    0.35
   4   6   3   20.00    0.40
   4   6   3   18.85    0.40
   4   6   3   18.38    0.50
   4   6   3   19.68    0.52
  -5  -6  -3   28.41    0.55
  -5  -6  -3   27.36    0.51
   5   6   3   28.44    0.68
   5   6   3   28.10    0.51
   5   6   3   27.45    0.57
   5   6   3   29.28    0.57
   5   6   3   27.44    0.65
  -6  -6  -3    2.79    0.19
  -6  -6  -3    2.95    0.21
   6   6   3    3.21    0.29
   6   6   3    2.94    0.28
   6   6   3    2.81    0.19
   6   6   3    2.65    0.21
   6   6   3    2.78    0.21
  -7  -6  -3    7.55    0.37
   7   6   3    7.41    0.32
   7   6   3    8.41    0.40
   7   6   3    7.21    0.45
   7   6   3    7.65    0.46
   7   6   3    6.68    0.35
  -8  -6  -3    0.04    0.23
   8   6   3    0.05    0.29
   8   6   3   -0.22    0.21
   8   6   3   -0.15    0.21
   8   6   3    0.60    0.27
  -9  -6  -3   29.24    0.73
   9   6   3   27.79    0.82
   9   6   3   30.36    0.80
   9   6   3   30.24    0.69
 -10  -6  -3    0.77    0.28
  10   6   3    0.23    0.32
  10   6   3    0.29    0.30
  10   6   3    0.06    0.37
 -11  -6  -3    7.10    0.43
  11   6   3    6.62    0.47
  11   6   3    6.07    0.44
  11   6   3    6.71    0.55
 -12  -6  -3    0.22    0.36
  12   6   3   -0.36    0.45
  12   6   3    0.19    0.37
   9  -7  -3    0.28    0.36
   9  -7  -3   -0.82    0.33
  -9   7   3    0.26    0.42
   8  -7  -3    4.73    0.42
  -8   7   3    4.26    0.44
   7  -7  -3    7.60    0.47
  -7   7   3    8.27    0.49
   6  -7  -3   14.52    0.49
  -6   7   3   15.24    0.56
   5  -7  -3   30.68    0.66
  -5   7   3   30.61    0.80
  -5   7   3   30.06    0.69
   4  -7  -3    2.60    0.23
  -4   7   3    2.74    0.25
  -4   7   3    3.11    0.27
  -4   7   3    2.23    0.25
   3  -7  -3   21.80    0.47
  -3   7   3   21.42    0.49
  -3   7   3   21.84    0.57
  -3   7   3   22.62    0.55
   2  -7  -3    0.35    0.12
  -2   7   3    0.28    0.14
  -2   7   3    0.36    0.15
  -2   7   3    0.37    0.20
  -2   7   3    0.09    0.15
   1  -7  -3    1.63    0.10
  -1   7   3    1.54    0.11
  -1   7   3    1.76    0.14
  -1   7   3    1.71    0.12
  -1   7   3    1.83    0.23
  -1   7   3    1.73    0.15
   0   7   3    0.29    0.09
   0   7   3    0.14    0.18
   0   7   3    0.36    0.09
   0   7   3    0.08    0.16
   1   7   3   30.68    0.66
   1   7   3   30.93    0.70
   1   7   3   30.49    0.75
   2   7   3    8.17    0.41
   2   7   3    8.05    0.37
   2   7   3    8.69    0.37
   3   7   3  154.03    2.55
   3   7   3  155.08    2.65
   4   7   3   14.35    0.32
   4   7   3   14.24    0.33
   4   7   3   14.37    0.26
   4   7   3   14.06    0.45
   4   7   3   14.74    0.50
   4   7   3   13.99    0.27
  -5  -7  -3   69.75    1.12
   5   7   3   72.12    1.10
   5   7   3   72.52    1.35
   5   7   3   70.53    1.10
   5   7   3   72.16    1.25
   5   7   3   71.77    1.37
   5   7   3   70.53    1.26
  -6  -7  -3   19.72    0.45
   6   7   3   20.32    0.50
   6   7   3   18.84    0.42
   6   7   3   19.60    0.58
   6   7   3   18.78    0.58
   6   7   3   18.76    0.50
  -7  -7  -3   27.89    0.63
  -7  -7  -3   26.53    0.60
   7   7   3   27.57    0.72
   7   7   3   28.62    0.67
   7   7   3   28.26    0.57
   7   7   3   28.51    0.66
   7   7   3   27.83    0.77
  -8  -7  -3    5.15    0.32
   8   7   3    4.66    0.29
   8   7   3    4.68    0.37
   8   7   3    4.76    0.41
   8   7   3    4.32    0.32
  -9  -7  -3   12.59    0.54
   9   7   3   10.98    0.45
   9   7   3   10.92    0.62
   9   7   3   11.82    0.61
  10   7   3    0.59    0.30
  10   7   3    0.20    0.40
  10   7   3    0.32    0.34
  11   7   3    0.28    0.33
  11   7   3   -0.28    0.38
  11   7   3   -0.47    0.36
  12   7   3    0.29    0.37
  12   7   3    0.89    0.48
  12   7   3   -0.06    0.40
   8  -8  -3    1.43    0.36
  -8   8   3    1.54    0.40
   7  -8  -3    0.53    0.32
  -7   8   3   -0.08    0.36
   6  -8  -3    5.18    0.36
  -6   8   3    5.25    0.38
   5  -8  -3   16.57    0.51
  -5   8   3   16.71    0.63
  -5   8   3   16.27    0.54
   4  -8  -3    4.23    0.28
  -4   8   3    3.93    0.31
  -4   8   3    3.86    0.31
  -4   8   3    4.34    0.28
   3  -8  -3   54.85    0.94
  -3   8   3   53.13    0.92
  -3   8   3   54.19    1.07
  -3   8   3   55.19    1.07
   2  -8  -3   37.05    0.67
  -2   8   3   38.17    0.77
  -2   8   3   37.62    0.65
  -2   8   3   37.54    0.91
  -2   8   3   38.75    0.77
   1  -8  -3   33.43    0.55
  -1   8   3   32.31    0.53
  -1   8   3   33.55    0.66
  -1   8   3   33.36    0.82
  -1   8   3   33.69    0.66
  -1   8   3   32.51    0.52
   0   8   3  115.33    2.27
   0   8   3  117.63    1.94
   0   8   3  118.01    1.94
   0   8   3  120.02    1.98
   1   8   3   15.79    0.55
   1   8   3   15.96    0.48
   2   8   3   22.60    0.59
   2   8   3   21.15    0.65
   2   8   3   21.87    0.58
   3   8   3    1.92    0.26
   3   8   3    1.80    0.26
   4   8   3    8.75    0.26
   4   8   3    9.01    0.42
   4   8   3    8.91    0.25
   4   8   3    9.13    0.44
  -5  -8  -3    0.25    0.12
   5   8   3    0.24    0.10
   5   8   3    0.33    0.24
   5   8   3    0.29    0.15
   5   8   3    0.20    0.14
   5   8   3    0.45    0.26
   5   8   3    0.17    0.10
  -6  -8  -3   27.46    0.54
   6   8   3   27.02    0.50
   6   8   3   29.00    0.74
   6   8   3   25.90    0.61
   6   8   3   26.09    0.61
   6   8   3   27.40    0.72
  -7  -8  -3    2.93    0.24
   7   8   3    2.50    0.35
   7   8   3    3.29    0.35
   7   8   3    2.33    0.26
   7   8   3    2.39    0.22
   7   8   3    2.98    0.26
   8   8   3   37.67    0.86
   8   8   3   37.64    0.84
   8   8   3   37.00    0.73
   8   8   3   35.48    0.94
   8   8   3   37.34    0.97
   9   8   3    3.11    0.42
   9   8   3    3.07    0.33
   9   8   3    2.60    0.30
   9   8   3    3.44    0.41
  10   8   3    8.43    0.58
  10   8   3    7.64    0.53
  10   8   3    8.04    0.48
  11   8   3    7.10    0.53
  11   8   3    6.39    0.58
  11   8   3    6.76    0.45
   7  -9  -3    3.15    0.39
  -7   9   3    2.38    0.40
   6  -9  -3   10.28    0.50
  -6   9   3   11.08    0.54
   5  -9  -3    0.37    0.29
  -5   9   3    0.36    0.31
  -5   9   3    0.00    0.28
   4  -9  -3    4.27    0.30
  -4   9   3    3.40    0.33
  -4   9   3    3.37    0.34
  -4   9   3    3.55    0.29
   3  -9  -3    1.94    0.23
  -3   9   3    1.54    0.20
  -3   9   3    1.57    0.27
  -3   9   3    2.02    0.26
   2  -9  -3    5.22    0.29
  -2   9   3    5.63    0.39
  -2   9   3    5.42    0.35
  -2   9   3    5.15    0.23
  -2   9   3    5.23    0.35
   1  -9  -3    1.85    0.14
  -1   9   3    1.72    0.20
  -1   9   3    1.48    0.18
  -1   9   3    1.55    0.30
   0   9   3   49.47    0.91
   0   9   3   53.31    1.01
   0   9   3   50.62    0.91
   0   9   3   51.16    1.16
   1   9   3   33.18    0.77
   1   9   3   34.60    0.88
   2   9   3   65.97    1.26
   2   9   3   67.01    1.33
   2   9   3   67.67    1.45
   3   9   3   36.36    0.85
   3   9   3   36.72    0.87
   3   9   3   35.45    0.94
   4   9   3   15.07    0.35
   4   9   3   15.67    0.55
   4   9   3   16.31    0.58
  -5  -9  -3   42.06    0.70
   5   9   3   42.16    0.80
   5   9   3   42.40    0.98
   5   9   3   43.60    0.81
   5   9   3   41.62    0.98
  -6  -9  -3    3.06    0.20
   6   9   3    3.38    0.24
   6   9   3    2.74    0.37
   6   9   3    3.28    0.37
   6   9   3    2.96    0.23
  -7  -9  -3    3.46    0.25
   7   9   3    3.30    0.27
   7   9   3    3.50    0.40
   7   9   3    3.42    0.28
   7   9   3    3.59    0.21
   7   9   3    3.42    0.41
  -8  -9  -3   -0.45    0.23
   8   9   3   -0.16    0.21
   8   9   3   -0.27    0.26
   8   9   3    0.43    0.24
   8   9   3    0.04    0.32
   8   9   3    0.36    0.37
   9   9   3    8.14    0.55
   9   9   3    8.63    0.61
   9   9   3    7.30    0.48
   9   9   3    8.15    0.41
  10   9   3   -0.34    0.42
  10   9   3   -0.54    0.40
  10   9   3    0.30    0.30
  11   9   3   10.84    0.70
  11   9   3    9.07    0.66
  11   9   3    9.91    0.52
   6 -10  -3   10.53    0.54
  -6  10   3   11.55    0.59
   5 -10  -3    3.68    0.35
  -5  10   3    3.94    0.34
  -5  10   3    3.54    0.40
   4 -10  -3    6.93    0.42
  -4  10   3    7.44    0.43
  -4  10   3    7.64    0.39
   3 -10  -3   10.84    0.42
  -3  10   3   10.24    0.49
  -3  10   3   10.49    0.48
  -3  10   3   10.76    0.34
   2 -10  -3    5.50    0.31
  -2  10   3    5.60    0.39
  -2  10   3    4.84    0.31
   1 -10  -3   25.71    0.49
  -1  10   3   24.52    0.59
  -1  10   3   24.25    0.58
  -1  10   3   24.84    0.77
   0  10   3   17.67    0.43
   0  10   3   18.59    0.69
   0  10   3   17.58    0.55
   0  10   3   16.71    0.42
   1  10   3    9.80    0.55
   1  10   3   10.80    0.49
   2  10   3    2.47    0.32
   2  10   3    2.56    0.35
   3  10   3    2.77    0.33
   3  10   3    2.71    0.37
   3  10   3    2.47    0.34
   4  10   3    0.21    0.29
   4  10   3    0.24    0.13
   4  10   3    0.18    0.12
   4  10   3    0.18    0.30
  -5 -10  -3   32.11    0.56
   5  10   3   32.94    0.88
   5  10   3   32.31    0.65
   5  10   3   33.12    0.90
   5  10   3   32.05    0.66
  -6 -10  -3    1.33    0.19
   6  10   3    1.33    0.35
   6  10   3    1.11    0.22
   6  10   3    1.43    0.38
   6  10   3    1.44    0.21
  -7 -10  -3   31.47    0.65
   7  10   3   30.35    0.92
   7  10   3   32.14    0.74
   7  10   3   31.15    0.87
   7  10   3   31.54    0.74
  -8 -10  -3    8.97    0.42
   8  10   3    8.95    0.49
   8  10   3    8.01    0.53
   8  10   3    9.11    0.60
   8  10   3    8.76    0.33
   8  10   3    9.53    0.47
   9  10   3    8.88    0.60
   9  10   3   10.10    0.39
   9  10   3    9.73    0.54
   9  10   3    9.68    0.60
  10  10   3   11.63    0.73
  10  10   3   12.79    0.49
  10  10   3   14.03    0.74
   4 -11  -3    0.17    0.29
  -4  11   3   -0.13    0.32
  -4  11   3    0.10    0.20
   3 -11  -3    1.67    0.28
  -3  11   3    1.89    0.32
  -3  11   3    1.87    0.31
   2 -11  -3    0.57    0.23
  -2  11   3    0.20    0.25
  -2  11   3    0.61    0.24
   1 -11  -3   34.51    0.64
  -1  11   3   33.63    0.73
  -1  11   3   33.08    0.74
   0 -11  -3   10.48    0.28
   0  11   3    9.97    0.64
   0  11   3    9.83    0.35
   0  11   3   10.10    0.36
   1  11   3   28.88    0.91
   1  11   3   28.40    0.77
   2  11   3   23.09    0.81
   2  11   3   25.84    0.75
   3  11   3    8.33    0.61
   3  11   3    7.17    0.48
   3  11   3    6.94    0.45
   4  11   3    8.26    0.51
   4  11   3    8.66    0.54
   4  11   3    8.65    0.64
  -5 -11  -3    0.52    0.14
   5  11   3    0.44    0.36
   5  11   3    0.10    0.37
   5  11   3    0.24    0.16
   5  11   3    0.48    0.17
  -6 -11  -3    0.15    0.18
   6  11   3    0.29    0.21
   6  11   3    0.32    0.39
   6  11   3    0.43    0.37
   6  11   3    0.23    0.20
  -7 -11  -3    0.14    0.21
   7  11   3   -0.13    0.37
   7  11   3   -0.30    0.34
   7  11   3    0.12    0.24
   7  11   3    0.18    0.23
  -8 -11  -3    6.17    0.39
   8  11   3    6.50    0.56
   8  11   3    6.72    0.46
   8  11   3    7.49    0.49
   8  11   3    6.24    0.52
   9  11   3    3.05    0.51
   9  11   3    3.85    0.38
   9  11   3    3.26    0.52
   3 -12  -3    0.07    0.29
  -3  12   3    0.33    0.31
  -3  12   3    0.40    0.32
   2 -12  -3    0.45    0.26
  -2  12   3    0.66    0.29
  -2  12   3    0.61    0.27
   1 -12  -3    0.33    0.22
  -1  12   3    0.61    0.23
  -1  12   3    0.52    0.23
   0 -12  -3    0.08    0.17
   0  12   3   -0.21    0.18
   0  12   3    0.04    0.19
   1  12   3    0.04    0.13
   1  12   3   -0.06    0.32
   1  12   3   -0.26    0.37
   2  12   3    9.63    0.65
   2  12   3    8.58    0.52
   3  12   3    2.24    0.40
   3  12   3    2.18    0.47
   4  12   3   31.85    1.02
   4  12   3   31.48    0.93
   4  12   3   31.27    0.91
  -5 -12  -3   13.10    0.33
   5  12   3   13.53    0.36
   5  12   3   12.59    0.36
   5  12   3   14.61    0.72
   5  12   3   13.05    0.77
   5  12   3   12.62    0.67
  -6 -12  -3    4.90    0.29
   6  12   3    5.48    0.33
   6  12   3    5.59    0.34
   6  12   3    5.19    0.51
   6  12   3    5.55    0.53
  -7 -12  -3   15.22    0.44
   7  12   3   15.62    0.51
   7  12   3   15.98    0.74
   7  12   3   14.59    0.76
   7  12   3   15.02    0.51
   8  12   3    4.24    0.34
   8  12   3    4.23    0.35
   8  12   3    4.16    0.53
   8  12   3    4.16    0.53
   0 -13  -3    2.74    0.24
   0  13   3    2.67    0.23
   2  13   3    1.10    0.47
   2  13   3    1.28    0.40
   3  13   3    2.49    0.45
   3  13   3    2.70    0.50
   4  13   3   -0.01    0.45
   4  13   3   -0.41    0.41
   5  13   3    0.17    0.43
   5  13   3   -0.07    0.46
   5  13   3   -0.41    0.42
   6  12  -4   -0.49    0.31
   6  12  -4    0.15    0.30
   6  12  -4   -0.10    0.45
   6  12  -4    0.31    0.45
  -6 -12   4   -0.22    0.27
   5  12  -4   36.69    1.05
   5  12  -4   37.98    0.88
   5  12  -4   36.65    0.88
   5  12  -4   37.21    1.07
  -5 -12   4   37.45    0.78
   4  12  -4    5.63    0.36
   4  12  -4    6.85    0.55
   4  12  -4    6.55    0.44
   4  12  -4    6.28    0.54
  -4 -12   4    6.88    0.37
   3  12  -4   22.93    0.62
   3  12  -4   22.98    0.64
   3  12  -4   21.50    0.79
   3  12  -4   23.01    0.83
  -3 -12   4   23.52    0.56
   2  12  -4    7.28    0.42
   2  12  -4    7.73    0.45
   2  12  -4    7.66    0.54
  -2 -12   4    8.24    0.39
   1  12  -4    0.33    0.38
   1  12  -4    0.41    0.24
   1  12  -4    0.34    0.25
   1  12  -4    0.74    0.25
  -1 -12   4    0.03    0.23
   0  12  -4    4.45    0.32
   0  12  -4    4.02    0.32
  -1  12  -4    0.98    0.28
  -1  12  -4    0.83    0.29
   1 -12   4    0.62    0.28
  -2  12  -4    0.28    0.30
  -2  12  -4    0.15    0.29
   2 -12   4    0.07    0.29
   7  11  -4    0.32    0.45
   7  11  -4    1.21    0.25
   7  11  -4    1.06    0.42
   7  11  -4    1.08    0.36
  -7 -11   4    0.93    0.30
   6  11  -4    0.40    0.42
   6  11  -4    0.69    0.32
   6  11  -4    0.30    0.20
   6  11  -4    0.31    0.29
   6  11  -4    0.61    0.42
  -6 -11   4    0.29    0.26
   5  11  -4    0.25    0.40
   5  11  -4    0.01    0.26
   5  11  -4   -0.12    0.27
   5  11  -4    0.32    0.36
  -5 -11   4    0.10    0.24
   4  11  -4    9.32    0.59
   4  11  -4    8.18    0.54
   4  11  -4    8.98    0.45
   4  11  -4    9.77    0.45
  -4 -11   4    8.90    0.36
   3  11  -4    0.00    0.22
   3  11  -4    0.36    0.36
   3  11  -4    0.74    0.36
   3  11  -4    0.06    0.23
  -3 -11   4   -0.04    0.20
   2  11  -4   18.45    0.55
   2  11  -4   18.00    0.71
   2  11  -4   18.98    0.52
   2  11  -4   18.95    0.68
  -2 -11   4   18.81    0.47
   1  11  -4    1.20    0.23
   1  11  -4    1.35    0.37
   1  11  -4    0.86    0.23
  -1 -11   4    1.03    0.23
   0  11  -4   55.47    1.08
   0  11  -4   54.35    1.07
   0 -11   4   53.11    0.98
  -1  11  -4   13.20    0.51
  -1  11  -4   13.09    0.48
   1 -11   4   13.16    0.46
  -2  11  -4   26.46    0.74
  -2  11  -4   28.46    0.55
  -2  11  -4   27.70    0.74
   2 -11   4   27.20    0.68
  -3  11  -4    7.92    0.36
  -3  11  -4    7.70    0.44
   3 -11   4    6.76    0.40
  -4  11  -4    0.56    0.27
   4 -11   4    0.64    0.33
   9  10  -4    0.01    0.33
   9  10  -4    0.12    0.49
   9  10  -4    0.45    0.44
  -9 -10   4    0.47    0.33
   8  10  -4   22.68    0.84
   8  10  -4   22.95    0.89
  -8 -10   4   22.80    0.74
  -8 -10   4   21.33    0.64
   7  10  -4   12.40    0.70
   7  10  -4   13.45    0.46
   7  10  -4   13.77    0.60
   7  10  -4   12.19    0.68
  -7 -10   4   12.83    0.49
  -7 -10   4   13.37    0.60
   6  10  -4   43.59    0.98
   6  10  -4   45.83    1.00
   6  10  -4   45.19    0.83
   6  10  -4   43.43    1.11
   6  10  -4   43.94    1.11
  -6 -10   4   42.29    0.88
  -6 -10   4   45.57    0.98
   5  10  -4   28.66    0.74
   5  10  -4   29.27    0.72
   5  10  -4   29.62    0.59
   5  10  -4   29.64    0.87
   5  10  -4   29.00    0.87
  -5 -10   4   29.90    0.76
  -5 -10   4   28.61    0.64
   4  10  -4   13.56    0.36
   4  10  -4   14.18    0.62
   4  10  -4   12.57    0.47
   4  10  -4   13.09    0.48
   4  10  -4   13.85    0.58
  -4 -10   4   13.51    0.41
   3  10  -4   21.67    0.57
   3  10  -4   21.64    0.70
   3  10  -4   21.87    0.43
   3  10  -4   20.72    0.70
   3  10  -4   21.44    0.56
  -3 -10   4   21.67    0.50
   2  10  -4   -0.09    0.29
   2  10  -4    0.02    0.14
   2  10  -4    0.19    0.28
   2  10  -4    0.11    0.20
   2  10  -4   -0.01    0.13
   2  10  -4    0.13    0.20
  -2 -10   4   -0.16    0.17
   1  10  -4    0.48    0.29
   1  10  -4    0.24    0.14
   1  10  -4    0.30    0.15
   1  10  -4    0.17    0.19
   1  10  -4    0.10    0.20
  -1 -10   4    0.27    0.18
   0  10  -4    1.56    0.22
   0  10  -4    0.75    0.21
   0  10  -4    1.46    0.30
   0  10  -4    1.17    0.17
   0  10  -4    1.32    0.22
   0 -10   4    0.95    0.21
  -1  10  -4    9.50    0.40
  -1  10  -4    9.74    0.44
  -1  10  -4    9.79    0.32
   1 -10   4   10.43    0.39
  -2  10  -4    0.24    0.20
  -2  10  -4    0.32    0.24
  -2  10  -4    0.38    0.23
   2 -10   4    0.06    0.23
  -3  10  -4   35.21    0.85
  -3  10  -4   36.35    0.71
   3 -10   4   35.73    0.77
  -4  10  -4    1.08    0.27
  -4  10  -4    1.27    0.31
   4 -10   4    1.07    0.30
  -5  10  -4   17.82    0.55
   5 -10   4   15.86    0.59
  -6  10  -4    6.39    0.43
   6 -10   4    6.61    0.45
  10   9  -4    1.73    0.46
  10   9  -4    1.48    0.55
  10   9  -4    1.64    0.37
 -10  -9   4    2.07    0.45
 -10  -9   4    1.66    0.39
   9   9  -4    5.62    0.56
   9   9  -4    5.06    0.51
   9   9  -4    5.67    0.41
  -9  -9   4    5.71    0.48
  -9  -9   4    5.42    0.42
   8   9  -4    0.07    0.38
   8   9  -4    0.43    0.43
   8   9  -4   -0.06    0.30
  -8  -9   4   -0.14    0.33
  -8  -9   4    0.17    0.29
   7   9  -4    0.34    0.38
   7   9  -4    0.41    0.27
   7   9  -4    0.57    0.31
   7   9  -4   -0.07    0.38
  -7  -9   4    0.21    0.31
  -7  -9   4   -0.04    0.25
   6   9  -4    7.15    0.47
   6   9  -4    6.90    0.37
   6   9  -4    7.16    0.45
   6   9  -4    7.14    0.50
   6   9  -4    8.21    0.44
  -6  -9   4    7.43    0.38
  -6  -9   4    7.28    0.46
   5   9  -4   16.48    0.62
   5   9  -4   17.03    0.53
   5   9  -4   15.17    0.64
   5   9  -4   15.82    0.51
   5   9  -4   17.57    0.45
  -5  -9   4   16.91    0.58
  -5  -9   4   17.04    0.47
   4   9  -4    0.88    0.21
   4   9  -4    0.59    0.30
   4   9  -4    0.96    0.19
   4   9  -4    0.70    0.32
   4   9  -4    0.54    0.21
  -4  -9   4    0.62    0.18
   3   9  -4   57.45    1.07
   3   9  -4   54.81    1.16
   3   9  -4   53.58    1.18
   3   9  -4   56.08    1.07
  -3  -9   4   57.55    0.96
   2   9  -4   16.41    0.58
   2   9  -4   15.85    0.45
   2   9  -4   15.99    0.58
   2   9  -4   16.57    0.38
   2   9  -4   16.51    0.46
  -2  -9   4   16.10    0.40
   1   9  -4   48.60    1.01
   1   9  -4   48.30    0.93
   1   9  -4   47.79    1.05
   1   9  -4   46.87    0.92
   1   9  -4   47.10    0.79
  -1  -9   4   47.91    0.83
   0   9  -4    8.84    0.37
   0   9  -4    8.22    0.35
   0   9  -4    8.61    0.29
   0   9  -4    9.05    0.43
   0  -9   4    8.19    0.32
  -1   9  -4    5.75    0.36
  -1   9  -4    6.33    0.40
  -1   9  -4    5.66    0.33
  -1   9  -4    5.79    0.29
   1  -9   4    5.62    0.31
  -2   9  -4    0.05    0.20
  -2   9  -4    0.28    0.21
  -2   9  -4    0.25    0.19
   2  -9   4    0.06    0.21
  -3   9  -4   -0.48    0.23
  -3   9  -4    0.09    0.21
  -3   9  -4   -0.14    0.23
   3  -9   4    0.10    0.24
  -4   9  -4    9.88    0.52
  -4   9  -4   11.42    0.43
   4  -9   4   10.63    0.46
  -5   9  -4    0.78    0.29
   5  -9   4    0.22    0.29
  -6   9  -4   14.90    0.57
   6  -9   4   15.21    0.59
  -7   9  -4    3.00    0.42
   7  -9   4    3.06    0.41
  10   8  -4    3.91    0.48
  10   8  -4    3.35    0.56
  10   8  -4    4.51    0.43
 -10  -8   4    4.95    0.42
 -10  -8   4    3.87    0.48
   9   8  -4   18.93    0.72
   9   8  -4   17.24    0.82
   9   8  -4   19.57    0.64
  -9  -8   4   18.93    0.71
  -9  -8   4   19.45    0.64
   8   8  -4    5.27    0.38
   8   8  -4    4.71    0.47
   8   8  -4    5.52    0.45
  -8  -8   4    5.81    0.37
  -8  -8   4    6.52    0.44
   7   8  -4   15.68    0.57
   7   8  -4   16.92    0.63
   7   8  -4   16.13    0.50
   7   8  -4   17.23    0.67
  -7  -8   4   16.94    0.53
  -7  -8   4   16.53    0.59
   6   8  -4   14.12    0.61
   6   8  -4   15.66    0.51
   6   8  -4   14.16    0.60
   6   8  -4   14.14    0.53
   6   8  -4   14.91    0.44
  -6  -8   4   16.08    0.47
  -6  -8   4   16.52    0.55
   5   8  -4    7.38    0.46
   5   8  -4    7.90    0.33
   5   8  -4    7.59    0.40
   5   8  -4    8.00    0.39
   5   8  -4    7.98    0.50
  -5  -8   4    7.26    0.45
  -5  -8   4    8.65    0.34
   4   8  -4   36.06    0.76
   4   8  -4   36.27    0.76
   4   8  -4   35.09    0.86
   4   8  -4   35.53    0.85
  -4  -8   4   36.65    0.68
   3   8  -4    0.21    0.18
   3   8  -4   -0.13    0.26
   3   8  -4    0.10    0.16
   3   8  -4   -0.05    0.25
   3   8  -4    0.18    0.16
  -3  -8   4    0.01    0.14
   2   8  -4    7.68    0.28
   2   8  -4    8.37    0.44
   2   8  -4    8.50    0.32
   2   8  -4    8.06    0.40
   2   8  -4    7.98    0.31
  -2  -8   4    8.11    0.28
   1   8  -4    1.47    0.18
   1   8  -4    1.28    0.25
   1   8  -4    1.64    0.26
   1   8  -4    1.39    0.18
   1   8  -4    1.46    0.16
  -1  -8   4    1.58    0.16
   0   8  -4  121.06    2.04
   0   8  -4  118.13    2.04
   0   8  -4  120.77    2.05
   0   8  -4  119.45    1.80
   0  -8   4  118.15    1.85
  -1   8  -4   19.84    0.49
  -1   8  -4   19.53    0.43
  -1   8  -4   19.87    0.50
  -1   8  -4   19.15    0.51
  -1   8  -4   19.22    0.48
   1  -8   4   19.60    0.45
  -2   8  -4  102.36    1.60
  -2   8  -4  101.42    1.81
  -2   8  -4  104.75    1.83
   2  -8   4  103.85    1.66
  -3   8  -4   30.62    0.74
  -3   8  -4   30.31    0.72
  -3   8  -4   30.99    0.63
   3  -8   4   31.16    0.66
  -4   8  -4   43.60    0.96
  -4   8  -4   44.01    0.84
   4  -8   4   42.62    0.87
  -5   8  -4   15.42    0.54
   5  -8   4   16.19    0.54
  -6   8  -4    2.28    0.33
   6  -8   4    2.60    0.34
  -7   8  -4   10.77    0.57
   7  -8   4    9.95    0.51
  -8   8  -4   10.80    0.61
   8  -8   4   10.44    0.57
  11   7  -4    0.10    0.52
  11   7  -4    0.02    0.39
  11   7  -4    0.75    0.42
 -11  -7   4    0.27    0.45
 -11  -7   4    0.22    0.36
  10   7  -4    0.90    0.37
  10   7  -4    0.53    0.45
  10   7  -4    1.28    0.40
 -10  -7   4    0.57    0.34
 -10  -7   4    1.75    0.42
 -10  -7   4    0.46    0.34
   9   7  -4    1.74    0.35
   9   7  -4    1.49    0.38
   9   7  -4    2.10    0.48
  -9  -7   4    1.13    0.37
  -9  -7   4    2.05    0.33
   8   7  -4    9.35    0.46
   8   7  -4    8.85    0.54
   8   7  -4    9.13    0.64
  -8  -7   4    9.61    0.51
  -8  -7   4    9.30    0.46
   7   7  -4    0.22    0.26
   7   7  -4    0.39    0.26
   7   7  -4    0.12    0.31
   7   7  -4   -0.20    0.34
  -7  -7   4    0.34    0.22
  -7  -7   4    0.54    0.29
   6   7  -4   28.29    0.74
   6   7  -4   28.42    0.82
   6   7  -4   28.35    0.69
   6   7  -4   26.70    0.61
  -6  -7   4   28.05    0.63
  -6  -7   4   27.10    0.70
   5   7  -4   76.32    1.53
   5   7  -4   78.09    1.49
   5   7  -4   77.98    1.28
   5   7  -4   78.55    1.44
   5   7  -4   79.03    1.44
  -5  -7   4   77.27    1.39
  -5  -7   4   79.89    1.30
   4   7  -4   50.18    0.97
   4   7  -4   49.73    0.86
   4   7  -4   50.67    1.07
   4   7  -4   49.89    1.03
   4   7  -4   50.98    0.97
  -4  -7   4   49.88    0.87
   3   7  -4   68.53    1.24
   3   7  -4   69.76    1.25
   3   7  -4   70.62    1.34
   3   7  -4   68.68    1.30
   3   7  -4   68.49    1.11
  -3  -7   4   70.09    1.12
   2   7  -4   32.97    0.75
   2   7  -4   32.72    0.65
   2   7  -4   31.08    0.57
   2   7  -4   32.75    0.66
   2   7  -4   31.52    0.74
  -2  -7   4   31.95    0.57
   1   7  -4   12.06    0.31
   1   7  -4   11.61    0.40
   1   7  -4   11.16    0.34
   1   7  -4   12.25    0.34
   1   7  -4   11.24    0.43
  -1  -7   4   11.79    0.30
   0   7  -4    0.56    0.20
   0   7  -4    0.40    0.21
   0   7  -4    0.39    0.13
   0   7  -4    0.37    0.15
   0   7  -4    0.40    0.14
   0  -7   4    0.34    0.13
  -1   7  -4    0.36    0.15
  -1   7  -4    0.42    0.15
  -1   7  -4    0.66    0.19
  -1   7  -4    0.62    0.15
   1  -7   4    0.43    0.15
  -2   7  -4   21.28    0.53
  -2   7  -4   20.51    0.50
  -2   7  -4   21.04    0.46
  -2   7  -4   21.06    0.50
   2  -7   4   21.33    0.48
  -3   7  -4   22.85    0.55
  -3   7  -4   23.40    0.52
  -3   7  -4   22.36    0.59
   3  -7   4   22.90    0.53
  -4   7  -4    1.12    0.22
  -4   7  -4    1.07    0.22
   4  -7   4    0.91    0.22
  -5   7  -4   66.56    1.17
   5  -7   4   67.53    1.20
  -6   7  -4    0.89    0.30
   6  -7   4    0.98    0.27
  -7   7  -4   21.97    0.69
   7  -7   4   22.75    0.64
   7  -7   4   22.03    0.66
  -8   7  -4    1.98    0.41
   8  -7   4    2.98    0.39
   8  -7   4    2.18    0.36
  -9   7  -4   11.82    0.68
   9  -7   4   11.75    0.62
   9  -7   4   11.68    0.64
  11   6  -4    6.23    0.48
  11   6  -4    6.35    0.61
  11   6  -4    5.54    0.47
 -11  -6   4    6.73    0.54
 -11  -6   4    5.98    0.45
  10   6  -4    9.53    0.67
  10   6  -4    9.27    0.55
  10   6  -4    9.56    0.55
 -10  -6   4   10.78    0.60
 -10  -6   4   10.29    0.65
 -10  -6   4    9.43    0.54
   9   6  -4    6.26    0.56
   9   6  -4    6.31    0.42
   9   6  -4    6.82    0.45
  -9  -6   4    6.86    0.41
  -9  -6   4    6.26    0.41
  -9  -6   4    5.54    0.45
   8   6  -4    1.73    0.41
   8   6  -4    2.55    0.31
   8   6  -4    2.16    0.34
  -8  -6   4    2.82    0.31
  -8  -6   4    2.74    0.35
  -8  -6   4    2.91    0.31
   7   6  -4   10.68    0.60
   7   6  -4   10.03    0.51
   7   6  -4   10.01    0.43
  -7  -6   4   10.24    0.50
  -7  -6   4   11.35    0.45
  -7  -6   4   11.26    0.42
   6   6  -4    3.35    0.34
   6   6  -4    3.60    0.32
   6   6  -4    3.93    0.28
   6   6  -4    3.10    0.26
  -6  -6   4    3.07    0.24
  -6  -6   4    3.23    0.30
   5   6  -4    9.04    0.45
   5   6  -4    8.68    0.47
   5   6  -4    8.18    0.33
   5   6  -4    8.38    0.36
   5   6  -4    8.85    0.36
  -5  -6   4    8.83    0.34
  -5  -6   4    8.69    0.40
   4   6  -4   -0.04    0.15
   4   6  -4    0.25    0.22
   4   6  -4    0.10    0.22
   4   6  -4    0.10    0.15
   4   6  -4   -0.06    0.15
  -4  -6   4   -0.02    0.14
   3   6  -4  107.35    1.89
   3   6  -4  108.01    1.82
   3   6  -4  104.33    1.63
   3   6  -4  107.27    1.82
   3   6  -4  104.81    1.84
  -3  -6   4  106.38    1.65
   2   6  -4   23.04    0.50
   2   6  -4   23.81    0.51
   2   6  -4   22.33    0.56
   2   6  -4   24.32    0.58
   2   6  -4   23.16    0.45
  -2  -6   4   23.21    0.44
   1   6  -4  114.87    1.91
   1   6  -4  114.00    1.92
   1   6  -4  111.24    1.70
   1   6  -4  113.72    1.97
   1   6  -4  114.29    1.91
  -1  -6   4  112.23    1.73
   0   6  -4   29.80    0.59
   0   6  -4   29.65    0.53
   0   6  -4   29.36    0.65
   0   6  -4   29.48    0.59
   0   6  -4   30.15    0.64
   0  -6   4   29.48    0.53
  -1   6  -4  104.65    1.78
  -1   6  -4  105.44    1.78
  -1   6  -4  106.50    1.60
  -1   6  -4  102.06    1.74
   1  -6   4  104.08    1.62
  -2   6  -4   49.05    0.83
  -2   6  -4   48.43    0.93
  -2   6  -4   49.15    0.89
  -2   6  -4   50.23    0.92
   2  -6   4   50.33    0.85
  -3   6  -4   79.39    1.42
  -3   6  -4   78.25    1.40
  -3   6  -4   76.31    1.26
   3  -6   4   79.27    1.29
  -4   6  -4   21.13    0.51
  -4   6  -4   19.98    0.54
   4  -6   4   21.50    0.50
   4  -6   4   21.41    0.48
  -5   6  -4    3.14    0.27
   5  -6   4    3.06    0.26
   5  -6   4    3.26    0.27
  -6   6  -4    0.22    0.26
   6  -6   4    0.27    0.23
   6  -6   4   -0.10    0.22
  -7   6  -4    0.04    0.31
   7  -6   4    0.22    0.26
   7  -6   4    0.43    0.26
  -8   6  -4    4.83    0.44
   8  -6   4    5.08    0.40
   8  -6   4    5.75    0.41
  -9   6  -4    2.02    0.43
   9  -6   4    2.18    0.37
   9  -6   4    2.39    0.37
 -10   6  -4   11.14    0.66
  10  -6   4   10.71    0.61
  11   5  -4    3.34    0.55
  11   5  -4    3.26    0.42
 -11  -5   4    2.81    0.39
 -11  -5   4    3.28    0.45
  10   5  -4    0.49    0.23
  10   5  -4   -0.10    0.31
  10   5  -4    0.23    0.33
  10   5  -4    0.29    0.44
 -10  -5   4    0.35    0.32
 -10  -5   4    0.52    0.38
   9   5  -4    5.88    0.33
   9   5  -4    5.67    0.53
   9   5  -4    5.47    0.40
  -9  -5   4    5.61    0.41
  -9  -5   4    6.04    0.39
  -9  -5   4    5.71    0.38
   8   5  -4    9.79    0.48
   8   5  -4   10.74    0.34
   8   5  -4    9.94    0.46
   8   5  -4    9.38    0.58
  -8  -5   4   10.41    0.45
  -8  -5   4   10.05    0.52
  -8  -5   4   10.36    0.46
   7   5  -4    8.45    0.38
   7   5  -4    8.54    0.45
   7   5  -4    7.96    0.49
  -7  -5   4    8.41    0.39
  -7  -5   4    8.94    0.47
  -7  -5   4    9.74    0.39
   6   5  -4   18.97    0.54
   6   5  -4   19.58    0.56
   6   5  -4   19.93    0.66
   6   5  -4   19.15    0.48
  -6  -5   4   19.79    0.56
  -6  -5   4   19.45    0.49
  -6  -5   4   19.52    0.49
   5   5  -4   61.32    1.22
   5   5  -4   61.38    1.03
   5   5  -4   60.38    1.15
   5   5  -4   61.98    1.15
   5   5  -4   60.23    1.15
  -5  -5   4   61.59    1.00
  -5  -5   4   60.01    1.12
  -5  -5   4   61.94    1.05
   4   5  -4   45.62    0.88
   4   5  -4   46.97    0.89
   4   5  -4   46.23    0.79
   4   5  -4   46.13    0.94
   4   5  -4   45.83    0.91
  -4  -5   4   46.59    0.80
  -4  -5   4   45.70    0.76
   3   5  -4   36.14    0.71
   3   5  -4   36.11    0.75
   3   5  -4   35.45    0.70
   3   5  -4   35.85    0.76
   3   5  -4   36.28    0.64
  -3  -5   4   37.26    0.63
   2   5  -4   25.49    0.56
   2   5  -4   24.40    0.51
   2   5  -4   24.02    0.51
   2   5  -4   24.19    0.46
   2   5  -4   25.24    0.57
  -2  -5   4   24.84    0.45
   1   5  -4   12.25    0.31
   1   5  -4   13.01    0.31
   1   5  -4   12.33    0.28
   1   5  -4   12.38    0.35
   1   5  -4   11.16    0.37
  -1  -5   4   12.06    0.27
   0   5  -4   18.79    0.41
   0   5  -4   18.47    0.45
   0   5  -4   19.31    0.41
   0   5  -4   19.49    0.38
   0   5  -4   18.85    0.44
   0  -5   4   19.42    0.37
  -1   5  -4    4.40    0.21
  -1   5  -4    4.47    0.21
  -1   5  -4    4.56    0.24
  -1   5  -4    4.26    0.22
   1  -5   4    4.30    0.19
  -2   5  -4  103.07    1.75
  -2   5  -4  100.58    1.56
  -2   5  -4  100.44    1.67
  -2   5  -4  100.97    1.74
  -2   5  -4  102.77    1.75
   2  -5   4  104.52    1.59
  -3   5  -4   69.09    1.15
  -3   5  -4   68.83    1.25
  -3   5  -4   67.18    1.11
  -3   5  -4   68.91    1.24
  -3   5  -4   68.16    0.99
   3  -5   4   70.05    1.14
   3  -5   4   69.01    1.08
  -4   5  -4   87.23    1.56
  -4   5  -4   86.29    1.40
  -4   5  -4   89.35    1.28
  -4   5  -4   86.61    1.58
   4  -5   4   87.99    1.44
   4  -5   4   88.95    1.36
  -5   5  -4   35.81    0.79
  -5   5  -4   35.40    0.72
  -5   5  -4   36.52    0.61
   5  -5   4   36.16    0.70
   5  -5   4   35.92    0.72
  -6   5  -4   22.02    0.45
  -6   5  -4   21.02    0.61
   6  -5   4   21.69    0.54
   6  -5   4   21.87    0.56
  -7   5  -4   10.86    0.51
  -7   5  -4   10.08    0.38
  -7   5  -4   10.69    0.36
   7  -5   4   10.49    0.45
   7  -5   4   10.89    0.48
  -8   5  -4    0.25    0.32
  -8   5  -4    0.39    0.23
  -8   5  -4    0.31    0.23
   8  -5   4    0.30    0.27
   8  -5   4    0.41    0.28
  -9   5  -4    1.26    0.37
  -9   5  -4    0.36    0.27
  -9   5  -4    1.01    0.28
   9  -5   4    0.81    0.33
 -10   5  -4    3.04    0.33
 -10   5  -4    3.14    0.46
 -10   5  -4    3.14    0.33
  10  -5   4    2.73    0.39
  11   4  -4    1.32    0.30
  11   4  -4    1.89    0.42
  11   4  -4    1.03    0.49
 -11  -4   4    1.19    0.44
 -11  -4   4    1.34    0.36
  10   4  -4   20.29    0.54
  10   4  -4   18.67    0.84
  10   4  -4   19.74    0.64
  10   4  -4   19.38    0.65
 -10  -4   4   20.37    0.68
 -10  -4   4   19.10    0.75
   9   4  -4    1.07    0.23
   9   4  -4    1.36    0.31
   9   4  -4    0.81    0.29
   9   4  -4    1.74    0.44
  -9  -4   4    0.75    0.34
  -9  -4   4    1.05    0.30
  -9  -4   4    0.98    0.30
   8   4  -4    2.63    0.39
   8   4  -4    2.98    0.31
   8   4  -4    2.80    0.23
   8   4  -4    3.12    0.31
  -8  -4   4    3.03    0.35
  -8  -4   4    2.77    0.29
  -8  -4   4    2.92    0.29
   7   4  -4    5.08    0.33
   7   4  -4    4.44    0.41
   7   4  -4    4.85    0.29
   7   4  -4    5.01    0.31
  -7  -4   4    4.54    0.35
  -7  -4   4    4.90    0.30
  -7  -4   4    5.46    0.30
   6   4  -4   30.33    0.57
   6   4  -4   31.98    0.66
   6   4  -4   32.85    0.83
   6   4  -4   31.92    0.72
   6   4  -4   30.62    0.71
  -6  -4   4   30.63    0.71
  -6  -4   4   32.08    0.66
  -6  -4   4   30.73    0.62
   5   4  -4    0.20    0.16
   5   4  -4    0.35    0.12
   5   4  -4    0.51    0.18
   5   4  -4    0.51    0.17
   5   4  -4    0.47    0.23
   5   4  -4    0.48    0.16
  -5  -4   4    0.48    0.15
  -5  -4   4    0.19    0.15
  -5  -4   4    0.63    0.19
   4   4  -4   94.88    1.47
   4   4  -4   94.73    1.68
   4   4  -4   93.81    1.63
   4   4  -4   94.08    1.61
   4   4  -4   91.25    1.37
   4   4  -4   95.12    1.63
  -4  -4   4   93.11    1.41
  -4  -4   4   93.01    1.48
   3   4  -4   54.47    1.00
   3   4  -4   54.14    0.81
   3   4  -4   54.49    0.99
   3   4  -4   53.24    0.88
   3   4  -4   55.99    1.03
   3   4  -4   54.83    0.99
  -3  -4   4   55.22    0.90
   2   4  -4  164.87    2.76
   2   4  -4  170.01    2.74
   2   4  -4  164.71    2.68
   2   4  -4  167.62    2.74
   2   4  -4  161.66    2.45
  -2  -4   4  167.18    2.50
   1   4  -4  109.71    1.84
   1   4  -4  111.17    1.82
   1   4  -4  107.60    1.65
   1   4  -4  110.36    1.84
   1   4  -4  112.16    1.87
  -1  -4   4  110.23    1.67
   0   4  -4  124.94    2.06
   0   4  -4  120.96    1.83
   0   4  -4  124.17    2.00
   0   4  -4  122.28    2.04
   0   4  -4  122.10    2.04
   0  -4   4  122.41    1.86
  -1   4  -4   88.70    1.46
  -1   4  -4   88.55    1.50
  -1   4  -4   87.07    1.34
  -1   4  -4   90.11    1.51
   1  -4   4   88.87    1.37
  -2   4  -4    4.70    0.23
  -2   4  -4    4.39    0.21
  -2   4  -4    4.53    0.21
  -2   4  -4    4.50    0.20
  -2   4  -4    4.31    0.14
  -2   4  -4    4.77    0.20
   2  -4   4    4.43    0.20
  -3   4  -4    1.48    0.16
  -3   4  -4    1.72    0.13
  -3   4  -4    1.78    0.11
  -3   4  -4    1.59    0.15
  -3   4  -4    1.93    0.15
   3  -4   4    1.76    0.15
   3  -4   4    1.71    0.14
  -4   4  -4    8.48    0.33
  -4   4  -4    8.41    0.24
  -4   4  -4    8.25    0.30
  -4   4  -4    8.47    0.33
  -4   4  -4    8.35    0.25
   4  -4   4    8.35    0.30
   4  -4   4    8.48    0.29
  -5   4  -4   26.13    0.63
  -5   4  -4   25.89    0.50
  -5   4  -4   26.67    0.58
   5  -4   4   25.50    0.54
   5  -4   4   26.39    0.56
  -6   4  -4    3.65    0.27
  -6   4  -4    3.30    0.21
   6  -4   4    3.35    0.25
   6  -4   4    3.52    0.26
  -7   4  -4   53.91    1.04
  -7   4  -4   54.70    0.93
   7  -4   4   53.90    1.03
  -8   4  -4    4.34    0.37
  -8   4  -4    4.31    0.30
   8  -4   4    4.23    0.33
   8  -4   4    4.45    0.33
  -9   4  -4   19.81    0.56
  -9   4  -4   19.52    0.69
   9  -4   4   18.99    0.61
 -10   4  -4    5.20    0.47
 -10   4  -4    4.40    0.37
  10  -4   4    3.80    0.40
 -11   4  -4    7.26    0.44
  11  -4   4    6.15    0.47
  12   3  -4   -0.46    0.47
  12   3  -4    0.78    0.32
 -12  -3   4    0.29    0.45
 -12  -3   4    1.11    0.41
  11   3  -4   -0.11    0.46
  11   3  -4    0.30    0.30
 -11  -3   4   -0.13    0.40
 -11  -3   4    0.01    0.34
  10   3  -4    2.72    0.49
  10   3  -4    2.04    0.37
  10   3  -4    2.68    0.30
 -10  -3   4    2.64    0.35
 -10  -3   4    2.47    0.39
   9   3  -4    6.42    0.42
   9   3  -4    6.27    0.53
   9   3  -4    6.71    0.40
   9   3  -4    6.29    0.39
  -9  -3   4    6.94    0.47
  -9  -3   4    6.36    0.39
   8   3  -4   47.66    0.97
   8   3  -4   48.83    0.86
   8   3  -4   47.66    0.95
   8   3  -4   49.62    1.19
  -8  -3   4   47.60    0.97
  -8  -3   4   47.91    0.93
  -8  -3   4   47.48    1.01
   7   3  -4   10.79    0.59
   7   3  -4   11.37    0.43
   7   3  -4   10.84    0.41
   7   3  -4   11.39    0.36
  -7  -3   4   11.53    0.46
  -7  -3   4   11.77    0.43
  -7  -3   4   11.88    0.43
   6   3  -4   35.96    0.76
   6   3  -4   36.06    0.90
   6   3  -4   34.52    0.71
   6   3  -4   35.44    0.63
  -6  -3   4   37.26    0.72
  -6  -3   4   35.82    0.78
  -6  -3   4   36.43    0.69
   5   3  -4    7.39    0.39
   5   3  -4    7.37    0.32
   5   3  -4    7.40    0.30
   5   3  -4    7.86    0.34
   5   3  -4    7.84    0.26
  -5  -3   4    7.49    0.29
  -5  -3   4    8.19    0.33
  -5  -3   4    7.57    0.30
   4   3  -4    6.29    0.24
   4   3  -4    6.58    0.27
   4   3  -4    6.47    0.27
   4   3  -4    6.50    0.22
   4   3  -4    6.78    0.28
   4   3  -4    6.50    0.35
  -4  -3   4    6.21    0.25
  -4  -3   4    6.77    0.30
  -4  -3   4    7.00    0.25
   3   3  -4    1.07    0.15
   3   3  -4    1.38    0.10
   3   3  -4    1.24    0.13
   3   3  -4    1.26    0.13
   3   3  -4    1.16    0.15
   3   3  -4    1.13    0.13
  -3  -3   4    1.23    0.12
   2   3  -4    0.38    0.09
   2   3  -4    0.36    0.12
   2   3  -4    0.24    0.11
   2   3  -4    0.30    0.09
   2   3  -4    0.32    0.07
  -2  -3   4    0.48    0.09
   1   3  -4   18.54    0.39
   1   3  -4   19.82    0.39
   1   3  -4   19.57    0.41
   1   3  -4   18.84    0.41
  -1  -3   4   18.59    0.35
   0   3  -4   13.99    0.34
   0   3  -4   14.35    0.31
   0   3  -4   14.07    0.31
   0   3  -4   14.46    0.31
   0  -3   4   13.92    0.28
  -1   3  -4   77.54    1.32
  -1   3  -4   77.75    1.32
   1  -3   4   77.97    1.20
  -2   3  -4   63.46    1.09
  -2   3  -4   62.00    1.08
  -2   3  -4   60.27    0.91
  -2   3  -4   62.51    1.08
   2  -3   4   61.74    0.99
  -3   3  -4   86.55    1.29
  -3   3  -4   89.28    1.52
  -3   3  -4   87.83    1.52
  -3   3  -4   86.60    1.29
  -3   3  -4   88.49    1.36
   3  -3   4   88.33    1.39
   3  -3   4   90.10    1.32
  -4   3  -4   46.67    0.89
  -4   3  -4   46.30    0.75
  -4   3  -4   46.87    0.81
  -4   3  -4   48.28    0.91
   4  -3   4   47.47    0.78
   4  -3   4   47.57    0.82
  -5   3  -4  117.35    1.72
  -5   3  -4  114.46    2.02
  -5   3  -4  116.06    1.82
   5  -3   4  116.53    1.84
   5  -3   4  116.31    1.75
  -6   3  -4    1.42    0.18
  -6   3  -4    1.01    0.19
   6  -3   4    1.58    0.20
   6  -3   4    1.41    0.18
  -7   3  -4   14.67    0.45
  -7   3  -4   16.03    0.51
   7  -3   4   14.19    0.45
   7  -3   4   15.29    0.46
  -8   3  -4    0.57    0.28
  -8   3  -4    0.20    0.22
   8  -3   4    0.23    0.24
   8  -3   4    0.16    0.23
  -9   3  -4    2.13    0.35
  -9   3  -4    2.03    0.31
   9  -3   4    1.98    0.31
 -10   3  -4    3.31    0.36
  10  -3   4    3.19    0.37
 -11   3  -4    2.60    0.37
  11  -3   4    1.61    0.37
  12   2  -4   -0.28    0.34
  12   2  -4    0.21    0.44
 -12  -2   4   -0.88    0.38
 -12  -2   4   -0.28    0.40
  11   2  -4    0.95    0.46
  11   2  -4    0.10    0.32
 -11  -2   4    0.51    0.41
 -11  -2   4    0.41    0.37
  10   2  -4    3.10    0.46
  10   2  -4    3.82    0.33
 -10  -2   4    2.79    0.36
 -10  -2   4    3.86    0.42
   9   2  -4    3.66    0.44
   9   2  -4    3.46    0.29
  -9  -2   4    3.55    0.33
  -9  -2   4    3.94    0.41
   8   2  -4    0.46    0.25
   8   2  -4    0.06    0.35
   8   2  -4    0.40    0.22
   8   2  -4    0.09    0.21
  -8  -2   4   -0.12    0.23
  -8  -2   4    0.16    0.26
   7   2  -4   32.29    0.71
   7   2  -4   33.52    0.70
   7   2  -4   31.26    0.86
   7   2  -4   32.34    0.64
  -7  -2   4   32.97    0.70
  -7  -2   4   33.40    0.69
  -7  -2   4   33.40    0.78
   6   2  -4    0.01    0.16
   6   2  -4    0.25    0.15
   6   2  -4    0.08    0.17
   6   2  -4    0.39    0.27
  -6  -2   4    0.01    0.17
  -6  -2   4   -0.01    0.21
  -6  -2   4    0.25    0.17
   5   2  -4  109.68    1.64
   5   2  -4  108.85    1.91
   5   2  -4  108.83    1.82
   5   2  -4  109.29    1.72
   5   2  -4  112.75    1.99
  -5  -2   4  108.64    1.66
  -5  -2   4  110.00    1.75
  -5  -2   4  109.82    1.82
   4   2  -4  187.55    3.08
   4   2  -4  186.24    2.91
   4   2  -4  179.11    2.60
   4   2  -4  181.94    3.02
  -4  -2   4  179.54    2.62
  -4  -2   4  177.11    2.76
  -4  -2   4  178.97    2.85
   3   2  -4   96.88    1.45
   3   2  -4  101.15    1.72
   3   2  -4   99.14    1.64
   3   2  -4   99.72    1.69
  -3  -2   4   98.28    1.46
  -3  -2   4  100.57    1.54
   2   2  -4  410.01    6.55
   2   2  -4  410.66    6.54
   2   2  -4  398.43    5.66
   2   2  -4  404.70    6.30
  -2  -2   4  404.98    6.00
   1   2  -4   60.50    1.01
   1   2  -4   57.54    1.00
  -1  -2   4   56.36    0.91
   0   2  -4   26.03    0.47
   0   2  -4   26.31    0.49
   0  -2   4   25.54    0.44
  -1   2  -4   16.01    0.34
   1  -2   4   16.04    0.31
  -2   2  -4   15.42    0.28
  -2   2  -4   15.36    0.28
  -2   2  -4   15.59    0.34
   2  -2   4   15.37    0.31
  -3   2  -4    0.82    0.09
   3  -2   4    0.72    0.11
   3  -2   4    1.08    0.11
  -4   2  -4   28.56    0.50
   4  -2   4   29.09    0.54
   4  -2   4   29.19    0.52
  -5   2  -4    4.34    0.23
  -5   2  -4    4.34    0.23
   5  -2   4    4.36    0.25
   5  -2   4    4.25    0.24
  -6   2  -4  132.46    1.98
  -6   2  -4  133.26    2.07
   6  -2   4  132.73    2.00
   6  -2   4  131.97    2.09
  -7   2  -4    4.53    0.26
  -7   2  -4    5.22    0.31
   7  -2   4    4.75    0.27
   7  -2   4    4.33    0.26
  -8   2  -4   24.68    0.59
  -8   2  -4   24.22    0.65
   8  -2   4   25.44    0.61
  -9   2  -4   11.74    0.48
   9  -2   4   11.50    0.49
 -10   2  -4   11.23    0.56
  10  -2   4   11.29    0.51
 -11   2  -4    0.96    0.36
  11  -2   4    0.95    0.35
 -12   2  -4    0.95    0.39
  12  -2   4    0.41    0.39
  12   1  -4    1.77    0.39
  12   1  -4    0.89    0.50
 -12  -1   4    3.26    0.42
  11   1  -4    3.30    0.52
  11   1  -4    3.17    0.36
 -11  -1   4    3.05    0.47
 -11  -1   4    3.15    0.40
  10   1  -4   24.20    0.67
 -10  -1   4   22.12    0.80
 -10  -1   4   26.16    0.70
   9   1  -4    1.96    0.28
  -9  -1   4    2.40    0.35
  -9  -1   4    2.71    0.32
   8   1  -4    6.00    0.36
  -8  -1   4    7.30    0.41
  -8  -1   4    6.27    0.41
   7   1  -4    0.81    0.21
   7   1  -4    0.57    0.18
   7   1  -4    0.50    0.19
  -7  -1   4    0.50    0.21
  -7  -1   4    0.37    0.24
   6   1  -4    7.43    0.29
   6   1  -4    6.80    0.30
   6   1  -4    7.39    0.30
  -6  -1   4    6.29    0.35
  -6  -1   4    6.37    0.34
  -6  -1   4    6.55    0.34
   5   1  -4    1.85    0.16
   5   1  -4    2.28    0.18
  -5  -1   4    2.02    0.18
  -5  -1   4    2.14    0.18
  -5  -1   4    2.31    0.22
   4   1  -4    3.71    0.19
   4   1  -4    5.24    0.23
  -4  -1   4    3.45    0.21
  -4  -1   4    3.61    0.22
  -4  -1   4    3.69    0.22
   3   1  -4   25.64    0.46
   3   1  -4   27.52    0.52
  -3  -1   4   27.47    0.53
  -3  -1   4   25.77    0.49
  -3  -1   4   26.15    0.46
  -2  -1   4   32.13    0.55
   1   1  -4   20.03    0.39
   0   1  -4  266.41    4.29
  -3   1  -4  126.62    1.80
   3  -1   4  123.07    1.91
   3  -1   4  125.75    1.81
  -4   1  -4   27.07    0.48
   4  -1   4   27.75    0.49
   4  -1   4   28.05    0.51
  -5   1  -4   11.67    0.31
   5  -1   4   11.67    0.32
   5  -1   4   10.90    0.29
  -6   1  -4    1.53    0.17
   6  -1   4    1.77    0.18
   6  -1   4    1.78    0.18
  -7   1  -4   14.48    0.46
  -7   1  -4   13.94    0.42
   7  -1   4   13.97    0.42
  -8   1  -4    2.68    0.26
   8  -1   4    2.82    0.26
  -9   1  -4   15.96    0.54
   9  -1   4   16.69    0.52
 -10   1  -4   10.88    0.52
  10  -1   4   10.17    0.49
 -11   1  -4   13.45    0.57
  11  -1   4   13.42    0.56
 -12   1  -4    1.46    0.40
  12  -1   4    1.62    0.40
  11   0  -4   -0.21    0.32
 -11   0   4    0.26    0.33
  10   0  -4    9.74    0.53
 -10   0   4    9.61    0.63
 -10   0   4   10.30    0.56
   9   0  -4    0.20    0.26
  -9   0   4    0.22    0.27
  -9   0   4    0.13    0.34
   8   0  -4   55.64    1.01
  -8   0   4   55.36    1.03
  -8   0   4   57.65    1.18
   7   0  -4    6.58    0.33
  -7   0   4    6.32    0.37
  -7   0   4    6.78    0.39
   6   0  -4  101.65    1.65
   6   0  -4  100.87    1.54
   6   0  -4   99.13    1.61
  -6   0   4   97.33    1.70
  -6   0   4   99.55    1.55
   5   0  -4   89.43    1.46
   5   0  -4   86.64    1.34
   5   0  -4   87.59    1.41
  -5   0   4   87.92    1.49
  -5   0   4   88.43    1.36
  -5   0   4   86.47    1.43
   4   0  -4   98.12    1.57
   4   0  -4   95.95    1.44
   4   0  -4   96.41    1.52
  -4   0   4   94.63    1.45
  -4   0   4   97.83    1.59
   3   0  -4  119.35    1.82
   3   0  -4  118.92    1.73
  -3   0   4  119.44    1.89
  -3   0   4  117.40    1.74
  -2   0   4   39.25    0.68
   3   0   4  137.73    1.97
  -4   0  -4   44.41    0.71
  -4   0  -4   45.92    0.76
   4   0   4   44.60    0.72
  -5   0  -4  170.04    2.62
  -5   0  -4  170.60    2.48
   5   0   4  173.59    2.48
  -6   0  -4   82.57    1.37
  -6   0  -4   84.50    1.31
   6   0   4   84.19    1.30
  -7   0  -4   69.20    1.13
  -7   0  -4   66.53    1.17
   7   0   4   69.24    1.18
   7   0   4   69.29    1.12
  -8   0  -4   34.66    0.72
   8   0   4   34.35    0.69
  -9   0  -4    7.99    0.43
   9   0   4    7.72    0.40
 -10   0  -4    0.36    0.28
  10   0   4   -0.33    0.27
 -11   0  -4    0.42    0.33
  11   0   4    0.28    0.30
 -12   0  -4    0.86    0.39
  12   0   4    0.31    0.33
  11  -1  -4    3.02    0.39
 -11   1   4    3.37    0.41
  10  -1  -4   13.43    0.54
 -10   1   4   11.95    0.53
   9  -1  -4    4.49    0.35
  -9   1   4    4.98    0.35
  -9   1   4    5.04    0.44
   8  -1  -4   12.84    0.47
  -8   1   4   13.91    0.51
  -8   1   4   13.00    0.54
   7  -1  -4    3.28    0.26
  -7   1   4    3.22    0.31
  -7   1   4    2.67    0.26
  -7   1   4    2.56    0.26
   6  -1  -4    0.15    0.13
   6  -1  -4    0.04    0.16
   6  -1  -4    0.07    0.17
  -6   1   4    0.19    0.20
  -6   1   4   -0.01    0.17
  -6   1   4    0.02    0.18
   5  -1  -4    1.57    0.16
   5  -1  -4    1.38    0.16
   5  -1  -4    1.88    0.15
  -5   1   4    1.87    0.22
  -5   1   4    1.72    0.18
  -5   1   4    1.39    0.17
   4  -1  -4    3.37    0.17
   4  -1  -4    3.17    0.18
  -4   1   4    3.23    0.17
  -4   1   4    3.00    0.20
   3  -1  -4   18.73    0.36
   3  -1  -4   19.02    0.38
  -3   1   4   19.02    0.42
  -3   1   4   19.04    0.37
   2  -1  -4   54.95    0.88
  -2   1   4   54.89    0.84
  -2   1   4   56.37    0.92
   1  -1  -4   75.71    1.16
   0  -1  -4  261.68    3.86
  -1  -1  -4   72.68    1.11
  -2  -1  -4   10.04    0.21
   2   1   4    9.89    0.20
  -3  -1  -4    0.79    0.09
   3   1   4    0.58    0.09
  -4  -1  -4   33.41    0.59
  -4  -1  -4   32.52    0.55
   4   1   4   33.10    0.55
  -5  -1  -4    0.14    0.12
  -5  -1  -4    0.39    0.12
   5   1   4    0.41    0.11
  -6  -1  -4   26.86    0.54
  -6  -1  -4   27.77    0.56
   6   1   4   27.06    0.56
   6   1   4   26.94    0.52
  -7  -1  -4   12.35    0.40
  -7  -1  -4   12.57    0.40
   7   1   4   13.22    0.37
   7   1   4   12.66    0.41
  -8  -1  -4   55.95    1.06
  -8  -1  -4   58.47    1.02
   8   1   4   58.24    1.06
   8   1   4   57.83    0.98
  -9  -1  -4    7.29    0.42
   9   1   4    6.73    0.41
   9   1   4    7.42    0.40
 -10  -1  -4   39.05    0.86
  10   1   4   40.64    0.82
 -11  -1  -4   24.26    0.73
  11   1   4   24.06    0.64
  11   1   4   23.30    0.84
 -12  -1  -4    4.70    0.43
  12   1   4    5.48    0.55
  12   1   4    5.07    0.41
  11  -2  -4    2.21    0.41
 -11   2   4    2.45    0.38
  10  -2  -4   -0.01    0.32
 -10   2   4    0.18    0.31
   9  -2  -4   16.38    0.56
  -9   2   4   17.09    0.55
   8  -2  -4   16.39    0.52
  -8   2   4   17.46    0.66
  -8   2   4   16.50    0.59
  -8   2   4   18.53    0.52
   7  -2  -4   35.01    0.72
   7  -2  -4   34.65    0.73
  -7   2   4   35.38    0.84
  -7   2   4   35.78    0.78
  -7   2   4   35.84    0.72
   6  -2  -4   63.58    1.10
   6  -2  -4   62.52    1.05
  -6   2   4   63.44    1.12
  -6   2   4   62.90    1.19
  -6   2   4   63.08    1.05
   5  -2  -4   21.58    0.48
   5  -2  -4   21.62    0.43
   5  -2  -4   21.25    0.47
  -5   2   4   21.88    0.51
  -5   2   4   22.41    0.56
  -5   2   4   21.85    0.47
   4  -2  -4   15.69    0.35
   4  -2  -4   16.23    0.37
  -4   2   4   15.27    0.42
  -4   2   4   16.09    0.36
  -4   2   4   14.54    0.42
  -4   2   4   15.29    0.39
   3  -2  -4    0.00    0.09
   3  -2  -4   -0.05    0.09
  -3   2   4   -0.09    0.11
  -3   2   4    0.03    0.09
  -3   2   4    0.05    0.12
   2  -2  -4   12.46    0.27
  -2   2   4   12.41    0.32
  -2   2   4   12.67    0.26
  -2   2   4   12.61    0.30
  -2   2   4   12.85    0.30
   1  -2  -4    3.57    0.12
  -1   2   4    3.43    0.14
  -1   2   4    3.66    0.16
  -1   2   4    3.58    0.15
   0  -2  -4  226.50    3.33
   0   2   4  226.95    3.64
   0   2   4  222.68    3.64
  -1  -2  -4    2.14    0.09
   1   2   4    1.75    0.10
   1   2   4    2.08    0.11
   1   2   4    2.03    0.11
  -2  -2  -4  319.26    4.76
   2   2   4  326.99    5.18
   2   2   4  314.21    5.19
   2   2   4  325.87    5.18
   3   2   4   92.32    1.55
   3   2   4   92.80    1.54
   4   2   4  143.85    2.36
   4   2   4  140.70    2.02
   4   2   4  142.66    2.36
   4   2   4  141.06    2.35
   4   2   4  140.51    2.27
  -5  -2  -4  213.40    3.11
   5   2   4  217.05    3.08
   5   2   4  218.24    3.58
   5   2   4  217.96    3.22
   5   2   4  221.82    3.59
   5   2   4  215.84    3.43
   5   2   4  217.20    3.59
  -6  -2  -4   70.62    1.12
   6   2   4   71.73    1.31
   6   2   4   70.28    1.16
   6   2   4   70.68    1.28
   6   2   4   69.82    1.22
   6   2   4   70.96    1.09
  -7  -2  -4   12.90    0.39
   7   2   4   11.71    0.39
   7   2   4   12.03    0.44
   7   2   4   11.91    0.36
   7   2   4   12.06    0.33
  -8  -2  -4    4.05    0.27
   8   2   4    3.65    0.23
   8   2   4    3.93    0.28
   8   2   4    4.22    0.35
  -9  -2  -4   -0.04    0.23
  -9  -2  -4    0.16    0.23
   9   2   4   -0.17    0.24
   9   2   4    0.13    0.21
   9   2   4   -0.10    0.30
 -10  -2  -4    0.85    0.29
  10   2   4    0.89    0.36
  10   2   4    0.80    0.25
  10   2   4    1.09    0.30
 -11  -2  -4    1.36    0.33
  11   2   4    1.76    0.41
  11   2   4    1.99    0.31
 -12  -2  -4    0.02    0.34
  12   2   4    0.70    0.31
  12   2   4    0.00    0.41
  11  -3  -4    0.20    0.38
 -11   3   4    0.36    0.32
  10  -3  -4    0.50    0.34
 -10   3   4    0.72    0.30
   9  -3  -4    3.97    0.36
  -9   3   4    3.55    0.40
  -9   3   4    3.06    0.33
   8  -3  -4    4.21    0.33
   8  -3  -4    4.22    0.33
  -8   3   4    4.16    0.37
  -8   3   4    3.93    0.31
   7  -3  -4    5.76    0.32
   7  -3  -4    6.72    0.36
  -7   3   4    5.82    0.35
  -7   3   4    5.91    0.31
   6  -3  -4   34.23    0.71
   6  -3  -4   35.10    0.69
  -6   3   4   35.64    0.75
  -6   3   4   34.27    0.80
  -6   3   4   35.15    0.67
   5  -3  -4   11.80    0.36
   5  -3  -4   13.32    0.37
  -5   3   4   12.63    0.41
  -5   3   4   12.57    0.44
  -5   3   4   12.41    0.37
   4  -3  -4   58.58    0.93
   4  -3  -4   59.43    0.98
  -4   3   4   57.95    1.10
  -4   3   4   58.15    1.04
  -4   3   4   56.93    1.08
  -4   3   4   58.00    0.99
  -4   3   4   57.75    0.92
   3  -3  -4  102.12    1.51
   3  -3  -4  103.37    1.59
  -3   3   4  104.10    1.65
  -3   3   4   99.84    1.49
  -3   3   4  102.38    1.75
  -3   3   4  103.07    1.76
  -3   3   4  100.66    1.57
   2  -3  -4   56.30    0.89
  -2   3   4   56.86    1.00
  -2   3   4   55.55    0.98
  -2   3   4   55.24    0.93
  -2   3   4   55.10    0.89
   1  -3  -4   67.52    1.04
  -1   3   4   68.51    1.16
  -1   3   4   67.74    1.14
  -1   3   4   66.84    1.07
   0  -3  -4   61.26    0.94
   0   3   4   63.44    1.05
   0   3   4   62.67    1.05
  -1  -3  -4    1.22    0.07
   1   3   4    1.72    0.11
   1   3   4    1.48    0.10
   1   3   4    1.37    0.10
   2   3   4    4.51    0.15
   2   3   4    4.38    0.17
   2   3   4    4.66    0.15
   2   3   4    4.41    0.19
   3   3   4   82.24    1.39
   3   3   4   82.93    1.38
   3   3   4   80.29    1.36
   4   3   4    2.65    0.16
   4   3   4    2.22    0.17
   4   3   4    2.37    0.17
   4   3   4    2.70    0.15
   4   3   4    2.51    0.18
   5   3   4   21.34    0.48
   5   3   4   22.03    0.38
   5   3   4   21.48    0.51
   5   3   4   21.49    0.49
   5   3   4   22.38    0.48
   5   3   4   21.81    0.44
  -6  -3  -4    5.18    0.26
   6   3   4    5.22    0.28
   6   3   4    5.29    0.27
   6   3   4    5.02    0.26
   6   3   4    5.69    0.30
   6   3   4    5.17    0.32
   6   3   4    5.21    0.22
  -7  -3  -4  131.28    1.96
   7   3   4  131.40    2.04
   7   3   4  125.98    2.28
   7   3   4  129.02    2.26
   7   3   4  131.08    2.16
   7   3   4  132.87    1.92
  -8  -3  -4   30.59    0.65
   8   3   4   31.00    0.69
   8   3   4   31.54    0.80
   8   3   4   30.84    0.59
   8   3   4   31.73    0.68
  -9  -3  -4   28.88    0.67
   9   3   4   28.73    0.68
   9   3   4   28.22    0.69
   9   3   4   28.44    0.59
   9   3   4   28.38    0.78
 -10  -3  -4    7.85    0.47
  10   3   4    8.00    0.40
  10   3   4    7.58    0.50
  10   3   4    8.15    0.45
 -11  -3  -4    3.44    0.38
  11   3   4    3.65    0.38
  11   3   4    4.11    0.31
  11   3   4    3.81    0.46
 -12  -3  -4    1.65    0.36
  12   3   4    1.18    0.45
  12   3   4    1.82    0.31
  12   3   4    1.84    0.41
  10  -4  -4   10.79    0.56
 -10   4   4   10.20    0.59
 -10   4   4   11.04    0.50
   9  -4  -4   29.35    0.76
  -9   4   4   32.71    0.85
  -9   4   4   30.83    0.70
   8  -4  -4   10.24    0.47
   8  -4  -4    9.08    0.47
  -8   4   4   10.35    0.60
  -8   4   4   10.44    0.44
   7  -4  -4   28.84    0.67
   7  -4  -4   28.42    0.66
  -7   4   4   29.04    0.61
  -7   4   4   28.77    0.73
   6  -4  -4    0.33    0.20
   6  -4  -4   -0.05    0.19
  -6   4   4    0.17    0.22
  -6   4   4   -0.14    0.17
   5  -4  -4    0.09    0.17
   5  -4  -4   -0.03    0.16
  -5   4   4   -0.20    0.19
  -5   4   4   -0.12    0.14
  -5   4   4   -0.09    0.20
   4  -4  -4    6.35    0.27
   4  -4  -4    6.52    0.28
  -4   4   4    6.92    0.32
  -4   4   4    6.48    0.34
  -4   4   4    6.89    0.23
  -4   4   4    7.28    0.33
   3  -4  -4   20.83    0.42
  -3   4   4   20.04    0.46
  -3   4   4   20.06    0.45
  -3   4   4   19.97    0.49
  -3   4   4   20.10    0.34
   2  -4  -4    0.33    0.09
  -2   4   4    0.24    0.11
  -2   4   4    0.19    0.12
  -2   4   4    0.04    0.09
   1  -4  -4  275.27    4.05
  -1   4   4  279.99    4.45
  -1   4   4  273.02    3.98
  -1   4   4  277.93    4.44
  -1   4   4  265.96    4.95
   0  -4  -4   18.16    0.29
   0   4   4   18.94    0.35
   0   4   4   18.36    0.32
   0   4   4   18.56    0.36
   1   4   4  268.23    4.26
   1   4   4  272.41    4.38
   1   4   4  271.50    4.38
   1   4   4  272.98    4.42
   1   4   4  277.57    4.39
   2   4   4  380.38    5.97
   2   4   4  394.34    6.20
   2   4   4  373.85    6.18
   2   4   4  387.80    6.20
  -3  -4  -4   71.41    1.08
  -3  -4  -4   69.34    1.07
   3   4   4   70.70    1.24
   3   4   4   71.72    1.22
   3   4   4   71.79    1.20
   3   4   4   71.41    1.07
   3   4   4   69.98    1.19
   4   4   4  192.72    3.16
   4   4   4  194.95    2.83
   4   4   4  195.27    3.19
   4   4   4  187.76    3.09
   4   4   4  194.34    3.17
   5   4   4   14.47    0.38
   5   4   4   14.89    0.40
   5   4   4   15.20    0.34
   5   4   4   15.38    0.38
   5   4   4   15.27    0.44
  -6  -4  -4   -0.03    0.13
   6   4   4    0.16    0.09
   6   4   4    0.25    0.15
   6   4   4    0.21    0.17
   6   4   4    0.13    0.16
   6   4   4    0.25    0.15
   6   4   4   -0.13    0.14
  -7  -4  -4    0.16    0.17
   7   4   4    0.13    0.11
   7   4   4    0.18    0.20
   7   4   4   -0.21    0.19
   7   4   4    0.15    0.17
   7   4   4   -0.10    0.17
  -8  -4  -4    4.34    0.27
   8   4   4    4.25    0.35
   8   4   4    4.08    0.29
   8   4   4    4.07    0.24
   8   4   4    4.36    0.30
  -9  -4  -4    0.26    0.24
   9   4   4    0.33    0.25
   9   4   4    0.36    0.31
   9   4   4   -0.06    0.17
   9   4   4    0.19    0.24
 -10  -4  -4   14.78    0.54
  10   4   4   13.82    0.65
  10   4   4   14.66    0.57
  10   4   4   14.73    0.42
  10   4   4   14.08    0.52
 -11  -4  -4    3.59    0.38
  11   4   4    3.96    0.29
  11   4   4    3.74    0.38
  11   4   4    3.73    0.46
 -12  -4  -4   10.75    0.56
  12   4   4   11.93    0.58
  12   4   4   10.95    0.46
  12   4   4   11.34    0.75
  10  -5  -4    2.43    0.40
 -10   5   4    2.58    0.47
   9  -5  -4    2.71    0.38
  -9   5   4    2.78    0.42
   8  -5  -4   17.98    0.60
   8  -5  -4   19.44    0.60
  -8   5   4   19.76    0.70
   7  -5  -4   11.70    0.46
   7  -5  -4   12.50    0.47
  -7   5   4   12.16    0.53
   6  -5  -4   26.66    0.62
   6  -5  -4   26.26    0.60
  -6   5   4   26.50    0.66
   5  -5  -4   10.67    0.37
   5  -5  -4   11.40    0.37
  -5   5   4   11.57    0.47
  -5   5   4   11.36    0.45
   4  -5  -4   67.68    1.14
  -4   5   4   66.98    1.15
  -4   5   4   71.18    1.30
  -4   5   4   67.66    1.27
   3  -5  -4   21.91    0.44
  -3   5   4   21.99    0.54
  -3   5   4   21.72    0.51
  -3   5   4   21.26    0.47
   2  -5  -4   17.75    0.35
  -2   5   4   17.37    0.50
  -2   5   4   16.98    0.40
  -2   5   4   17.67    0.43
  -2   5   4   17.15    0.38
   1  -5  -4    2.27    0.13
  -1   5   4    2.19    0.14
  -1   5   4    2.10    0.13
  -1   5   4    2.27    0.13
  -1   5   4    2.44    0.21
   0   5   4   17.07    0.48
   0   5   4   17.37    0.34
   0   5   4   17.53    0.32
   0   5   4   17.93    0.35
   1   5   4   13.25    0.25
   1   5   4   12.30    0.33
   1   5   4   12.94    0.23
   1   5   4   13.36    0.39
   1   5   4   12.38    0.25
   1   5   4   12.41    0.35
   2   5   4   88.03    1.46
   2   5   4   89.04    1.54
   2   5   4   88.67    1.31
   2   5   4   89.22    1.51
   2   5   4   91.19    1.46
   3   5   4   28.16    0.46
   3   5   4   27.80    0.52
   3   5   4   28.65    0.52
   3   5   4   28.63    0.61
   3   5   4   29.39    0.60
  -4  -5  -4  112.12    1.67
  -4  -5  -4  109.17    1.68
   4   5   4  110.63    1.90
   4   5   4  107.51    1.85
   4   5   4  111.46    1.85
   4   5   4  113.57    1.65
   4   5   4  109.82    1.84
   5   5   4   79.52    1.34
   5   5   4   76.84    1.19
   5   5   4   75.18    1.34
   5   5   4   73.69    1.35
   5   5   4   76.47    1.39
   6   5   4   37.83    0.77
   6   5   4   37.97    0.77
   6   5   4   37.77    0.68
   6   5   4   37.61    0.81
   6   5   4   37.45    0.80
  -7  -5  -4   44.73    0.80
   7   5   4   45.96    0.93
   7   5   4   45.47    0.83
   7   5   4   46.58    0.92
   7   5   4   44.33    0.97
   7   5   4   45.05    0.94
  -8  -5  -4   12.58    0.42
   8   5   4   12.52    0.55
   8   5   4   12.39    0.51
   8   5   4   12.79    0.48
   8   5   4   12.75    0.41
  -9  -5  -4    6.13    0.34
   9   5   4    6.50    0.44
   9   5   4    6.04    0.38
   9   5   4    5.78    0.36
 -10  -5  -4    1.47    0.29
  10   5   4    1.60    0.30
  10   5   4    1.50    0.33
  10   5   4    1.37    0.38
 -11  -5  -4    0.00    0.30
  11   5   4   -0.30    0.32
  11   5   4   -0.11    0.31
  11   5   4    0.48    0.40
 -12  -5  -4    0.38    0.34
  12   5   4   -0.09    0.35
  12   5   4   -0.39    0.42
   9  -6  -4    7.09    0.48
   9  -6  -4    6.71    0.47
  -9   6   4    6.54    0.51
   8  -6  -4    5.43    0.41
   8  -6  -4    5.47    0.40
  -8   6   4    5.78    0.46
   7  -6  -4    0.18    0.27
   7  -6  -4    0.03    0.28
  -7   6   4    0.06    0.32
   6  -6  -4    2.38    0.28
   6  -6  -4    2.46    0.27
  -6   6   4    2.70    0.32
   5  -6  -4    5.28    0.32
  -5   6   4    5.79    0.35
  -5   6   4    5.89    0.34
   4  -6  -4   76.67    1.27
  -4   6   4   75.69    1.28
  -4   6   4   75.28    1.41
  -4   6   4   77.89    1.44
   3  -6  -4    3.51    0.22
  -3   6   4    3.06    0.23
  -3   6   4    3.06    0.21
  -3   6   4    3.08    0.22
   2  -6  -4  120.90    1.85
  -2   6   4  121.08    1.84
  -2   6   4  121.03    2.06
  -2   6   4  121.01    2.05
  -2   6   4  121.53    2.31
   1  -6  -4   57.57    0.90
  -1   6   4   56.64    1.20
  -1   6   4   57.99    0.91
  -1   6   4   59.83    1.01
  -1   6   4   57.61    1.02
   0   6   4  110.68    1.63
   0   6   4  112.38    1.83
   0   6   4  108.14    2.11
   0   6   4  112.65    1.82
   1   6   4  188.34    2.95
   1   6   4  182.18    2.94
   1   6   4  179.20    3.38
   2   6   4   84.45    1.38
   2   6   4   84.60    1.68
   2   6   4   87.12    1.47
   2   6   4   85.11    1.51
   3   6   4  105.14    1.69
   3   6   4  103.72    1.75
   3   6   4  102.53    1.51
   3   6   4  103.25    1.80
   3   6   4  102.34    1.70
  -4  -6  -4    3.08    0.14
  -4  -6  -4    2.77    0.13
   4   6   4    2.73    0.18
   4   6   4    3.01    0.19
   4   6   4    2.75    0.16
   4   6   4    2.27    0.22
   4   6   4    2.94    0.23
  -5  -6  -4   -0.01    0.12
  -5  -6  -4    0.45    0.13
   5   6   4    0.16    0.13
   5   6   4    0.12    0.19
   5   6   4    0.11    0.21
   5   6   4    0.23    0.12
   5   6   4    0.40    0.14
  -6  -6  -4    4.08    0.22
   6   6   4    3.88    0.24
   6   6   4    3.95    0.28
   6   6   4    4.43    0.29
   6   6   4    4.12    0.31
   6   6   4    3.62    0.27
   7   6   4   53.22    1.05
   7   6   4   52.12    1.12
   7   6   4   54.18    1.10
   7   6   4   53.81    1.05
   7   6   4   54.12    0.93
   8   6   4    5.46    0.37
   8   6   4    6.13    0.41
   8   6   4    5.65    0.35
   8   6   4    5.67    0.38
   9   6   4   33.41    0.74
   9   6   4   31.98    0.86
   9   6   4   34.28    0.85
 -10  -6  -4   16.21    0.59
  10   6   4   16.08    0.56
  10   6   4   15.81    0.64
  10   6   4   16.42    0.71
 -11  -6  -4   18.03    0.60
  11   6   4   16.71    0.76
  11   6   4   17.53    0.68
  11   6   4   16.78    0.61
 -12  -6  -4   12.92    0.60
  12   6   4   13.98    0.75
  12   6   4   12.57    0.60
   8  -7  -4    9.47    0.53
  -8   7   4   10.93    0.61
   7  -7  -4   20.91    0.64
  -7   7   4   20.19    0.68
   6  -7  -4   12.18    0.46
  -6   7   4   11.99    0.53
   5  -7  -4   32.14    0.69
  -5   7   4   30.81    0.81
  -5   7   4   31.58    0.72
   4  -7  -4    5.30    0.31
  -4   7   4    4.67    0.29
  -4   7   4    4.93    0.32
  -4   7   4    4.38    0.29
   3  -7  -4   13.36    0.37
  -3   7   4   12.74    0.44
  -3   7   4   12.95    0.39
   2  -7  -4    0.68    0.13
  -2   7   4    0.64    0.17
  -2   7   4    0.47    0.16
  -2   7   4    0.47    0.15
  -2   7   4    0.62    0.22
   1  -7  -4    6.27    0.19
  -1   7   4    6.82    0.22
  -1   7   4    6.14    0.27
  -1   7   4    6.31    0.20
  -1   7   4    6.27    0.25
  -1   7   4    6.33    0.39
   0   7   4   24.40    0.47
   0   7   4   24.68    0.48
   0   7   4   24.32    0.66
   1   7   4   59.74    1.07
   1   7   4   55.72    1.22
   1   7   4   57.93    0.95
   2   7   4   55.58    1.19
   2   7   4   56.84    1.05
   2   7   4   53.69    1.07
   3   7   4    8.80    0.22
   3   7   4    9.46    0.42
   3   7   4    9.51    0.22
   3   7   4    9.73    0.37
   4   7   4   24.92    0.61
   4   7   4   24.87    0.62
   4   7   4   24.87    0.41
   4   7   4   24.83    0.42
   4   7   4   25.53    0.49
   4   7   4   24.19    0.50
  -5  -7  -4   12.10    0.30
   5   7   4   12.44    0.31
   5   7   4   11.83    0.36
   5   7   4   13.25    0.45
   5   7   4   13.25    0.36
   5   7   4   12.66    0.29
   5   7   4   12.23    0.50
  -6  -7  -4   16.90    0.41
   6   7   4   17.60    0.57
   6   7   4   18.30    0.46
   6   7   4   17.68    0.39
   6   7   4   16.26    0.60
   6   7   4   18.15    0.48
   7   7   4    3.35    0.26
   7   7   4    3.63    0.35
   7   7   4    3.92    0.35
   7   7   4    3.55    0.23
   7   7   4    3.59    0.26
   8   7   4    1.44    0.25
   8   7   4    1.53    0.30
   8   7   4    1.57    0.31
   8   7   4    2.02    0.26
   8   7   4    1.71    0.26
   9   7   4    7.27    0.49
   9   7   4    7.00    0.46
   9   7   4    7.73    0.47
   9   7   4    7.08    0.39
  10   7   4    9.35    0.60
  10   7   4    9.42    0.63
  10   7   4    9.51    0.47
  11   7   4   -0.11    0.41
  11   7   4   -0.18    0.35
  11   7   4   -0.25    0.36
  12   7   4   13.68    0.68
  12   7   4   13.58    0.61
  12   7   4   13.04    0.76
   8  -8  -4    0.69    0.37
  -8   8   4   -0.01    0.38
   7  -8  -4    7.81    0.50
  -7   8   4    8.11    0.49
   6  -8  -4    3.32    0.34
  -6   8   4    3.29    0.37
   5  -8  -4   26.69    0.65
  -5   8   4   26.55    0.76
  -5   8   4   27.04    0.68
   4  -8  -4   13.69    0.45
  -4   8   4   13.73    0.46
  -4   8   4   12.97    0.53
  -4   8   4   14.52    0.54
   3  -8  -4   12.60    0.39
  -3   8   4   13.63    0.49
  -3   8   4   13.23    0.40
  -3   8   4   12.91    0.46
   2  -8  -4   51.15    0.87
  -2   8   4   51.79    0.99
  -2   8   4   51.34    0.99
  -2   8   4   51.44    1.18
  -2   8   4   50.70    0.85
   1  -8  -4   32.92    0.57
  -1   8   4   32.34    0.66
  -1   8   4   33.10    0.54
  -1   8   4   34.66    0.55
  -1   8   4   33.94    0.67
  -1   8   4   32.83    0.84
   0   8   4   20.92    0.44
   0   8   4   20.93    0.63
   0   8   4   20.77    0.43
   1   8   4    5.87    0.37
   1   8   4    5.73    0.17
   1   8   4    7.07    0.37
   2   8   4    2.75    0.28
   2   8   4    2.92    0.27
   2   8   4    2.97    0.27
   3   8   4    6.61    0.18
   3   8   4    6.90    0.38
   3   8   4    7.85    0.40
   3   8   4    7.25    0.47
   4   8   4   33.27    0.79
   4   8   4   34.68    0.80
   4   8   4   32.91    0.61
   4   8   4   32.78    0.62
  -5  -8  -4    2.42    0.15
   5   8   4    2.97    0.16
   5   8   4    2.32    0.31
   5   8   4    2.37    0.18
   5   8   4    2.69    0.30
   5   8   4    2.24    0.18
   5   8   4    2.93    0.13
  -6  -8  -4   53.94    0.93
   6   8   4   54.85    1.15
   6   8   4   54.96    0.88
   6   8   4   55.59    1.15
   6   8   4   54.09    1.03
   7   8   4   27.69    0.56
   7   8   4   28.87    0.67
   7   8   4   28.11    0.80
   7   8   4   26.75    0.78
   7   8   4   27.15    0.67
   8   8   4   22.83    0.71
   8   8   4   24.06    0.55
   8   8   4   22.97    0.64
   8   8   4   23.07    0.65
   8   8   4   23.60    0.77
   9   8   4   26.36    0.81
   9   8   4   27.10    0.64
   9   8   4   28.52    0.85
   9   8   4   26.91    0.76
  10   8   4   10.81    0.49
  10   8   4    9.63    0.65
  10   8   4   10.50    0.65
  11   8   4   14.23    0.56
  11   8   4   12.37    0.72
  11   8   4   12.59    0.70
   7  -9  -4    3.14    0.40
  -7   9   4    2.22    0.41
   6  -9  -4    3.39    0.36
  -6   9   4    3.56    0.37
   5  -9  -4   -0.16    0.27
  -5   9   4    0.19    0.28
  -5   9   4    0.03    0.31
   4  -9  -4    1.50    0.27
  -4   9   4    1.86    0.30
  -4   9   4    1.59    0.26
   3  -9  -4    1.54    0.23
  -3   9   4    1.56    0.22
  -3   9   4    1.46    0.26
  -3   9   4    1.46    0.26
   2  -9  -4   25.98    0.53
  -2   9   4   25.52    0.62
  -2   9   4   24.39    0.76
  -2   9   4   24.94    0.46
  -2   9   4   25.03    0.62
  -2   9   4   26.11    0.48
   1  -9  -4   22.35    0.44
  -1   9   4   22.62    0.53
  -1   9   4   22.40    0.71
  -1   9   4   22.38    0.53
   0   9   4   76.34    1.32
   0   9   4   75.40    1.31
   0   9   4   78.42    1.62
   1   9   4   51.99    1.03
   1   9   4   51.90    0.88
   1   9   4   52.57    1.19
   1   9   4   50.58    0.89
   2   9   4   28.51    0.79
   2   9   4   28.48    0.72
   3   9   4  112.20    2.26
   3   9   4  113.30    1.99
   3   9   4  111.87    2.06
   4   9   4    0.19    0.12
   4   9   4    0.28    0.12
   4   9   4    0.12    0.26
   4   9   4   -0.07    0.27
  -5  -9  -4   33.34    0.59
   5   9   4   34.62    0.69
   5   9   4   36.00    0.86
   5   9   4   35.60    0.87
  -6  -9  -4    1.37    0.18
   6   9   4    1.37    0.30
   6   9   4    1.57    0.34
   6   9   4    1.61    0.21
   6   9   4    1.83    0.21
  -7  -9  -4    1.07    0.22
   7   9   4    1.35    0.24
   7   9   4    1.52    0.24
   7   9   4    1.79    0.33
   7   9   4    1.60    0.19
   7   9   4    1.21    0.34
   8   9   4   -0.11    0.35
   8   9   4    0.04    0.21
   8   9   4    0.49    0.37
   8   9   4    0.06    0.25
   8   9   4   -0.03    0.25
   9   9   4    7.64    0.49
   9   9   4    6.54    0.52
   9   9   4    7.01    0.39
   9   9   4    7.05    0.52
  10   9   4    1.43    0.44
  10   9   4    1.33    0.30
  10   9   4    2.08    0.46
  11   9   4    4.12    0.51
  11   9   4    3.70    0.38
  11   9   4    3.91    0.53
   6 -10  -4    3.29    0.38
  -6  10   4    2.80    0.38
   5 -10  -4   17.54    0.58
  -5  10   4   17.16    0.57
   4 -10  -4    1.73    0.29
  -4  10   4    1.84    0.26
  -4  10   4    1.51    0.34
   3 -10  -4   50.00    0.94
  -3  10   4   50.56    1.08
  -3  10   4   50.78    1.09
  -3  10   4   51.55    0.85
   2 -10  -4    1.01    0.21
  -2  10   4    0.77    0.25
  -2  10   4    0.83    0.23
   1 -10  -4    8.39    0.30
  -1  10   4    8.31    0.55
  -1  10   4    8.91    0.37
  -1  10   4    9.07    0.38
   0 -10  -4    3.08    0.17
   0  10   4    3.78    0.38
   0  10   4    3.10    0.20
   0  10   4    3.48    0.21
   1  10   4   12.84    0.60
   1  10   4   11.93    0.54
   1  10   4   11.69    0.30
   1  10   4   10.71    0.29
   2  10   4    3.03    0.38
   2  10   4    3.66    0.35
   3  10   4   49.01    1.22
   3  10   4   49.15    1.09
   3  10   4   48.73    1.05
   4  10   4    2.26    0.36
   4  10   4    2.06    0.32
   4  10   4    1.87    0.14
   4  10   4    2.49    0.36
  -5 -10  -4   49.34    0.81
   5  10   4   52.07    1.12
   5  10   4   49.08    1.11
   5  10   4   50.04    0.92
  -6 -10  -4   23.75    0.51
   6  10   4   25.66    0.74
   6  10   4   23.14    0.75
   6  10   4   23.98    0.58
   6  10   4   24.51    0.57
  -7 -10  -4   23.90    0.55
   7  10   4   22.79    0.82
   7  10   4   23.45    0.61
   7  10   4   24.21    0.62
   7  10   4   22.09    0.77
   8  10   4   20.93    0.77
   8  10   4   22.69    0.65
   8  10   4   21.29    0.81
   8  10   4   22.49    0.46
   8  10   4   21.64    0.64
   9  10   4    1.57    0.33
   9  10   4    1.82    0.45
   9  10   4    1.82    0.42
   9  10   4    1.37    0.25
  10  10   4    2.93    0.49
  10  10   4    3.80    0.52
  10  10   4    3.88    0.32
  10  10   4    3.57    0.40
   4 -11  -4    4.44    0.36
  -4  11   4    4.39    0.41
  -4  11   4    5.65    0.32
   3 -11  -4   22.49    0.60
  -3  11   4   23.19    0.69
   2 -11  -4   22.00    0.53
  -2  11   4   21.04    0.62
   1 -11  -4   15.45    0.41
  -1  11   4   15.87    0.71
  -1  11   4   15.68    0.49
  -1  11   4   15.36    0.49
   0 -11  -4   31.40    0.55
   0  11   4   31.24    0.96
   0  11   4   30.07    0.65
   0  11   4   29.98    0.64
   1  11   4    2.14    0.16
   1  11   4    2.68    0.42
   1  11   4    1.92    0.17
   2  11   4    9.30    0.62
   2  11   4    9.74    0.55
   3  11   4    0.53    0.38
   3  11   4    0.08    0.32
   4  11   4    0.37    0.34
   4  11   4   -0.36    0.37
   4  11   4    0.46    0.35
  -5 -11  -4    0.30    0.13
   5  11   4    0.02    0.40
   5  11   4    0.16    0.37
   5  11   4   -0.07    0.31
   5  11   4   -0.01    0.17
   5  11   4    0.36    0.16
  -6 -11  -4    4.50    0.28
   6  11   4    4.67    0.27
   6  11   4    4.57    0.46
   6  11   4    4.69    0.33
   6  11   4    4.68    0.48
  -7 -11  -4    2.65    0.25
   7  11   4    2.91    0.47
   7  11   4    2.65    0.43
   7  11   4    2.21    0.26
   7  11   4    1.90    0.27
   8  11   4   12.34    0.62
   8  11   4   12.54    0.72
   8  11   4   11.45    0.53
   8  11   4   11.26    0.51
   9  11   4    8.25    0.60
   9  11   4    8.45    0.53
   9  11   4    7.83    0.51
   9  11   4    9.41    0.63
   2 -12  -4    0.09    0.25
  -2  12   4    0.13    0.27
  -2  12   4   -0.23    0.26
   1 -12  -4   -0.10    0.21
  -1  12   4    0.01    0.22
  -1  12   4    0.01    0.23
   0 -12  -4    6.71    0.30
   0  12   4    6.91    0.33
   0  12   4    7.69    0.55
   0  12   4    6.02    0.32
   1  12   4    2.97    0.47
   2  12   4   22.81    0.81
   2  12   4   23.92    0.88
   3  12   4   20.69    0.88
   3  12   4   19.96    0.79
   4  12   4    7.29    0.52
   4  12   4    7.25    0.58
   5  12   4   25.51    0.95
   5  12   4   22.78    0.81
   5  12   4   21.59    0.48
   5  12   4   22.96    0.48
   5  12   4   23.25    0.83
  -6 -12  -4    3.94    0.24
   6  12   4    4.10    0.25
   6  12   4    3.93    0.48
   6  12   4    3.01    0.49
   6  12   4    4.38    0.58
   6  12   4    4.09    0.26
   7  12   4   10.36    0.65
   7  12   4    8.31    0.61
   7  12   4    9.77    0.43
   7  12   4    9.69    0.42
   8  12   4    0.16    0.42
   8  12   4    0.78    0.27
   8  12   4    0.05    0.28
   8  12   4    0.57    0.45
   0 -13  -4    1.61    0.23
   0  13   4    1.51    0.21
   0  13   4    1.11    0.20
   1  13   4    2.31    0.51
   2  13   4    0.99    0.49
   3  13   4    1.98    0.44
   3  13   4    1.92    0.51
   4  13   4    0.52    0.42
   4  13   4   -0.09    0.45
   5  13   4   17.25    0.79
   5  13   4   16.10    0.85
   5  12  -5   14.59    0.75
   5  12  -5   15.87    0.60
   5  12  -5   16.60    0.76
   5  12  -5   17.65    0.63
  -5 -12   5   17.38    0.53
   4  12  -5    3.02    0.48
   4  12  -5    2.77    0.33
   4  12  -5    2.97    0.33
   4  12  -5    3.04    0.47
  -4 -12   5    2.94    0.29
   3  12  -5    2.44    0.31
   3  12  -5    1.87    0.30
   3  12  -5    2.34    0.46
   3  12  -5    2.11    0.44
  -3 -12   5    2.41    0.28
   2  12  -5    8.14    0.55
   2  12  -5    6.85    0.39
   2  12  -5    6.82    0.42
  -2 -12   5    7.25    0.39
   1  12  -5   -0.05    0.25
   1  12  -5    0.07    0.38
   1  12  -5    0.05    0.27
   1  12  -5    0.18    0.26
  -1 -12   5    0.20    0.25
   0  12  -5    1.17    0.28
   0  12  -5    0.97    0.29
   0 -12   5    1.66    0.29
  -1  12  -5    0.47    0.29
  -1  12  -5    0.90    0.29
   1 -12   5    0.73    0.30
  -2  12  -5   14.64    0.62
   7  11  -5    0.29    0.28
   7  11  -5   -0.13    0.43
   7  11  -5    0.95    0.36
   7  11  -5   -0.03    0.45
  -7 -11   5    0.10    0.30
   6  11  -5    1.76    0.25
   6  11  -5    1.28    0.45
   6  11  -5    1.93    0.45
   6  11  -5    1.84    0.34
  -6 -11   5    1.79    0.30
   5  11  -5    1.02    0.42
   5  11  -5    0.88    0.30
   5  11  -5    1.40    0.29
   5  11  -5    1.19    0.21
   5  11  -5    1.47    0.43
  -5 -11   5    0.85    0.26
   4  11  -5   15.85    0.70
   4  11  -5   16.53    0.71
   4  11  -5   15.32    0.57
   4  11  -5   16.48    0.38
   4  11  -5   17.54    0.57
  -4 -11   5   16.22    0.49
   3  11  -5    3.06    0.30
   3  11  -5    3.01    0.43
   3  11  -5    2.79    0.40
   3  11  -5    3.10    0.31
  -3 -11   5    3.07    0.28
   2  11  -5   32.01    0.89
   2  11  -5   34.63    0.79
   2  11  -5   32.64    0.77
   2  11  -5   32.13    0.92
  -2 -11   5   32.55    0.69
   1  11  -5   33.43    0.77
   1  11  -5   33.36    0.88
   1  11  -5   33.57    0.78
   0  11  -5   17.51    0.40
   0  11  -5   18.19    0.56
   0  11  -5   17.87    0.58
   0  11  -5   18.01    0.55
   0  11  -5   17.54    0.63
   0 -11   5   17.62    0.50
  -1  11  -5   24.85    0.67
  -1  11  -5   26.16    0.71
   1 -11   5   26.29    0.64
  -2  11  -5    1.37    0.30
  -2  11  -5    1.33    0.23
   2 -11   5    1.18    0.30
  -3  11  -5    2.12    0.27
  -3  11  -5    2.03    0.34
   3 -11   5    2.04    0.34
  -4  11  -5    1.72    0.30
   4 -11   5    1.34    0.34
   8  10  -5   10.62    0.51
   8  10  -5   10.36    0.68
   8  10  -5    8.81    0.65
  -8 -10   5   10.49    0.52
  -8 -10   5    9.83    0.57
   7  10  -5   10.57    0.65
   7  10  -5   10.29    0.63
   7  10  -5    9.68    0.57
   7  10  -5   11.32    0.47
  -7 -10   5   10.70    0.48
  -7 -10   5   10.67    0.55
   6  10  -5    6.81    0.44
   6  10  -5    6.53    0.39
   6  10  -5    6.48    0.53
   6  10  -5    7.30    0.52
  -6 -10   5    6.60    0.43
  -6 -10   5    5.96    0.43
   5  10  -5   11.55    0.61
   5  10  -5   11.39    0.50
   5  10  -5   11.75    0.64
   5  10  -5   12.03    0.40
   5  10  -5   12.36    0.52
  -5 -10   5   11.65    0.45
  -5 -10   5   11.96    0.53
   4  10  -5    1.43    0.37
   4  10  -5    1.65    0.38
   4  10  -5    1.52    0.27
   4  10  -5    1.75    0.27
   4  10  -5    1.37    0.22
  -4 -10   5    1.65    0.24
   3  10  -5    0.01    0.34
   3  10  -5    0.26    0.19
   3  10  -5   -0.15    0.32
   3  10  -5    0.28    0.23
   3  10  -5    0.17    0.22
  -3 -10   5    0.30    0.20
   2  10  -5    1.14    0.24
   2  10  -5    0.85    0.19
   2  10  -5    0.97    0.23
   2  10  -5    1.17    0.34
   2  10  -5    1.11    0.31
  -2 -10   5    0.64    0.21
   1  10  -5    4.93    0.35
   1  10  -5    4.54    0.30
   1  10  -5    5.01    0.29
   1  10  -5    4.64    0.39
  -1 -10   5    4.41    0.27
   0  10  -5    0.68    0.22
   0  10  -5    0.66    0.22
   0  10  -5    0.82    0.32
   0  10  -5    0.72    0.19
   0 -10   5    0.53    0.22
  -1  10  -5   26.28    0.65
  -1  10  -5   25.54    0.68
  -1  10  -5   25.97    0.55
   1 -10   5   25.19    0.61
  -2  10  -5    0.94    0.23
  -2  10  -5    1.07    0.27
  -2  10  -5    0.72    0.26
   2 -10   5    0.96    0.26
  -3  10  -5   24.04    0.58
  -3  10  -5   24.79    0.71
   3 -10   5   23.57    0.65
  -4  10  -5    3.07    0.32
   4 -10   5    2.50    0.34
  -5  10  -5   14.10    0.56
   5 -10   5   14.35    0.58
  -6  10  -5    7.82    0.46
   6 -10   5    8.06    0.48
   9   9  -5    0.08    0.47
   9   9  -5    0.26    0.35
   9   9  -5   -0.05    0.41
  -9  -9   5    0.07    0.33
  -9  -9   5    0.27    0.38
   8   9  -5    1.22    0.42
   8   9  -5    2.01    0.34
   8   9  -5    0.71    0.45
  -8  -9   5    1.50    0.33
  -8  -9   5    1.40    0.37
   7   9  -5   14.56    0.63
   7   9  -5   13.29    0.64
   7   9  -5   14.95    0.51
  -7  -9   5   14.14    0.58
  -7  -9   5   13.78    0.51
   6   9  -5    2.54    0.39
   6   9  -5    2.48    0.32
   6   9  -5    2.56    0.41
   6   9  -5    2.33    0.29
  -6  -9   5    2.44    0.28
  -6  -9   5    2.39    0.34
   5   9  -5   43.00    1.05
   5   9  -5   43.48    1.05
   5   9  -5   44.31    0.83
   5   9  -5   44.62    0.96
   5   9  -5   44.50    0.96
  -5  -9   5   43.95    0.85
  -5  -9   5   45.04    0.96
   4   9  -5   10.43    0.57
   4   9  -5   10.83    0.47
   4   9  -5   11.78    0.57
   4   9  -5   11.68    0.45
  -4  -9   5   11.00    0.39
   3   9  -5   40.50    0.86
   3   9  -5   41.36    0.86
   3   9  -5   40.46    0.97
   3   9  -5   40.26    0.73
   3   9  -5   38.95    0.94
  -3  -9   5   41.67    0.77
   2   9  -5   40.49    0.84
   2   9  -5   39.85    0.93
   2   9  -5   40.32    0.72
   2   9  -5   37.54    0.91
   2   9  -5   40.33    0.83
  -2  -9   5   41.20    0.75
   1   9  -5    8.07    0.32
   1   9  -5    8.92    0.47
   1   9  -5    8.59    0.38
   1   9  -5    8.82    0.48
   1   9  -5    7.84    0.39
  -1  -9   5    8.79    0.33
   0   9  -5   22.57    0.48
   0   9  -5   22.14    0.56
   0   9  -5   21.99    0.63
   0   9  -5   21.45    0.55
   0  -9   5   22.85    0.51
  -1   9  -5    3.64    0.27
  -1   9  -5    3.19    0.31
  -1   9  -5    3.88    0.27
  -1   9  -5    3.37    0.23
  -1   9  -5    3.58    0.26
   1  -9   5    3.31    0.25
  -2   9  -5   -0.26    0.20
  -2   9  -5    0.01    0.21
  -2   9  -5    0.00    0.21
   2  -9   5    0.02    0.22
  -3   9  -5    0.14    0.22
  -3   9  -5    0.01    0.25
   3  -9   5    0.40    0.26
  -4   9  -5    6.69    0.41
  -4   9  -5    7.02    0.42
   4  -9   5    6.85    0.43
  -5   9  -5    3.85    0.33
   5  -9   5    3.29    0.35
  -6   9  -5   15.61    0.58
   6  -9   5   14.50    0.60
  -7   9  -5    1.09    0.39
   7  -9   5    1.06    0.38
  10   8  -5    3.66    0.48
  10   8  -5    2.60    0.42
  10   8  -5    2.26    0.56
 -10  -8   5    2.41    0.39
 -10  -8   5    3.44    0.49
   9   8  -5    6.88    0.52
   9   8  -5    5.86    0.59
   9   8  -5    7.39    0.45
  -9  -8   5    5.79    0.48
  -9  -8   5    5.78    0.43
   8   8  -5   10.42    0.49
   8   8  -5    9.73    0.60
   8   8  -5    9.16    0.60
  -8  -8   5    9.25    0.54
  -8  -8   5   10.87    0.51
   7   8  -5    2.05    0.31
   7   8  -5    2.09    0.37
   7   8  -5    2.24    0.42
  -7  -8   5    1.81    0.29
  -7  -8   5    2.01    0.35
   6   8  -5   11.91    0.43
   6   8  -5   11.70    0.49
   6   8  -5   12.62    0.60
   6   8  -5   12.13    0.62
  -6  -8   5   11.58    0.51
  -6  -8   5   11.94    0.45
   5   8  -5    0.24    0.31
   5   8  -5    0.23    0.22
   5   8  -5    0.09    0.31
   5   8  -5    0.14    0.23
   5   8  -5    0.07    0.21
  -5  -8   5    0.36    0.21
  -5  -8   5    0.46    0.26
   4   8  -5    0.92    0.20
   4   8  -5    0.97    0.22
   4   8  -5    0.92    0.29
   4   8  -5    0.78    0.21
   4   8  -5    1.24    0.29
  -4  -8   5    0.86    0.20
   3   8  -5    1.55    0.22
   3   8  -5    1.83    0.20
   3   8  -5    1.60    0.21
   3   8  -5    1.16    0.29
   3   8  -5    1.77    0.30
  -3  -8   5    1.63    0.18
   2   8  -5   43.49    0.95
   2   8  -5   41.87    0.74
   2   8  -5   41.69    0.85
   2   8  -5   44.06    0.86
   2   8  -5   41.88    0.92
  -2  -8   5   42.38    0.76
   1   8  -5    2.79    0.20
   1   8  -5    2.50    0.30
   1   8  -5    2.71    0.21
   1   8  -5    2.62    0.22
   1   8  -5    2.52    0.28
  -1  -8   5    2.83    0.20
   0   8  -5   64.04    1.18
   0   8  -5   63.57    1.04
   0   8  -5   64.28    1.18
   0   8  -5   62.73    1.21
   0  -8   5   64.40    1.07
  -1   8  -5   13.10    0.37
  -1   8  -5   12.78    0.47
  -1   8  -5   12.63    0.43
  -1   8  -5   13.52    0.42
   1  -8   5   12.62    0.39
  -2   8  -5   51.83    0.90
  -2   8  -5   51.63    1.02
  -2   8  -5   51.15    1.02
   2  -8   5   52.54    0.93
  -3   8  -5   41.68    0.90
  -3   8  -5   43.56    0.81
  -3   8  -5   43.21    0.92
   3  -8   5   42.37    0.83
  -4   8  -5    1.31    0.25
  -4   8  -5    1.30    0.26
   4  -8   5    1.60    0.26
  -5   8  -5    8.22    0.46
   5  -8   5    8.12    0.46
  -6   8  -5    5.48    0.40
   6  -8   5    5.66    0.38
  -7   8  -5    3.03    0.40
   7  -8   5    2.51    0.38
  -8   8  -5    5.57    0.49
   8  -8   5    5.80    0.47
  10   7  -5    0.67    0.39
  10   7  -5    0.50    0.38
  10   7  -5    0.96    0.49
 -10  -7   5    1.09    0.43
 -10  -7   5    0.98    0.36
 -10  -7   5    0.93    0.35
   9   7  -5    0.14    0.44
   9   7  -5    0.07    0.32
   9   7  -5    0.28    0.37
  -9  -7   5    0.10    0.35
  -9  -7   5    0.36    0.32
  -9  -7   5    0.02    0.30
   8   7  -5   18.20    0.67
   8   7  -5   16.23    0.71
   8   7  -5   16.78    0.58
  -8  -7   5   16.28    0.63
  -8  -7   5   18.29    0.56
   7   7  -5   10.94    0.56
   7   7  -5   10.22    0.45
   7   7  -5   10.16    0.56
  -7  -7   5   10.78    0.52
  -7  -7   5   10.59    0.44
   6   7  -5   58.59    1.21
   6   7  -5   58.22    1.04
   6   7  -5   56.81    1.17
   6   7  -5   56.71    1.24
  -6  -7   5   56.28    1.13
  -6  -7   5   58.54    1.05
   5   7  -5   32.00    0.75
   5   7  -5   32.40    0.74
   5   7  -5   31.93    0.66
   5   7  -5   33.73    0.85
   5   7  -5   32.51    0.82
  -5  -7   5   32.20    0.75
  -5  -7   5   32.45    0.66
   4   7  -5   80.70    1.47
   4   7  -5   79.67    1.55
   4   7  -5   80.57    1.31
   4   7  -5   80.67    1.52
   4   7  -5   83.68    1.48
  -4  -7   5   80.84    1.34
   3   7  -5   25.94    0.68
   3   7  -5   25.86    0.60
   3   7  -5   25.85    0.59
   3   7  -5   25.26    0.53
   3   7  -5   25.09    0.68
  -3  -7   5   25.21    0.53
   2   7  -5    4.38    0.29
   2   7  -5    4.60    0.28
   2   7  -5    4.63    0.29
   2   7  -5    4.64    0.33
   2   7  -5    4.92    0.26
  -2  -7   5    4.98    0.24
   1   7  -5   18.01    0.46
   1   7  -5   18.86    0.41
   1   7  -5   18.13    0.53
   1   7  -5   18.01    0.46
   1   7  -5   18.76    0.55
  -1  -7   5   18.70    0.41
   0   7  -5    8.79    0.31
   0   7  -5    9.32    0.40
   0   7  -5    9.15    0.33
   0   7  -5    8.67    0.30
   0   7  -5    8.98    0.36
   0  -7   5    9.33    0.30
  -1   7  -5    0.99    0.17
  -1   7  -5    0.94    0.17
  -1   7  -5    1.49    0.23
  -1   7  -5    0.95    0.17
   1  -7   5    1.35    0.17
  -2   7  -5    0.12    0.17
  -2   7  -5    0.10    0.18
  -2   7  -5    0.11    0.17
  -2   7  -5    0.05    0.18
   2  -7   5    0.00    0.17
  -3   7  -5   43.92    0.91
  -3   7  -5   42.85    0.80
  -3   7  -5   42.59    0.89
   3  -7   5   43.79    0.82
  -4   7  -5    2.12    0.25
  -4   7  -5    1.95    0.25
   4  -7   5    1.70    0.24
  -5   7  -5   33.17    0.74
   5  -7   5   32.43    0.72
  -6   7  -5   15.40    0.54
   6  -7   5   16.22    0.54
  -7   7  -5   16.59    0.61
   7  -7   5   17.29    0.61
   7  -7   5   17.30    0.59
  -8   7  -5   10.81    0.59
   8  -7   5   10.25    0.53
   8  -7   5   10.78    0.59
  -9   7  -5    3.37    0.47
   9  -7   5    3.09    0.42
  11   6  -5   14.22    0.84
 -11  -6   5   13.90    0.73
 -11  -6   5   14.78    0.63
  10   6  -5    1.48    0.47
  10   6  -5    1.74    0.39
  10   6  -5    2.40    0.41
 -10  -6   5    1.59    0.36
 -10  -6   5    2.23    0.44
 -10  -6   5    2.24    0.39
   9   6  -5    8.23    0.60
   9   6  -5    8.29    0.51
   9   6  -5    8.14    0.53
  -9  -6   5    7.16    0.48
  -9  -6   5    8.89    0.49
  -9  -6   5    8.52    0.50
   8   6  -5    0.30    0.28
   8   6  -5   -0.09    0.38
   8   6  -5    0.38    0.29
  -8  -6   5    0.07    0.32
  -8  -6   5    0.36    0.26
  -8  -6   5    0.36    0.26
   7   6  -5    3.21    0.36
   7   6  -5    3.13    0.38
   7   6  -5    3.49    0.30
  -7  -6   5    3.02    0.30
  -7  -6   5    3.36    0.29
  -7  -6   5    3.68    0.36
   6   6  -5   -0.15    0.29
   6   6  -5    0.07    0.21
   6   6  -5    0.13    0.25
   6   6  -5   -0.24    0.21
  -6  -6   5    0.18    0.20
  -6  -6   5    0.49    0.21
  -6  -6   5   -0.06    0.25
   5   6  -5   10.14    0.37
   5   6  -5    9.71    0.41
   5   6  -5   10.24    0.46
   5   6  -5    9.65    0.44
   5   6  -5    9.35    0.40
  -5  -6   5   10.23    0.44
  -5  -6   5    9.90    0.37
   4   6  -5    0.53    0.18
   4   6  -5    0.30    0.22
   4   6  -5    0.41    0.17
   4   6  -5    0.50    0.17
   4   6  -5    0.86    0.22
  -4  -6   5    0.31    0.16
   3   6  -5  131.15    2.22
   3   6  -5  124.85    1.98
   3   6  -5  131.57    2.27
   3   6  -5  131.78    2.21
   3   6  -5  130.27    2.22
  -3  -6   5  130.62    2.02
   2   6  -5    2.55    0.26
   2   6  -5    2.19    0.18
   2   6  -5    2.46    0.17
   2   6  -5    2.55    0.19
   2   6  -5    2.62    0.24
  -2  -6   5    2.84    0.17
   1   6  -5   73.54    1.35
   1   6  -5   75.80    1.33
   1   6  -5   75.85    1.37
   1   6  -5   75.34    1.33
   1   6  -5   75.74    1.19
  -1  -6   5   75.47    1.20
   0   6  -5   72.04    1.26
   0   6  -5   71.54    1.13
   0   6  -5   70.27    1.26
   0   6  -5   71.37    1.27
   0   6  -5   70.53    1.30
   0  -6   5   71.38    1.15
  -1   6  -5   35.82    0.71
  -1   6  -5   33.51    0.70
  -1   6  -5   33.56    0.62
  -1   6  -5   34.63    0.70
   1  -6   5   34.86    0.63
  -2   6  -5   13.63    0.39
  -2   6  -5   14.18    0.40
  -2   6  -5   13.68    0.40
  -2   6  -5   13.46    0.40
  -2   6  -5   12.96    0.36
   2  -6   5   14.07    0.37
  -3   6  -5    8.13    0.31
  -3   6  -5    8.21    0.32
  -3   6  -5    7.87    0.35
  -3   6  -5    8.23    0.31
   3  -6   5    7.71    0.33
  -4   6  -5    1.44    0.21
  -4   6  -5    1.03    0.20
   4  -6   5    1.81    0.21
   4  -6   5    1.14    0.21
  -5   6  -5    1.08    0.24
   5  -6   5    1.58    0.25
   5  -6   5    1.58    0.24
  -6   6  -5    1.46    0.29
   6  -6   5    1.33    0.25
   6  -6   5    1.78    0.27
  -7   6  -5    1.17    0.31
   7  -6   5    0.74    0.28
   7  -6   5    0.88    0.28
  -8   6  -5   35.85    0.88
   8  -6   5   34.97    0.82
   8  -6   5   35.07    0.87
  -9   6  -5    1.95    0.44
   9  -6   5    1.92    0.37
 -10   6  -5   17.13    0.79
  11   5  -5    1.93    0.44
  11   5  -5    1.96    0.50
 -11  -5   5    1.76    0.39
 -11  -5   5    1.53    0.45
  10   5  -5    1.35    0.39
  10   5  -5    1.58    0.26
  10   5  -5    1.32    0.35
  10   5  -5    1.30    0.45
 -10  -5   5    1.80    0.42
 -10  -5   5    1.45    0.37
   9   5  -5   21.83    0.81
   9   5  -5   22.23    0.69
   9   5  -5   22.55    0.65
  -9  -5   5   23.18    0.72
  -9  -5   5   22.48    0.66
  -9  -5   5   20.86    0.72
   8   5  -5   21.56    0.61
   8   5  -5   22.29    0.48
   8   5  -5   21.41    0.66
   8   5  -5   20.92    0.77
  -8  -5   5   22.01    0.69
  -8  -5   5   21.74    0.62
  -8  -5   5   22.95    0.61
   7   5  -5   36.44    0.96
   7   5  -5   36.89    0.78
   7   5  -5   34.45    0.84
   7   5  -5   35.71    0.63
  -7  -5   5   33.79    0.81
  -7  -5   5   34.94    0.76
  -7  -5   5   36.00    0.73
   6   5  -5   69.64    1.33
   6   5  -5   69.90    1.20
   6   5  -5   69.38    1.41
   6   5  -5   70.88    1.07
  -6  -5   5   70.14    1.22
  -6  -5   5   69.01    1.30
  -6  -5   5   70.24    1.16
   5   5  -5   15.14    0.51
   5   5  -5   14.13    0.45
   5   5  -5   14.64    0.31
   5   5  -5   15.12    0.41
   5   5  -5   15.07    0.51
  -5  -5   5   15.34    0.40
  -5  -5   5   14.09    0.45
  -5  -5   5   15.25    0.43
   4   5  -5   11.73    0.38
   4   5  -5   12.71    0.47
   4   5  -5   11.87    0.40
   4   5  -5   11.96    0.35
   4   5  -5   11.46    0.42
   4   5  -5   11.36    0.25
  -4  -5   5   11.57    0.33
  -4  -5   5   11.95    0.36
   3   5  -5    8.93    0.31
   3   5  -5    8.57    0.38
   3   5  -5    9.04    0.37
   3   5  -5    7.75    0.28
   3   5  -5    8.86    0.31
  -3  -5   5    8.01    0.28
  -3  -5   5    8.49    0.26
   2   5  -5    0.37    0.18
   2   5  -5    0.24    0.13
   2   5  -5   -0.04    0.16
   2   5  -5    0.05    0.12
   2   5  -5    0.13    0.13
  -2  -5   5    0.08    0.11
   1   5  -5    0.57    0.13
   1   5  -5    0.44    0.12
   1   5  -5    0.44    0.13
   1   5  -5    0.42    0.16
   1   5  -5    0.49    0.15
  -1  -5   5    0.36    0.11
   0   5  -5   82.15    1.41
   0   5  -5   80.76    1.26
   0   5  -5   82.35    1.43
   0   5  -5   80.55    1.41
   0   5  -5   81.83    1.41
   0  -5   5   81.77    1.28
  -1   5  -5   49.31    0.91
  -1   5  -5   49.06    0.91
  -1   5  -5   49.94    0.91
  -1   5  -5   49.11    0.82
   1  -5   5   50.90    0.83
  -2   5  -5  213.26    3.38
  -2   5  -5  208.85    3.15
  -2   5  -5  212.96    3.53
  -2   5  -5  213.21    3.52
  -2   5  -5  213.98    3.52
   2  -5   5  212.62    3.05
   2  -5   5  216.72    3.22
  -3   5  -5   82.81    1.39
  -3   5  -5   83.70    1.21
  -3   5  -5   82.87    1.48
  -3   5  -5   84.02    1.49
  -3   5  -5   83.25    1.33
   3  -5   5   82.86    1.29
   3  -5   5   84.25    1.35
  -4   5  -5   40.78    0.65
  -4   5  -5   39.88    0.76
  -4   5  -5   39.73    0.84
   4  -5   5   42.05    0.73
   4  -5   5   40.89    0.76
  -5   5  -5   52.16    0.96
  -5   5  -5   51.66    0.83
   5  -5   5   51.68    0.95
   5  -5   5   51.48    0.91
  -6   5  -5    2.17    0.19
  -6   5  -5    2.23    0.28
   6  -5   5    1.58    0.24
   6  -5   5    1.87    0.25
  -7   5  -5    9.92    0.38
  -7   5  -5   10.69    0.36
  -7   5  -5   10.21    0.50
   7  -5   5    9.73    0.48
   7  -5   5   10.76    0.45
  -8   5  -5    0.00    0.22
  -8   5  -5    0.02    0.23
  -8   5  -5    0.47    0.32
   8  -5   5    0.16    0.28
   8  -5   5   -0.50    0.27
  -9   5  -5    5.54    0.46
  -9   5  -5    5.11    0.34
  -9   5  -5    4.86    0.34
   9  -5   5    5.27    0.41
 -10   5  -5    0.01    0.30
 -10   5  -5    0.18    0.40
 -10   5  -5   -0.21    0.29
  10  -5   5   -0.12    0.34
  11   4  -5    0.49    0.29
  11   4  -5    0.33    0.39
  11   4  -5    0.38    0.48
 -11  -4   5    0.70    0.44
 -11  -4   5    0.39    0.38
  10   4  -5    3.05    0.36
  10   4  -5    3.20    0.30
  10   4  -5    3.47    0.40
  10   4  -5    2.46    0.47
 -10  -4   5    3.72    0.39
 -10  -4   5    2.97    0.45
   9   4  -5    0.60    0.29
   9   4  -5    1.01    0.40
   9   4  -5    1.04    0.24
   9   4  -5    0.64    0.31
  -9  -4   5    0.45    0.30
  -9  -4   5    1.10    0.38
  -9  -4   5    0.81    0.30
   8   4  -5    0.61    0.27
   8   4  -5    0.39    0.34
   8   4  -5    0.77    0.22
   8   4  -5    0.73    0.27
  -8  -4   5    0.57    0.26
  -8  -4   5    0.35    0.25
  -8  -4   5    0.30    0.31
   7   4  -5    2.82    0.28
   7   4  -5    2.96    0.39
   7   4  -5    2.99    0.30
   7   4  -5    2.83    0.22
  -7  -4   5    2.91    0.27
  -7  -4   5    2.78    0.33
  -7  -4   5    3.22    0.27
   6   4  -5   73.73    1.34
   6   4  -5   71.29    1.23
   6   4  -5   73.48    1.13
   6   4  -5   69.97    1.43
  -6  -4   5   71.77    1.18
  -6  -4   5   72.37    1.25
  -6  -4   5   70.72    1.32
   5   4  -5   50.11    0.97
   5   4  -5   49.12    1.05
   5   4  -5   50.18    0.89
   5   4  -5   48.59    0.80
   5   4  -5   50.09    0.98
  -5  -4   5   50.10    0.96
  -5  -4   5   50.67    0.90
  -5  -4   5   49.24    0.85
   4   4  -5   89.92    1.63
   4   4  -5   88.93    1.43
   4   4  -5   93.30    1.60
   4   4  -5   91.02    1.34
   4   4  -5   89.69    1.57
   4   4  -5   88.84    1.59
  -4  -4   5   91.73    1.46
  -4  -4   5   90.37    1.38
   3   4  -5  108.80    1.69
   3   4  -5  108.41    1.88
   3   4  -5  107.33    1.59
   3   4  -5  111.04    1.88
   3   4  -5  113.53    1.92
   3   4  -5  112.53    1.87
  -3  -4   5  109.76    1.63
  -3  -4   5  110.76    1.72
   2   4  -5   25.22    0.55
   2   4  -5   25.00    0.48
   2   4  -5   24.37    0.55
   2   4  -5   25.37    0.52
   2   4  -5   24.39    0.52
   2   4  -5   24.61    0.41
  -2  -4   5   24.91    0.47
   1   4  -5   76.05    1.32
   1   4  -5   79.22    1.34
   1   4  -5   75.02    1.33
   1   4  -5   76.36    1.19
   1   4  -5   76.95    1.32
   1   4  -5   76.98    1.11
  -1  -4   5   75.97    1.20
   0   4  -5    4.51    0.20
   0   4  -5    4.28    0.25
   0   4  -5    4.58    0.18
   0   4  -5    4.59    0.21
   0   4  -5    4.41    0.20
   0   4  -5    4.28    0.14
   0  -4   5    4.54    0.19
  -1   4  -5   24.24    0.50
  -1   4  -5   23.70    0.50
  -1   4  -5   23.90    0.39
  -1   4  -5   23.24    0.49
  -1   4  -5   24.13    0.45
   1  -4   5   23.65    0.45
  -2   4  -5   35.23    0.68
  -2   4  -5   35.96    0.69
  -2   4  -5   35.25    0.66
  -2   4  -5   35.67    0.69
  -2   4  -5   34.74    0.55
  -2   4  -5   33.93    0.62
   2  -4   5   34.89    0.59
   2  -4   5   35.15    0.62
  -3   4  -5    0.38    0.14
  -3   4  -5    0.30    0.14
  -3   4  -5    0.58    0.13
  -3   4  -5    0.40    0.10
  -3   4  -5    0.25    0.13
   3  -4   5    0.38    0.13
   3  -4   5    0.65    0.13
  -4   4  -5   14.90    0.33
  -4   4  -5   14.42    0.40
  -4   4  -5   14.37    0.34
  -4   4  -5   14.41    0.39
   4  -4   5   15.23    0.38
   4  -4   5   14.81    0.39
  -5   4  -5   91.64    1.41
  -5   4  -5   92.23    1.51
  -5   4  -5   93.92    1.41
   5  -4   5   94.39    1.53
   5  -4   5   94.19    1.46
  -6   4  -5    0.88    0.18
  -6   4  -5    1.07    0.23
   6  -4   5    1.34    0.22
   6  -4   5    1.21    0.21
  -7   4  -5   72.46    1.30
  -7   4  -5   71.45    1.19
   7  -4   5   73.54    1.29
   7  -4   5   72.75    1.24
  -8   4  -5   20.84    0.57
  -8   4  -5   18.68    0.65
   8  -4   5   19.87    0.59
   8  -4   5   20.68    0.58
  -9   4  -5   20.15    0.59
  -9   4  -5   20.99    0.72
   9  -4   5   17.88    0.61
 -10   4  -5    5.09    0.49
 -10   4  -5    5.00    0.38
  10  -4   5    4.75    0.41
 -11   4  -5    3.35    0.38
  11  -4   5    3.27    0.43
  11   3  -5    5.98    0.57
  11   3  -5    6.01    0.39
 -11  -3   5    5.26    0.45
 -11  -3   5    5.73    0.51
  10   3  -5   17.04    0.62
  10   3  -5   15.64    0.74
  10   3  -5   16.97    0.54
 -10  -3   5   16.80    0.62
 -10  -3   5   14.54    0.71
   9   3  -5   13.31    0.68
   9   3  -5   14.73    0.54
   9   3  -5   14.97    0.48
   9   3  -5   13.77    0.54
  -9  -3   5   15.95    0.67
  -9  -3   5   14.91    0.60
   8   3  -5   18.90    0.57
   8   3  -5   18.84    0.72
   8   3  -5   18.99    0.50
   8   3  -5   19.40    0.57
  -8  -3   5   19.50    0.62
  -8  -3   5   18.33    0.57
  -8  -3   5   20.15    0.60
   7   3  -5    8.78    0.35
   7   3  -5    7.73    0.52
   7   3  -5    9.09    0.42
   7   3  -5    9.19    0.40
  -7  -3   5    8.92    0.48
  -7  -3   5   10.07    0.42
  -7  -3   5    8.56    0.40
   6   3  -5    6.47    0.44
   6   3  -5    5.90    0.29
   6   3  -5    6.22    0.32
   6   3  -5    5.54    0.35
  -6  -3   5    5.54    0.35
  -6  -3   5    6.40    0.33
  -6  -3   5    5.75    0.29
   5   3  -5   11.72    0.36
   5   3  -5   12.05    0.41
   5   3  -5   11.14    0.40
   5   3  -5   12.23    0.50
   5   3  -5   11.55    0.33
  -5  -3   5   11.60    0.42
  -5  -3   5   10.87    0.35
  -5  -3   5   11.88    0.36
   4   3  -5   10.62    0.41
   4   3  -5   10.32    0.37
   4   3  -5    9.71    0.27
   4   3  -5    9.79    0.32
   4   3  -5   10.43    0.34
   4   3  -5    9.92    0.31
  -4  -3   5   10.24    0.30
  -4  -3   5   10.15    0.37
  -4  -3   5    9.49    0.31
   3   3  -5   11.34    0.32
   3   3  -5   11.48    0.33
   3   3  -5   11.54    0.34
   3   3  -5   11.12    0.33
   3   3  -5   11.07    0.26
   3   3  -5   11.81    0.37
  -3  -3   5   11.32    0.30
  -3  -3   5   10.66    0.29
   2   3  -5    3.87    0.19
   2   3  -5    3.79    0.22
   2   3  -5    3.96    0.20
   2   3  -5    4.59    0.23
   2   3  -5    3.48    0.19
   2   3  -5    3.99    0.16
  -2  -3   5    4.09    0.18
   1   3  -5  353.02    5.44
   1   3  -5  349.91    5.62
   1   3  -5  344.33    4.87
   1   3  -5  347.92    5.64
   1   3  -5  348.38    5.64
  -1  -3   5  344.61    5.16
   0   3  -5  116.33    1.96
   0   3  -5  116.04    1.68
   0   3  -5  117.99    1.97
   0   3  -5  120.05    1.95
   0  -3   5  117.44    1.79
  -1   3  -5  263.73    3.69
  -1   3  -5  259.94    4.28
  -1   3  -5  264.93    4.25
  -1   3  -5  265.54    4.28
   1  -3   5  258.77    3.91
  -2   3  -5  195.47    2.90
  -2   3  -5  195.43    3.24
  -2   3  -5  196.47    3.24
  -2   3  -5  198.05    3.24
  -2   3  -5  196.83    2.79
   2  -3   5  198.50    2.97
  -3   3  -5  134.59    2.28
  -3   3  -5  134.42    1.95
  -3   3  -5  137.63    2.29
  -3   3  -5  134.93    2.04
   3  -3   5  136.27    2.08
   3  -3   5  133.54    1.97
  -4   3  -5   73.75    1.32
  -4   3  -5   71.80    1.18
  -4   3  -5   73.75    1.12
   4  -3   5   74.35    1.14
   4  -3   5   72.98    1.20
  -5   3  -5    2.74    0.18
  -5   3  -5    2.33    0.21
   5  -3   5    2.51    0.20
   5  -3   5    2.12    0.19
  -6   3  -5   14.17    0.40
  -6   3  -5   14.21    0.46
   6  -3   5   14.25    0.43
   6  -3   5   14.55    0.42
  -7   3  -5    9.81    0.40
  -7   3  -5    9.61    0.45
   7  -3   5    9.60    0.40
   7  -3   5    9.77    0.40
  -8   3  -5    5.07    0.37
  -8   3  -5    5.18    0.31
   8  -3   5    4.92    0.33
  -9   3  -5    2.73    0.37
  -9   3  -5    2.48    0.31
   9  -3   5    2.85    0.33
 -10   3  -5   20.82    0.64
  10  -3   5   20.51    0.65
 -11   3  -5   12.45    0.57
  11  -3   5   12.36    0.59
  11   2  -5    0.12    0.46
  11   2  -5    0.07    0.32
 -11  -2   5    0.11    0.37
 -11  -2   5   -0.54    0.41
  10   2  -5    0.06    0.28
  10   2  -5    0.13    0.42
 -10  -2   5    0.03    0.39
 -10  -2   5   -0.20    0.31
   9   2  -5   10.32    0.68
   9   2  -5   10.32    0.46
  -9  -2   5   10.86    0.56
  -9  -2   5   11.35    0.52
   8   2  -5    8.80    0.38
   8   2  -5    9.25    0.63
   8   2  -5    8.01    0.43
   8   2  -5    8.22    0.39
  -8  -2   5    9.26    0.46
  -8  -2   5    8.27    0.54
   7   2  -5   34.79    0.68
   7   2  -5   33.21    0.73
   7   2  -5   33.65    0.73
   7   2  -5   33.88    0.89
  -7  -2   5   34.17    0.74
  -7  -2   5   33.67    0.78
   6   2  -5   89.90    1.48
   6   2  -5   89.99    1.40
   6   2  -5   93.30    1.75
   6   2  -5   89.21    1.56
  -6  -2   5   91.03    1.51
  -6  -2   5   87.75    1.43
  -6  -2   5   89.55    1.58
   5   2  -5   12.75    0.48
   5   2  -5   12.41    0.39
   5   2  -5   12.35    0.37
   5   2  -5   12.40    0.33
  -5  -2   5   12.75    0.37
  -5  -2   5   12.02    0.42
  -5  -2   5   13.06    0.38
   4   2  -5  169.83    2.47
   4   2  -5  172.39    2.91
   4   2  -5  173.64    2.58
   4   2  -5  169.76    2.75
  -4  -2   5  168.67    2.49
  -4  -2   5  172.65    2.71
  -4  -2   5  171.11    2.63
   3   2  -5   40.55    0.77
   3   2  -5   42.05    0.83
   3   2  -5   42.08    0.67
  -3  -2   5   42.03    0.69
  -3  -2   5   42.55    0.73
   2   2  -5   18.77    0.41
   2   2  -5   19.01    0.35
   2   2  -5   18.82    0.43
  -2  -2   5   19.06    0.36
  -2  -2   5   19.53    0.38
   1   2  -5    0.22    0.07
   1   2  -5    0.38    0.09
  -1  -2   5    0.28    0.08
   0   2  -5    3.17    0.14
   0   2  -5    3.28    0.13
   0  -2   5    3.32    0.15
  -1   2  -5    0.97    0.09
   1  -2   5    1.03    0.10
  -2   2  -5   95.09    1.39
   2  -2   5   95.41    1.47
  -3   2  -5   57.17    0.89
   3  -2   5   58.75    0.95
   3  -2   5   58.73    0.91
  -4   2  -5  146.77    2.15
   4  -2   5  148.51    2.28
   4  -2   5  150.10    2.17
  -5   2  -5   42.52    0.73
  -5   2  -5   43.85    0.79
   5  -2   5   43.44    0.75
   5  -2   5   43.52    0.78
  -6   2  -5   10.45    0.35
  -6   2  -5    9.69    0.34
   6  -2   5   10.16    0.33
   6  -2   5    9.85    0.36
  -7   2  -5   18.79    0.48
  -7   2  -5   19.00    0.54
   7  -2   5   18.53    0.49
   7  -2   5   19.12    0.50
  -8   2  -5    3.18    0.28
  -8   2  -5    4.14    0.33
   8  -2   5    3.46    0.29
  -9   2  -5    8.40    0.49
   9  -2   5    8.10    0.45
 -10   2  -5    1.38    0.33
  10  -2   5    1.16    0.32
 -11   2  -5    1.22    0.36
  11  -2   5    1.94    0.37
 -12   2  -5    0.68    0.39
  12  -2   5    0.90    0.38
  11   1  -5    1.29    0.48
  11   1  -5    1.05    0.36
 -11  -1   5    1.09    0.37
 -11  -1   5    1.02    0.45
  10   1  -5    7.08    0.42
 -10  -1   5    7.42    0.44
 -10  -1   5    7.07    0.52
   9   1  -5    2.13    0.30
  -9  -1   5    1.95    0.36
  -9  -1   5    2.00    0.31
   8   1  -5    1.45    0.25
  -8  -1   5    1.31    0.33
  -8  -1   5    1.41    0.27
   7   1  -5    0.28    0.20
   7   1  -5    0.46    0.19
  -7  -1   5    0.51    0.22
  -7  -1   5    0.66    0.25
   6   1  -5   10.35    0.38
   6   1  -5   10.67    0.35
   6   1  -5   11.03    0.36
  -6  -1   5   10.14    0.41
  -6  -1   5   10.47    0.38
  -6  -1   5    9.79    0.39
   5   1  -5    6.34    0.29
   5   1  -5    6.88    0.27
  -5  -1   5    6.64    0.31
  -5  -1   5    7.51    0.31
  -5  -1   5    7.03    0.32
   4   1  -5   43.87    0.79
   4   1  -5   42.09    0.71
  -4  -1   5   41.68    0.76
  -4  -1   5   42.82    0.81
  -4  -1   5   42.15    0.72
   3   1  -5   26.20    0.46
  -3  -1   5   26.86    0.48
  -3  -1   5   26.47    0.51
  -3  -1   5   26.55    0.53
   2   1  -5  394.29    5.54
  -2  -1   5  396.99    5.86
  -2  -1   5  395.65    5.55
   1   1  -5   90.32    1.33
   1   1  -5   93.22    1.52
  -1  -1   5   90.72    1.41
   0   1  -5  156.15    2.52
  -2   1  -5   36.73    0.57
  -2   1  -5   35.87    0.57
   2  -1   5   35.99    0.61
  -3   1  -5    0.82    0.10
   3  -1   5    0.99    0.11
   3  -1   5    0.81    0.10
  -4   1  -5    0.69    0.11
   4  -1   5    0.63    0.12
   4  -1   5    0.73    0.11
  -5   1  -5    0.01    0.12
   5  -1   5    0.46    0.14
   5  -1   5   -0.05    0.12
  -6   1  -5    0.16    0.15
   6  -1   5    0.12    0.14
   6  -1   5    0.04    0.15
  -7   1  -5   13.92    0.42
   7  -1   5   14.22    0.42
  -8   1  -5   12.05    0.47
   8  -1   5   12.10    0.44
  -9   1  -5   44.63    0.91
   9  -1   5   43.84    0.88
 -10   1  -5   19.86    0.62
  10  -1   5   19.64    0.60
 -11   1  -5   19.08    0.65
  11  -1   5   18.06    0.66
 -12   1  -5    1.75    0.41
  12  -1   5    1.55    0.38
  11   0  -5    0.34    0.34
 -11   0   5    0.68    0.37
  10   0  -5   17.75    0.59
 -10   0   5   18.27    0.63
 -10   0   5   17.77    0.69
   9   0  -5    6.01    0.37
  -9   0   5    6.41    0.48
  -9   0   5    6.86    0.40
   8   0  -5   31.10    0.69
  -8   0   5   32.26    0.81
  -8   0   5   31.43    0.72
   7   0  -5  110.06    1.84
   7   0  -5  108.74    1.73
  -7   0   5  113.79    1.93
  -7   0   5  109.25    1.74
   6   0  -5   15.56    0.42
   6   0  -5   15.20    0.41
  -6   0   5   15.15    0.45
  -6   0   5   15.05    0.50
   5   0  -5  157.68    2.30
   5   0  -5  158.42    2.52
   5   0  -5  155.95    2.42
  -5   0   5  157.69    2.53
  -5   0   5  155.59    2.31
  -5   0   5  153.87    2.44
   4   0  -5    3.83    0.21
   4   0  -5    3.61    0.21
  -4   0   5    3.98    0.23
  -4   0   5    3.60    0.20
   3   0  -5    3.91    0.19
   3   0  -5    4.11    0.19
  -3   0   5    4.09    0.20
  -3   0   5    4.33    0.24
   2   0  -5   38.44    0.62
   2   0  -5   38.74    0.65
  -2   0   5   38.30    0.63
  -3   0  -5  306.01    4.52
  -3   0  -5  303.56    4.27
   3   0   5  301.91    4.27
  -4   0  -5  169.92    2.47
  -4   0  -5  172.73    2.61
   4   0   5  174.01    2.47
  -5   0  -5   53.77    0.91
  -5   0  -5   52.90    0.86
   5   0   5   53.03    0.86
  -6   0  -5   58.84    0.96
  -6   0  -5   57.86    1.00
   6   0   5   56.67    0.95
  -7   0  -5    0.42    0.18
  -7   0  -5    0.32    0.18
   7   0   5    0.26    0.18
   7   0   5   -0.06    0.17
  -8   0  -5    1.24    0.23
   8   0   5    1.18    0.22
  -9   0  -5    1.94    0.28
   9   0   5    2.81    0.28
 -10   0  -5    3.74    0.35
  10   0   5    4.25    0.34
 -11   0  -5    0.67    0.33
  11   0   5    0.50    0.32
 -12   0  -5    2.97    0.42
  12   0   5    2.60    0.47
  12   0   5    3.34    0.38
  11  -1  -5    0.44    0.37
 -11   1   5    1.30    0.38
  10  -1  -5   -0.17    0.32
 -10   1   5    0.00    0.32
   9  -1  -5   -0.12    0.28
  -9   1   5    0.28    0.36
  -9   1   5   -0.11    0.27
   8  -1  -5    0.35    0.25
  -8   1   5    0.21    0.31
  -8   1   5    0.21    0.25
   7  -1  -5    0.35    0.21
  -7   1   5    0.26    0.24
  -7   1   5    0.45    0.25
  -7   1   5    0.29    0.22
   6  -1  -5   40.90    0.75
   6  -1  -5   40.25    0.75
   6  -1  -5   40.31    0.77
  -6   1   5   40.74    0.81
  -6   1   5   39.82    0.75
  -6   1   5   39.56    0.84
   5  -1  -5   32.40    0.62
   5  -1  -5   31.22    0.60
   5  -1  -5   31.63    0.61
  -5   1   5   30.54    0.61
  -5   1   5   31.18    0.64
  -5   1   5   31.66    0.68
   4  -1  -5  107.06    1.61
   4  -1  -5  109.64    1.70
  -4   1   5  105.47    1.62
  -4   1   5  109.79    1.77
   3  -1  -5   72.81    1.15
   3  -1  -5   69.41    1.09
  -3   1   5   74.53    1.21
  -3   1   5   71.75    1.11
   2  -1  -5  238.55    3.52
  -2   1   5  235.72    3.62
  -2   1   5  233.38    3.34
   1  -1  -5   86.48    1.33
   0  -1  -5   62.68    0.97
  -1  -1  -5    4.55    0.15
  -2  -1  -5    2.22    0.13
   2   1   5    2.45    0.09
  -3  -1  -5    0.17    0.09
   3   1   5    0.22    0.08
   3   1   5    0.25    0.08
  -4  -1  -5   10.84    0.28
  -4  -1  -5   10.81    0.27
   4   1   5   10.94    0.25
   4   1   5   10.17    0.29
  -5  -1  -5    4.28    0.22
  -5  -1  -5    3.73    0.22
   5   1   5    3.70    0.20
  -6  -1  -5   71.28    1.19
  -6  -1  -5   69.35    1.12
   6   1   5   71.19    1.11
   6   1   5   71.90    1.18
  -7  -1  -5   29.15    0.63
  -7  -1  -5   28.90    0.61
   7   1   5   30.13    0.58
   7   1   5   29.83    0.63
  -8  -1  -5   62.66    1.08
  -8  -1  -5   62.04    1.12
   8   1   5   62.30    1.06
   8   1   5   60.93    1.12
  -9  -1  -5   35.11    0.76
   9   1   5   34.84    0.76
 -10  -1  -5    2.30    0.32
  10   1   5    2.20    0.29
  10   1   5    3.03    0.40
 -11  -1  -5    3.21    0.37
  11   1   5    2.28    0.42
  11   1   5    3.20    0.34
 -12  -1  -5    0.42    0.36
  12   1   5    1.12    0.33
  12   1   5    1.08    0.43
  11  -2  -5    0.61    0.38
 -11   2   5    0.34    0.35
  10  -2  -5   13.46    0.59
 -10   2   5   12.46    0.56
   9  -2  -5    0.37    0.30
  -9   2   5    0.38    0.29
   8  -2  -5   34.06    0.76
  -8   2   5   33.86    0.83
  -8   2   5   35.85    0.90
  -8   2   5   35.47    0.76
   7  -2  -5    2.09    0.24
   7  -2  -5    1.82    0.24
  -7   2   5    1.49    0.31
  -7   2   5    2.29    0.25
  -7   2   5    1.18    0.27
   6  -2  -5   10.88    0.38
   6  -2  -5   10.97    0.38
  -6   2   5   10.82    0.38
  -6   2   5   10.52    0.43
  -6   2   5   10.94    0.48
   5  -2  -5    1.28    0.16
   5  -2  -5    1.02    0.17
  -5   2   5    1.43    0.20
  -5   2   5    1.09    0.22
  -5   2   5    1.04    0.18
   4  -2  -5   -0.05    0.12
   4  -2  -5    0.15    0.13
  -4   2   5    0.16    0.15
  -4   2   5    0.11    0.16
  -4   2   5    0.14    0.15
  -4   2   5    0.18    0.14
   3  -2  -5    2.26    0.14
   3  -2  -5    2.18    0.14
  -3   2   5    2.15    0.17
  -3   2   5    2.26    0.16
  -3   2   5    2.33    0.18
  -3   2   5    2.55    0.15
   2  -2  -5   96.54    1.49
  -2   2   5   97.54    1.42
  -2   2   5   95.18    1.64
  -2   2   5   97.01    1.66
  -2   2   5   98.59    1.55
   1  -2  -5   19.66    0.36
  -1   2   5   19.05    0.40
  -1   2   5   19.40    0.38
  -1   2   5   19.66    0.40
   0  -2  -5  296.32    4.37
   0   2   5  293.38    4.78
   0   2   5  296.83    4.77
  -1  -2  -5  209.17    3.12
   1   2   5  212.29    3.41
   1   2   5  209.31    3.41
  -2  -2  -5  173.41    2.58
   2   2   5  173.84    2.82
   2   2   5  173.38    2.82
   2   2   5  170.45    2.82
   2   2   5  172.42    2.79
  -3  -2  -5  258.46    3.81
   3   2   5  253.25    4.16
   3   2   5  263.26    4.17
   3   2   5  252.29    3.59
   3   2   5  253.35    4.13
  -4  -2  -5   27.96    0.51
   4   2   5   27.85    0.56
   4   2   5   27.79    0.56
   4   2   5   26.91    0.46
   4   2   5   27.38    0.54
  -5  -2  -5   28.39    0.53
  -5  -2  -5   28.68    0.55
   5   2   5   29.02    0.60
   5   2   5   29.21    0.61
   5   2   5   28.69    0.55
   5   2   5   28.34    0.50
   5   2   5   28.81    0.60
  -6  -2  -5    0.29    0.15
  -6  -2  -5    0.29    0.15
   6   2   5    0.50    0.13
   6   2   5    0.13    0.18
   6   2   5    0.46    0.14
   6   2   5    0.38    0.16
  -7  -2  -5    1.74    0.21
  -7  -2  -5    2.07    0.19
   7   2   5    1.91    0.22
   7   2   5    1.75    0.24
   7   2   5    1.79    0.17
  -8  -2  -5    0.33    0.21
  -8  -2  -5    0.19    0.21
   8   2   5   -0.17    0.21
   8   2   5    0.04    0.17
   8   2   5    0.18    0.25
  -9  -2  -5   16.30    0.52
  -9  -2  -5   16.22    0.52
   9   2   5   15.57    0.45
   9   2   5   15.31    0.61
   9   2   5   15.45    0.51
 -10  -2  -5    1.71    0.31
  10   2   5    1.95    0.30
  10   2   5    1.96    0.26
  10   2   5    1.47    0.36
 -11  -2  -5   15.63    0.62
  11   2   5   13.01    0.68
  11   2   5   15.09    0.53
 -12  -2  -5    4.40    0.43
  12   2   5    3.53    0.35
  12   2   5    4.50    0.50
  10  -3  -5    0.44    0.35
 -10   3   5    0.56    0.32
   9  -3  -5    1.72    0.33
  -9   3   5    2.02    0.31
  -9   3   5    2.31    0.39
   8  -3  -5   13.71    0.51
  -8   3   5   14.46    0.59
  -8   3   5   15.76    0.50
   7  -3  -5    9.40    0.42
   7  -3  -5    8.70    0.40
  -7   3   5    9.80    0.43
  -7   3   5   10.01    0.49
  -7   3   5    9.85    0.54
   6  -3  -5   18.94    0.49
   6  -3  -5   19.43    0.50
  -6   3   5   19.63    0.60
  -6   3   5   18.66    0.55
  -6   3   5   19.79    0.48
   5  -3  -5   39.11    0.74
   5  -3  -5   39.56    0.72
  -5   3   5   40.58    0.78
  -5   3   5   38.62    0.82
  -5   3   5   39.77    0.71
   4  -3  -5   40.18    0.73
   4  -3  -5   40.69    0.70
  -4   3   5   41.19    0.85
  -4   3   5   41.49    0.79
  -4   3   5   39.95    0.68
  -4   3   5   39.25    0.74
   3  -3  -5   41.45    0.72
   3  -3  -5   41.45    0.69
  -3   3   5   41.40    0.73
  -3   3   5   40.46    0.80
  -3   3   5   41.09    0.67
  -3   3   5   42.33    0.78
  -3   3   5   43.22    0.83
   2  -3  -5   83.34    1.27
  -2   3   5   80.41    1.26
  -2   3   5   80.28    1.40
  -2   3   5   82.09    1.32
  -2   3   5   82.45    1.42
  -2   3   5   79.02    1.19
   1  -3  -5   15.45    0.30
  -1   3   5   16.18    0.32
  -1   3   5   15.51    0.35
  -1   3   5   15.12    0.43
  -1   3   5   14.99    0.32
  -1   3   5   15.44    0.34
   0  -3  -5   20.98    0.36
   0   3   5   21.10    0.42
   0   3   5   20.32    0.40
  -1  -3  -5    9.68    0.20
   1   3   5   10.14    0.24
   1   3   5   10.10    0.24
  -2  -3  -5   69.97    1.08
   2   3   5   70.28    1.19
   2   3   5   71.05    1.20
   2   3   5   70.65    1.19
   2   3   5   71.44    1.19
   3   3   5   46.63    0.82
   3   3   5   46.13    0.74
   3   3   5   47.25    0.83
   3   3   5   46.25    0.82
   4   3   5  206.27    3.35
   4   3   5  203.89    3.00
   4   3   5  202.38    2.87
   4   3   5  203.58    3.34
   4   3   5  201.69    3.24
   4   3   5  205.75    3.35
  -5  -3  -5   91.68    1.37
   5   3   5   90.57    1.54
   5   3   5   90.74    1.58
   5   3   5   89.76    1.33
   5   3   5   93.09    1.59
   5   3   5   90.40    1.42
   5   3   5   90.79    1.58
  -6  -3  -5   78.30    1.22
   6   3   5   79.46    1.40
   6   3   5   79.26    1.42
   6   3   5   78.17    1.18
   6   3   5   78.49    1.27
   6   3   5   77.63    1.42
   6   3   5   77.30    1.36
  -7  -3  -5   28.38    0.58
   7   3   5   28.49    0.61
   7   3   5   27.79    0.52
   7   3   5   27.74    0.63
   7   3   5   28.17    0.66
   7   3   5   27.10    0.68
  -8  -3  -5   12.15    0.43
   8   3   5   12.18    0.43
   8   3   5   12.66    0.38
   8   3   5   13.03    0.52
  -9  -3  -5    1.65    0.27
  -9  -3  -5    2.15    0.28
   9   3   5    1.54    0.21
   9   3   5    2.11    0.33
   9   3   5    1.57    0.27
 -10  -3  -5    6.80    0.39
 -10  -3  -5    7.25    0.44
  10   3   5    7.02    0.37
  10   3   5    7.20    0.44
  10   3   5    7.81    0.55
 -11  -3  -5    0.19    0.30
  11   3   5    0.11    0.26
  11   3   5   -0.20    0.31
  11   3   5   -0.03    0.37
 -12  -3  -5    0.31    0.35
  12   3   5    0.18    0.41
  12   3   5    0.20    0.36
  12   3   5    0.08    0.29
  10  -4  -5    5.58    0.46
 -10   4   5    5.46    0.38
 -10   4   5    5.55    0.50
   9  -4  -5   13.43    0.56
  -9   4   5   12.54    0.50
  -9   4   5   13.63    0.70
   8  -4  -5   -0.20    0.27
   8  -4  -5    0.15    0.28
  -8   4   5    0.28    0.24
  -8   4   5    0.58    0.33
   7  -4  -5    3.46    0.31
   7  -4  -5    3.95    0.31
  -7   4   5    3.67    0.35
  -7   4   5    3.74    0.26
   6  -4  -5    6.15    0.34
   6  -4  -5    5.23    0.33
  -6   4   5    5.38    0.35
  -6   4   5    5.20    0.26
   5  -4  -5    0.30    0.19
   5  -4  -5    0.21    0.18
  -5   4   5    0.53    0.22
  -5   4   5   -0.07    0.15
   4  -4  -5   17.40    0.41
   4  -4  -5   17.33    0.40
  -4   4   5   16.67    0.47
  -4   4   5   17.91    0.51
  -4   4   5   16.78    0.45
  -4   4   5   17.42    0.36
   3  -4  -5   28.56    0.53
   3  -4  -5   30.12    0.55
  -3   4   5   29.02    0.47
  -3   4   5   27.99    0.56
  -3   4   5   29.29    0.64
  -3   4   5   28.68    0.61
  -3   4   5   29.67    0.59
   2  -4  -5  115.56    1.79
  -2   4   5  118.37    1.97
  -2   4   5  119.00    1.99
  -2   4   5  116.29    1.77
  -2   4   5  114.24    1.84
   1  -4  -5   18.93    0.35
  -1   4   5   18.39    0.41
  -1   4   5   17.94    0.39
  -1   4   5   18.70    0.36
  -1   4   5   18.43    0.50
   0  -4  -5  184.71    2.72
   0   4   5  179.40    2.67
   0   4   5  185.73    2.99
   0   4   5  180.24    3.35
   0   4   5  186.22    2.98
  -1  -4  -5    5.55    0.13
  -1  -4  -5    5.78    0.14
   1   4   5    5.71    0.18
   1   4   5    5.83    0.17
   1   4   5    5.69    0.28
   1   4   5    5.68    0.17
  -2  -4  -5   70.66    1.09
   2   4   5   74.35    1.21
   2   4   5   72.00    1.24
   2   4   5   72.02    1.21
   3   4   5    8.17    0.22
   3   4   5    7.66    0.31
   3   4   5    7.81    0.22
   3   4   5    8.11    0.26
   4   4   5    5.80    0.27
   4   4   5    5.83    0.20
   4   4   5    5.71    0.22
   4   4   5    5.79    0.21
   4   4   5    5.93    0.25
   5   4   5    0.08    0.12
   5   4   5    0.04    0.14
   5   4   5    0.12    0.12
   5   4   5    0.23    0.13
   5   4   5    0.51    0.17
  -6  -4  -5   44.92    0.76
   6   4   5   45.43    0.89
   6   4   5   43.65    0.90
   6   4   5   44.56    0.89
   6   4   5   44.91    0.88
   6   4   5   46.64    0.80
  -7  -4  -5    0.64    0.17
   7   4   5    0.24    0.21
   7   4   5    0.48    0.21
   7   4   5    0.53    0.12
   7   4   5    0.47    0.18
   7   4   5    0.22    0.19
  -8  -4  -5   21.10    0.55
   8   4   5   20.37    0.59
   8   4   5   20.97    0.63
   8   4   5   21.76    0.54
   8   4   5   20.75    0.44
  -9  -4  -5   21.66    0.60
   9   4   5   23.11    0.64
   9   4   5   22.97    0.60
   9   4   5   23.05    0.71
   9   4   5   23.68    0.50
 -10  -4  -5   15.92    0.58
  10   4   5   15.65    0.54
  10   4   5   16.22    0.67
  10   4   5   15.78    0.44
 -11  -4  -5   11.01    0.54
 -11  -4  -5   10.15    0.53
  11   4   5   10.39    0.42
  11   4   5   10.62    0.63
  11   4   5   11.15    0.52
 -12  -4  -5    4.90    0.42
  12   4   5    4.53    0.44
  12   4   5    5.64    0.34
  12   4   5    4.91    0.51
   9  -5  -5    2.62    0.40
  -9   5   5    1.91    0.41
   8  -5  -5    0.71    0.30
   8  -5  -5    0.49    0.30
  -8   5   5    0.10    0.34
   7  -5  -5   11.35    0.49
   7  -5  -5   10.39    0.47
  -7   5   5   11.64    0.58
   6  -5  -5   23.03    0.58
   6  -5  -5   22.36    0.58
  -6   5   5   22.84    0.62
   5  -5  -5   23.62    0.55
  -5   5   5   23.95    0.59
   4  -5  -5   30.82    0.60
   4  -5  -5   31.00    0.62
  -4   5   5   31.39    0.72
  -4   5   5   31.26    0.66
  -4   5   5   30.67    0.70
   3  -5  -5   -0.01    0.13
  -3   5   5    0.04    0.15
  -3   5   5   -0.10    0.16
  -3   5   5   -0.02    0.15
   2  -5  -5    5.44    0.22
  -2   5   5    5.74    0.25
  -2   5   5    5.75    0.29
  -2   5   5    5.47    0.24
   1  -5  -5    0.26    0.09
   1  -5  -5    0.47    0.10
  -1   5   5    0.42    0.16
  -1   5   5    0.18    0.11
  -1   5   5    0.07    0.10
  -1   5   5    0.23    0.11
   0  -5  -5   33.07    0.52
   0   5   5   32.40    0.59
   0   5   5   32.56    0.60
   0   5   5   33.49    0.54
   0   5   5   32.34    0.74
   1   5   5   74.02    1.49
   1   5   5   78.11    1.26
   1   5   5   74.98    1.13
   1   5   5   76.53    1.27
   2   5   5   47.20    0.87
   2   5   5   46.36    0.72
   2   5   5   46.48    0.86
   2   5   5   45.83    0.80
   2   5   5   46.77    0.80
  -3  -5  -5   87.72    1.37
   3   5   5   90.61    1.55
   3   5   5   91.62    1.36
   3   5   5   93.01    1.58
   3   5   5   91.86    1.52
   3   5   5   92.05    1.52
  -4  -5  -5  159.05    2.38
   4   5   5  156.10    2.62
   4   5   5  161.39    2.34
   4   5   5  156.96    2.59
   4   5   5  159.32    2.66
   5   5   5   54.97    1.06
   5   5   5   56.98    1.04
   5   5   5   57.30    1.08
   5   5   5   56.96    0.92
   5   5   5   58.97    1.04
   6   5   5   49.99    0.95
   6   5   5   49.26    0.98
   6   5   5   49.04    0.95
   6   5   5   49.80    0.99
   6   5   5   48.11    0.84
  -7  -5  -5   52.30    0.90
   7   5   5   51.30    1.05
   7   5   5   53.72    1.04
   7   5   5   52.84    0.93
   7   5   5   52.45    1.07
   7   5   5   53.68    1.06
  -8  -5  -5    0.34    0.21
   8   5   5    0.01    0.25
   8   5   5    0.29    0.26
   8   5   5    0.28    0.22
   8   5   5    0.24    0.22
  -9  -5  -5    2.69    0.27
   9   5   5    3.35    0.36
   9   5   5    2.91    0.31
   9   5   5    2.70    0.33
 -10  -5  -5    0.38    0.27
  10   5   5    0.31    0.28
  10   5   5    0.58    0.35
  10   5   5    0.63    0.30
 -11  -5  -5    5.63    0.40
  11   5   5    5.68    0.43
  11   5   5    5.27    0.50
 -12  -5  -5    1.31    0.36
  12   5   5    1.56    0.38
  12   5   5    2.11    0.46
   9  -6  -5    1.15    0.37
  -9   6   5    1.62    0.43
   8  -6  -5    6.84    0.44
   8  -6  -5    6.64    0.43
  -8   6   5    7.11    0.49
   7  -6  -5    0.15    0.27
   7  -6  -5    0.26    0.29
  -7   6   5    0.10    0.31
   6  -6  -5   16.00    0.52
   6  -6  -5   14.85    0.49
  -6   6   5   16.30    0.59
   5  -6  -5   23.78    0.58
  -5   6   5   24.64    0.64
   4  -6  -5   15.27    0.43
  -4   6   5   14.69    0.48
  -4   6   5   15.17    0.46
  -4   6   5   15.08    0.50
   3  -6  -5   62.32    1.04
  -3   6   5   61.79    1.05
  -3   6   5   62.11    1.18
  -3   6   5   63.22    1.17
   2  -6  -5   57.06    0.95
  -2   6   5   58.99    1.08
  -2   6   5   59.53    1.07
  -2   6   5   58.15    1.23
  -2   6   5   57.45    0.96
   1  -6  -5  210.96    3.12
  -1   6   5  203.01    3.87
  -1   6   5  212.76    3.45
  -1   6   5  211.70    3.44
  -1   6   5  210.23    3.08
   0  -6  -5   18.78    0.32
   0   6   5   19.02    0.39
   0   6   5   18.59    0.55
   0   6   5   19.59    0.36
   0   6   5   19.39    0.41
   1   6   5  200.00    3.21
   1   6   5  204.61    3.21
   1   6   5  197.04    2.86
   1   6   5  192.04    3.65
   1   6   5  196.02    2.87
   2   6   5   14.67    0.27
   2   6   5   14.87    0.31
   2   6   5   15.26    0.44
   2   6   5   15.25    0.47
   2   6   5   15.38    0.31
   2   6   5   15.00    0.27
   2   6   5   15.24    0.43
   3   6   5    0.11    0.16
   3   6   5    0.09    0.08
   3   6   5   -0.11    0.09
   3   6   5    0.03    0.09
   3   6   5   -0.09    0.17
  -4  -6  -5    2.43    0.15
   4   6   5    2.60    0.16
   4   6   5    2.37    0.15
   4   6   5    2.52    0.22
   4   6   5    2.60    0.24
   5   6   5   42.69    0.72
   5   6   5   42.51    0.80
   5   6   5   42.37    0.88
   5   6   5   43.61    0.88
   5   6   5   42.66    0.82
   6   6   5    9.85    0.42
   6   6   5   10.46    0.32
   6   6   5   10.26    0.36
   6   6   5   10.84    0.38
   6   6   5   10.37    0.43
   7   6   5   31.66    0.63
   7   6   5   31.86    0.77
   7   6   5   31.34    0.75
   7   6   5   31.82    0.71
   7   6   5   31.09    0.71
   8   6   5   22.75    0.68
   8   6   5   22.54    0.55
   8   6   5   22.57    0.68
   8   6   5   22.38    0.62
   9   6   5   35.50    0.87
   9   6   5   33.85    0.90
   9   6   5   33.58    0.75
  10   6   5    9.73    0.55
  10   6   5   10.69    0.57
  10   6   5    9.72    0.49
 -11  -6  -5    3.75    0.37
  11   6   5    3.28    0.39
  11   6   5    3.33    0.41
  11   6   5    3.12    0.45
 -12  -6  -5    1.08    0.37
 -12  -6  -5    1.35    0.36
  12   6   5    1.54    0.45
  12   6   5    1.00    0.38
   8  -7  -5    1.38    0.35
  -8   7   5    1.47    0.41
   7  -7  -5    4.18    0.37
  -7   7   5    5.02    0.43
   6  -7  -5    0.01    0.25
  -6   7   5   -0.26    0.29
   5  -7  -5    1.70    0.26
  -5   7   5    2.18    0.31
   4  -7  -5    0.03    0.19
  -4   7   5    0.16    0.23
  -4   7   5    0.47    0.24
   3  -7  -5    0.64    0.18
  -3   7   5    0.71    0.20
  -3   7   5    0.73    0.21
  -3   7   5    0.50    0.19
   2  -7  -5   18.42    0.40
  -2   7   5   17.96    0.48
  -2   7   5   17.62    0.60
  -2   7   5   18.48    0.47
  -2   7   5   18.63    0.43
   1  -7  -5    7.67    0.23
  -1   7   5    8.43    0.26
  -1   7   5    7.98    0.28
  -1   7   5    8.05    0.44
  -1   7   5    8.10    0.23
  -1   7   5    8.87    0.31
   0   7   5   32.46    0.61
   0   7   5   32.71    0.53
   0   7   5   32.88    0.52
   0   7   5   32.47    0.81
   0   7   5   33.67    0.63
   1   7   5   32.20    0.58
   1   7   5   31.87    0.81
   1   7   5   32.24    0.58
   2   7   5   33.81    0.60
   2   7   5   35.74    0.75
   2   7   5   34.73    0.60
   2   7   5   34.49    0.83
   2   7   5   32.91    0.60
   2   7   5   35.08    0.76
   3   7   5   70.63    1.20
   3   7   5   71.87    1.20
   3   7   5   70.49    1.33
   3   7   5   72.68    1.31
   3   7   5   71.86    1.50
  -4  -7  -5   39.60    0.65
  -4  -7  -5   40.41    0.64
   4   7   5   40.55    0.85
   4   7   5   40.92    0.65
   4   7   5   42.05    0.88
   4   7   5   39.73    0.74
   5   7   5   15.11    0.53
   5   7   5   16.05    0.50
   5   7   5   14.40    0.32
   5   7   5   14.37    0.35
   5   7   5   14.67    0.39
   5   7   5   14.73    0.39
   6   7   5   11.31    0.32
   6   7   5   10.75    0.47
   6   7   5   10.78    0.46
   6   7   5   12.46    0.39
   6   7   5   11.53    0.40
   7   7   5    1.26    0.20
   7   7   5    1.61    0.30
   7   7   5    1.82    0.23
   7   7   5    1.57    0.31
   7   7   5    1.46    0.22
   8   7   5    1.11    0.25
   8   7   5    2.08    0.35
   8   7   5    1.27    0.31
   8   7   5    1.38    0.24
   9   7   5    4.25    0.34
   9   7   5    5.12    0.43
   9   7   5    4.16    0.41
  10   7   5    1.74    0.40
  10   7   5    1.56    0.33
  10   7   5    2.05    0.39
  11   7   5    5.55    0.49
  11   7   5    6.36    0.53
  11   7   5    4.60    0.41
  12   7   5    3.67    0.43
  12   7   5    3.67    0.53
   7  -8  -5    4.22    0.40
  -7   8   5    4.14    0.44
   6  -8  -5    7.82    0.47
  -6   8   5    8.52    0.50
   5  -8  -5   10.25    0.45
  -5   8   5    9.39    0.50
   4  -8  -5   59.70    1.07
  -4   8   5   58.49    1.22
  -4   8   5   58.57    1.06
   3  -8  -5    9.63    0.35
  -3   8   5   10.08    0.45
  -3   8   5    9.26    0.38
  -3   8   5   10.10    0.44
   2  -8  -5   46.47    0.80
  -2   8   5   44.43    1.09
  -2   8   5   45.50    0.79
  -2   8   5   46.22    0.91
  -2   8   5   46.34    0.92
   1  -8  -5    0.03    0.12
  -1   8   5    0.07    0.11
  -1   8   5    0.00    0.12
  -1   8   5    0.01    0.15
  -1   8   5    0.19    0.16
  -1   8   5    0.07    0.25
   0   8   5    1.41    0.14
   0   8   5    1.36    0.15
   0   8   5    1.69    0.28
   1   8   5    4.93    0.19
   1   8   5    4.70    0.33
   1   8   5    4.65    0.21
   2   8   5   12.54    0.26
   2   8   5   11.91    0.27
   2   8   5   12.21    0.43
   2   8   5   11.94    0.54
   3   8   5    1.80    0.25
   3   8   5    1.29    0.26
   3   8   5    1.60    0.11
   3   8   5    1.55    0.11
   3   8   5    1.58    0.24
   4   8   5   32.35    0.62
   4   8   5   32.14    0.76
   4   8   5   33.35    0.78
  -5  -8  -5   56.79    0.95
   5   8   5   58.68    1.18
   5   8   5   60.47    1.06
   5   8   5   58.05    1.07
   5   8   5   60.39    1.20
   5   8   5   60.36    0.91
   6   8   5   43.98    0.86
   6   8   5   43.39    0.98
   6   8   5   43.99    0.87
   6   8   5   43.24    0.73
   6   8   5   43.85    0.98
   7   8   5   53.66    1.06
   7   8   5   53.47    0.91
   7   8   5   52.98    1.05
   7   8   5   54.23    1.15
   7   8   5   53.79    1.17
   8   8   5   17.32    0.57
   8   8   5   16.89    0.46
   8   8   5   16.94    0.60
   8   8   5   16.48    0.68
   8   8   5   15.67    0.55
   9   8   5   25.16    0.61
   9   8   5   25.14    0.81
   9   8   5   26.23    0.82
   9   8   5   25.99    0.74
  10   8   5    1.13    0.40
  10   8   5    1.39    0.40
  10   8   5    1.50    0.30
  11   8   5    3.01    0.39
  11   8   5    2.67    0.45
  11   8   5    3.22    0.49
   6  -9  -5    0.48    0.31
  -6   9   5    0.28    0.35
   5  -9  -5    0.70    0.28
  -5   9   5    0.49    0.30
   4  -9  -5    2.72    0.29
  -4   9   5    2.64    0.33
  -4   9   5    2.04    0.28
   3  -9  -5    1.64    0.23
  -3   9   5    1.49    0.23
  -3   9   5    1.56    0.27
  -3   9   5    1.86    0.27
   2  -9  -5   35.98    0.68
  -2   9   5   36.07    0.63
  -2   9   5   36.13    0.79
  -2   9   5   35.16    0.78
   1  -9  -5   47.05    0.79
  -1   9   5   47.07    1.13
  -1   9   5   46.23    0.90
  -1   9   5   46.93    0.91
   0  -9  -5   13.81    0.30
   0   9   5   15.69    0.61
   0   9   5   14.77    0.39
   0   9   5   14.45    0.37
   1   9   5   66.13    1.14
   1   9   5   66.19    1.13
   1   9   5   67.25    1.47
   2   9   5    0.15    0.09
   2   9   5    0.26    0.25
   2   9   5    0.01    0.28
   2   9   5    0.22    0.09
   3   9   5   19.31    0.39
   3   9   5   19.96    0.72
   3   9   5   20.36    0.39
   3   9   5   21.66    0.63
   3   9   5   19.80    0.60
   4   9   5    5.48    0.37
   4   9   5    5.81    0.23
   4   9   5    6.63    0.43
   4   9   5    5.41    0.41
   4   9   5    5.25    0.23
  -5  -9  -5   -0.05    0.12
   5   9   5    0.01    0.27
   5   9   5    0.09    0.15
   5   9   5   -0.13    0.30
   5   9   5    0.18    0.15
   6   9   5    7.98    0.48
   6   9   5    6.92    0.48
   6   9   5    8.27    0.35
   6   9   5    8.67    0.36
   7   9   5    9.54    0.30
   7   9   5    8.24    0.41
   7   9   5    7.93    0.51
   7   9   5    9.07    0.42
   7   9   5    8.45    0.48
   8   9   5    6.52    0.48
   8   9   5    6.17    0.47
   8   9   5    6.97    0.46
   8   9   5    7.20    0.46
   8   9   5    6.46    0.33
   9   9   5   10.80    0.57
   9   9   5   10.43    0.44
   9   9   5    9.73    0.65
   9   9   5   11.07    0.63
  10   9   5   19.99    0.79
  10   9   5   18.77    0.57
  10   9   5   19.54    0.79
  11   9   5    5.40    0.41
  11   9   5    4.81    0.54
  11   9   5    6.43    0.55
   5 -10  -5   22.57    0.65
  -5  10   5   23.26    0.65
   4 -10  -5    1.70    0.30
  -4  10   5    1.62    0.27
  -4  10   5    1.41    0.33
   3 -10  -5    9.69    0.43
  -3  10   5   10.12    0.53
  -3  10   5    9.61    0.36
  -3  10   5    9.84    0.49
   2 -10  -5    1.79    0.22
  -2  10   5    1.64    0.27
  -2  10   5    1.71    0.26
   1 -10  -5    0.24    0.17
  -1  10   5    0.44    0.21
  -1  10   5    0.55    0.21
  -1  10   5    0.14    0.33
   0 -10  -5    1.16    0.13
   0  10   5    1.15    0.18
   0  10   5    1.07    0.34
   0  10   5    1.09    0.18
   1  10   5    2.41    0.16
   1  10   5    2.87    0.39
   1  10   5    2.21    0.16
   2  10   5    2.32    0.38
   2  10   5    1.99    0.32
   3  10   5   27.30    0.79
   3  10   5   30.24    0.91
   4  10   5   45.07    1.05
   4  10   5   44.74    0.81
   4  10   5   48.33    1.07
   4  10   5   45.29    0.82
   4  10   5   47.92    1.21
  -5 -10  -5   29.21    0.54
   5  10   5   31.99    0.84
   5  10   5   31.04    0.63
   5  10   5   32.31    0.95
   5  10   5   31.40    0.83
   5  10   5   31.58    0.63
  -6 -10  -5   35.93    0.68
   6  10   5   37.83    0.76
   6  10   5   35.63    0.92
   6  10   5   38.99    0.99
   7  10   5    0.70    0.23
   7  10   5    0.36    0.38
   7  10   5    0.66    0.23
   7  10   5    0.25    0.34
   8  10   5    9.96    0.61
   8  10   5   10.79    0.49
   8  10   5   10.57    0.33
   8  10   5   10.72    0.50
   8  10   5   10.76    0.67
   9  10   5    0.37    0.24
   9  10   5    0.63    0.31
   9  10   5    0.41    0.42
   9  10   5    0.25    0.39
  10  10   5    0.07    0.43
  10  10   5    0.27    0.34
  10  10   5   -0.02    0.28
  10  10   5    0.09    0.42
   4 -11  -5    5.50    0.38
  -4  11   5    5.55    0.33
  -4  11   5    5.33    0.43
   3 -11  -5    9.13    0.43
  -3  11   5    9.06    0.52
  -3  11   5    8.92    0.53
   2 -11  -5   13.55    0.44
  -2  11   5   13.18    0.52
  -2  11   5   13.60    0.55
   1 -11  -5    4.86    0.30
  -1  11   5    4.49    0.29
  -1  11   5    4.84    0.31
  -1  11   5    5.31    0.50
   0 -11  -5   14.16    0.34
   0  11   5   13.56    0.43
   0  11   5   13.49    0.41
   0  11   5   14.18    0.70
   1  11   5    0.21    0.16
   1  11   5    0.09    0.38
   1  11   5    0.19    0.15
   2  11   5   11.43    0.66
   3  11   5   -0.25    0.32
   3  11   5   -0.01    0.38
   4  11   5    2.10    0.39
   4  11   5    1.61    0.35
   4  11   5    1.33    0.42
  -5 -11  -5    0.81    0.15
   5  11   5    0.86    0.39
   5  11   5    0.85    0.18
   5  11   5    0.68    0.16
   5  11   5    0.89    0.35
   5  11   5    0.52    0.35
   6  11   5   14.68    0.45
   6  11   5   14.66    0.65
   6  11   5   14.13    0.81
   6  11   5   14.94    0.71
   6  11   5   14.30    0.44
   7  11   5   13.04    0.66
   7  11   5   14.18    0.48
   7  11   5   14.33    0.72
   7  11   5   13.44    0.49
   8  11   5   13.33    0.54
   8  11   5   14.04    0.69
   8  11   5   14.36    0.68
   8  11   5   14.58    0.55
   9  11   5   19.69    0.65
   9  11   5   20.41    0.84
   9  11   5   20.59    0.68
   9  11   5   18.90    0.80
   2 -12  -5    7.41    0.41
  -2  12   5    6.79    0.47
   1 -12  -5    0.83    0.23
  -1  12   5    0.74    0.24
  -1  12   5    0.37    0.45
  -1  12   5    0.56    0.26
   0 -12  -5   17.09    0.42
   0  12   5   17.25    0.80
   0  12   5   16.59    0.45
   1  12   5   34.85    0.66
   1  12   5   36.21    1.06
   2  12   5   10.94    0.70
   3  12   5   57.68    1.45
   3  12   5   56.93    1.27
   4  12   5    3.42    0.45
   4  12   5    3.41    0.51
   5  12   5   25.26    0.53
   5  12   5   28.10    0.85
   5  12   5   29.90    1.02
   5  12   5   28.76    0.88
   5  12   5   26.68    0.55
   6  12   5    0.06    0.20
   6  12   5    0.16    0.18
   6  12   5    0.34    0.39
   6  12   5    0.43    0.43
   6  12   5    0.01    0.47
   7  12   5    3.87    0.48
   7  12   5    4.04    0.52
   7  12   5    3.26    0.27
   7  12   5    3.23    0.29
   7  12   5    3.39    0.59
   8  12   5    0.89    0.44
   8  12   5    0.80    0.27
   8  12   5   -0.13    0.27
   8  12   5    0.22    0.42
   1  13   5   -0.53    0.47
   2  13   5    0.18    0.45
   3  13   5    8.42    0.63
   4  13   5    2.57    0.52
   4  13   5    2.42    0.46
   5  13   5   10.98    0.84
   5  13   5   11.43    0.72
   4  12  -6   11.02    0.68
   4  12  -6   11.06    0.68
   4  12  -6   10.24    0.54
  -4 -12   6   11.14    0.47
   3  12  -6    0.98    0.30
   3  12  -6    0.98    0.31
   3  12  -6    1.02    0.46
   3  12  -6    0.93    0.43
  -3 -12   6    1.50    0.29
   2  12  -6    0.23    0.29
   2  12  -6   -0.08    0.28
   2  12  -6    0.37    0.41
  -2 -12   6    0.13    0.26
   1  12  -6    0.61    0.29
   1  12  -6    0.47    0.29
   1  12  -6   -0.12    0.40
   1  12  -6    0.46    0.28
  -1 -12   6    0.49    0.28
   0  12  -6   19.19    0.62
   0 -12   6   19.05    0.58
  -1  12  -6    2.51    0.34
   1 -12   6    2.12    0.34
   6  11  -6   12.51    0.46
   6  11  -6   11.65    0.71
   6  11  -6   12.74    0.72
   6  11  -6   12.26    0.62
  -6 -11   6   11.62    0.50
   5  11  -6    6.42    0.54
   5  11  -6    6.80    0.54
   5  11  -6    6.77    0.44
   5  11  -6    7.08    0.37
  -5 -11   6    6.52    0.38
  -5 -11   6    7.23    0.47
   4  11  -6   12.30    0.56
   4  11  -6   13.51    0.68
   4  11  -6   12.78    0.65
   4  11  -6   12.89    0.40
  -4 -11   6   13.24    0.47
   3  11  -6   22.69    0.67
   3  11  -6   23.20    0.79
   3  11  -6   23.20    0.80
   3  11  -6   22.96    0.68
  -3 -11   6   22.95    0.59
   2  11  -6   12.07    0.62
   2  11  -6   10.82    0.48
   2  11  -6   10.82    0.60
   2  11  -6   11.84    0.52
  -2 -11   6   11.24    0.44
   1  11  -6   14.25    0.54
   1  11  -6   16.65    0.69
   1  11  -6   15.35    0.53
   1  11  -6   15.20    0.40
  -1 -11   6   16.02    0.51
   0  11  -6    6.83    0.47
   0  11  -6    6.36    0.38
   0  11  -6    6.32    0.43
   0  11  -6    6.65    0.33
   0  11  -6    6.40    0.44
   0 -11   6    5.89    0.35
  -1  11  -6    0.97    0.23
  -1  11  -6    1.44    0.30
   1 -11   6    1.00    0.28
  -2  11  -6   -0.21    0.29
  -2  11  -6   -0.30    0.24
   2 -11   6    0.25    0.29
  -3  11  -6    0.15    0.27
   3 -11   6    0.70    0.31
  -4  11  -6   -0.12    0.29
   4 -11   6   -0.30    0.32
   8  10  -6    5.49    0.41
   8  10  -6    5.25    0.58
   8  10  -6    6.03    0.55
  -8 -10   6    5.47    0.49
  -8 -10   6    5.58    0.42
   7  10  -6   20.65    0.58
   7  10  -6   18.71    0.79
   7  10  -6   18.82    0.77
  -7 -10   6   19.18    0.71
  -7 -10   6   18.71    0.63
   6  10  -6    0.47    0.38
   6  10  -6    0.41    0.37
   6  10  -6   -0.05    0.27
   6  10  -6    0.89    0.33
  -6 -10   6    0.39    0.35
  -6 -10   6   -0.13    0.26
   5  10  -6    6.93    0.48
   5  10  -6    7.51    0.53
   5  10  -6    7.26    0.51
   5  10  -6    7.27    0.38
  -5 -10   6    6.97    0.40
  -5 -10   6    7.68    0.49
   4  10  -6    0.11    0.23
   4  10  -6    0.44    0.36
   4  10  -6    0.39    0.26
   4  10  -6    0.01    0.36
   4  10  -6    0.48    0.28
  -4 -10   6    0.13    0.24
   3  10  -6    0.76    0.23
   3  10  -6    0.45    0.35
   3  10  -6    0.83    0.34
   3  10  -6    0.63    0.27
   3  10  -6    0.66    0.26
  -3 -10   6    1.21    0.24
   2  10  -6    1.30    0.26
   2  10  -6    1.62    0.27
   2  10  -6    1.53    0.37
   2  10  -6    1.60    0.35
   2  10  -6    1.54    0.23
  -2 -10   6    1.06    0.23
   1  10  -6   13.52    0.48
   1  10  -6   13.50    0.51
   1  10  -6   13.62    0.41
   1  10  -6   13.26    0.58
  -1 -10   6   13.75    0.44
   0  10  -6    0.04    0.22
   0  10  -6    0.40    0.31
   0  10  -6    0.32    0.23
   0  10  -6    0.23    0.25
   0 -10   6    0.02    0.23
  -1  10  -6   22.49    0.64
  -1  10  -6   23.02    0.52
  -1  10  -6   22.01    0.63
   1 -10   6   22.15    0.58
  -2  10  -6   11.54    0.49
  -2  10  -6   11.91    0.43
   2 -10   6   11.94    0.48
  -3  10  -6    2.49    0.34
  -3  10  -6    3.14    0.30
   3 -10   6    2.74    0.33
  -4  10  -6   17.10    0.54
   4 -10   6   15.80    0.58
  -5  10  -6    0.41    0.32
   5 -10   6   -0.21    0.33
   9   9  -6    4.51    0.59
   9   9  -6    5.11    0.45
   9   9  -6    4.95    0.52
  -9  -9   6    4.65    0.42
  -9  -9   6    5.59    0.49
   8   9  -6    2.85    0.44
   8   9  -6    3.39    0.38
   8   9  -6    2.48    0.49
  -8  -9   6    3.03    0.37
  -8  -9   6    3.45    0.44
   7   9  -6   13.47    0.52
   7   9  -6   13.26    0.70
   7   9  -6   13.61    0.64
  -7  -9   6   13.62    0.59
  -7  -9   6   13.86    0.54
   6   9  -6    8.03    0.53
   6   9  -6    7.10    0.42
   6   9  -6    6.43    0.48
   6   9  -6    7.19    0.44
  -6  -9   6    7.23    0.45
  -6  -9   6    7.19    0.43
   5   9  -6    7.30    0.49
   5   9  -6    8.01    0.47
   5   9  -6    6.88    0.50
   5   9  -6    8.08    0.40
  -5  -9   6    7.80    0.48
  -5  -9   6    7.81    0.41
   4   9  -6   34.98    0.92
   4   9  -6   33.93    0.81
   4   9  -6   32.67    0.80
   4   9  -6   33.95    0.90
  -4  -9   6   35.53    0.72
   3   9  -6    0.15    0.21
   3   9  -6    0.40    0.30
   3   9  -6    0.20    0.22
   3   9  -6    0.35    0.23
   3   9  -6   -0.17    0.29
  -3  -9   6    0.64    0.22
   2   9  -6   15.47    0.57
   2   9  -6   14.31    0.48
   2   9  -6   13.96    0.59
   2   9  -6   14.92    0.43
   2   9  -6   14.20    0.51
  -2  -9   6   14.65    0.42
   1   9  -6    1.86    0.33
   1   9  -6    2.01    0.23
   1   9  -6    2.35    0.25
   1   9  -6    1.51    0.31
   1   9  -6    2.05    0.24
  -1  -9   6    1.80    0.21
   0   9  -6    6.03    0.36
   0   9  -6    6.03    0.39
   0   9  -6    5.43    0.31
   0   9  -6    5.06    0.27
   0  -9   6    5.26    0.34
  -1   9  -6    3.31    0.28
  -1   9  -6    4.04    0.29
  -1   9  -6    4.56    0.27
  -1   9  -6    3.55    0.28
  -1   9  -6    3.45    0.34
   1  -9   6    4.14    0.28
  -2   9  -6   25.74    0.59
  -2   9  -6   25.47    0.66
   2  -9   6   25.70    0.61
  -3   9  -6   14.75    0.47
  -3   9  -6   13.72    0.50
   3  -9   6   13.04    0.51
  -4   9  -6   29.73    0.71
   4  -9   6   29.89    0.73
  -5   9  -6   13.69    0.55
   5  -9   6   12.40    0.55
  -6   9  -6   23.47    0.69
   6  -9   6   22.30    0.71
  -7   9  -6    7.68    0.51
   7  -9   6    7.21    0.50
   9   8  -6    3.83    0.42
   9   8  -6    3.33    0.54
   9   8  -6    4.37    0.48
  -9  -8   6    3.95    0.48
  -9  -8   6    3.96    0.40
   8   8  -6    6.31    0.43
   8   8  -6    6.03    0.55
   8   8  -6    6.33    0.51
  -8  -8   6    6.57    0.42
  -8  -8   6    6.26    0.48
   7   8  -6    0.84    0.30
   7   8  -6    1.17    0.41
   7   8  -6    0.72    0.38
  -7  -8   6    0.72    0.34
  -7  -8   6    0.88    0.29
   6   8  -6    2.13    0.38
   6   8  -6    2.17    0.39
   6   8  -6    1.59    0.28
  -6  -8   6    2.11    0.27
  -6  -8   6    2.16    0.34
   5   8  -6    3.01    0.29
   5   8  -6    2.67    0.39
   5   8  -6    2.95    0.36
   5   8  -6    2.41    0.29
  -5  -8   6    3.19    0.33
  -5  -8   6    2.84    0.27
   4   8  -6   22.33    0.61
   4   8  -6   21.85    0.59
   4   8  -6   21.75    0.69
   4   8  -6   20.53    0.51
   4   8  -6   21.84    0.68
  -4  -8   6   21.33    0.53
   3   8  -6   11.02    0.50
   3   8  -6   10.90    0.39
   3   8  -6   11.16    0.43
   3   8  -6   11.14    0.44
   3   8  -6   10.91    0.54
  -3  -8   6   11.26    0.39
   2   8  -6   56.24    1.15
   2   8  -6   57.39    1.17
   2   8  -6   58.02    1.10
   2   8  -6   56.49    1.10
   2   8  -6   56.50    0.97
  -2  -8   6   56.80    0.99
   1   8  -6   44.45    0.96
   1   8  -6   43.87    0.89
   1   8  -6   44.78    0.90
   1   8  -6   43.18    0.79
   1   8  -6   43.69    0.96
  -1  -8   6   45.68    0.81
   0   8  -6   37.95    0.81
   0   8  -6   39.18    0.72
   0   8  -6   39.30    0.82
   0   8  -6   39.95    0.87
   0  -8   6   39.93    0.75
  -1   8  -6   75.94    1.41
  -1   8  -6   74.49    1.24
  -1   8  -6   75.03    1.40
  -1   8  -6   77.62    1.40
   1  -8   6   76.75    1.28
  -2   8  -6    5.38    0.36
  -2   8  -6    5.40    0.32
  -2   8  -6    5.97    0.32
  -2   8  -6    5.40    0.36
   2  -8   6    5.22    0.34
  -3   8  -6   32.82    0.78
  -3   8  -6   33.75    0.70
   3  -8   6   35.21    0.73
  -4   8  -6   -0.13    0.24
   4  -8   6    0.27    0.24
  -5   8  -6    1.42    0.32
   5  -8   6    1.74    0.31
  -6   8  -6   -0.19    0.31
   6  -8   6    0.12    0.31
  -7   8  -6    2.58    0.40
   7  -8   6    3.23    0.40
  -8   8  -6    0.33    0.40
   8  -8   6    0.65    0.37
  10   7  -6    5.96    0.51
  10   7  -6    6.82    0.48
  10   7  -6    6.12    0.62
 -10  -7   6    5.87    0.48
 -10  -7   6    7.11    0.48
 -10  -7   6    5.55    0.50
   9   7  -6    9.78    0.54
   9   7  -6    9.87    0.67
   9   7  -6    8.61    0.55
  -9  -7   6    9.57    0.53
  -9  -7   6   10.16    0.57
  -9  -7   6    9.21    0.58
   8   7  -6    7.33    0.43
   8   7  -6    6.58    0.48
   8   7  -6    5.77    0.51
  -8  -7   6    7.60    0.49
  -8  -7   6    6.84    0.44
  -8  -7   6    6.69    0.41
   7   7  -6   28.68    0.83
   7   7  -6   30.12    0.72
   7   7  -6   29.18    0.90
  -7  -7   6   29.82    0.70
  -7  -7   6   29.20    0.79
   6   7  -6    4.15    0.40
   6   7  -6    3.62    0.31
   6   7  -6    4.05    0.39
  -6  -7   6    4.14    0.36
  -6  -7   6    3.86    0.29
   5   7  -6   21.99    0.60
   5   7  -6   21.84    0.70
   5   7  -6   21.21    0.54
   5   7  -6   21.51    0.69
  -5  -7   6   21.43    0.62
  -5  -7   6   22.19    0.56
   4   7  -6    2.05    0.24
   4   7  -6    1.95    0.24
   4   7  -6    1.74    0.30
   4   7  -6    1.55    0.29
   4   7  -6    1.67    0.22
  -4  -7   6    1.57    0.21
   3   7  -6   18.06    0.60
   3   7  -6   17.62    0.57
   3   7  -6   17.65    0.49
   3   7  -6   18.13    0.45
   3   7  -6   18.53    0.52
  -3  -7   6   18.03    0.44
   2   7  -6   22.08    0.64
   2   7  -6   22.49    0.50
   2   7  -6   22.60    0.61
   2   7  -6   23.38    0.56
   2   7  -6   22.32    0.55
  -2  -7   6   22.90    0.49
   1   7  -6    1.40    0.19
   1   7  -6    1.51    0.24
   1   7  -6    1.24    0.24
   1   7  -6    1.30    0.19
   1   7  -6    1.54    0.19
  -1  -7   6    1.41    0.18
   0   7  -6    0.58    0.19
   0   7  -6    0.40    0.22
   0   7  -6    0.16    0.17
   0   7  -6    0.15    0.17
   0   7  -6    0.23    0.17
   0  -7   6    0.24    0.15
  -1   7  -6   86.64    1.54
  -1   7  -6   85.59    1.37
  -1   7  -6   86.21    1.54
  -1   7  -6   85.62    1.53
   1  -7   6   87.58    1.41
  -2   7  -6   18.80    0.48
  -2   7  -6   19.73    0.54
  -2   7  -6   19.78    0.53
  -2   7  -6   19.07    0.52
  -2   7  -6   19.27    0.52
   2  -7   6   19.08    0.48
  -3   7  -6   64.98    1.24
  -3   7  -6   62.38    1.10
   3  -7   6   65.56    1.14
  -4   7  -6   23.87    0.59
   4  -7   6   24.22    0.60
  -5   7  -6   29.99    0.72
   5  -7   6   29.03    0.69
  -6   7  -6   15.88    0.59
   6  -7   6   16.46    0.55
   6  -7   6   16.06    0.55
  -7   7  -6    8.90    0.49
   7  -7   6    9.34    0.54
   7  -7   6    9.16    0.50
  -8   7  -6    5.83    0.48
   8  -7   6    6.03    0.44
   8  -7   6    5.68    0.44
  -9   7  -6   -0.09    0.40
   9  -7   6   -0.33    0.36
  10   6  -6    0.24    0.48
  10   6  -6    0.47    0.39
  10   6  -6    0.42    0.37
 -10  -6   6    0.15    0.42
 -10  -6   6    0.31    0.35
 -10  -6   6    0.42    0.36
   9   6  -6    1.53    0.44
   9   6  -6    1.56    0.38
   9   6  -6    1.94    0.38
  -9  -6   6    2.28    0.36
  -9  -6   6    2.07    0.40
  -9  -6   6    1.86    0.36
   8   6  -6   -0.34    0.36
   8   6  -6    0.30    0.29
   8   6  -6    0.05    0.33
  -8  -6   6   -0.07    0.26
  -8  -6   6   -0.03    0.30
  -8  -6   6    0.10    0.27
   7   6  -6    6.28    0.43
   7   6  -6    6.28    0.37
   7   6  -6    6.10    0.48
  -7  -6   6    6.06    0.35
  -7  -6   6    7.06    0.42
  -7  -6   6    6.02    0.41
   6   6  -6    4.60    0.32
   6   6  -6    4.73    0.37
   6   6  -6    4.66    0.41
  -6  -6   6    4.53    0.36
  -6  -6   6    4.70    0.30
  -6  -6   6    5.66    0.30
   5   6  -6   44.73    0.93
   5   6  -6   44.96    0.98
   5   6  -6   43.42    0.98
   5   6  -6   44.18    0.83
  -5  -6   6   43.17    0.92
  -5  -6   6   45.04    0.84
  -5  -6   6   44.04    0.81
   4   6  -6   18.46    0.59
   4   6  -6   19.65    0.53
   4   6  -6   19.44    0.59
   4   6  -6   19.41    0.53
   4   6  -6   19.49    0.49
  -4  -6   6   18.97    0.48
  -4  -6   6   18.65    0.46
   3   6  -6    3.88    0.24
   3   6  -6    3.63    0.28
   3   6  -6    4.27    0.24
   3   6  -6    3.56    0.30
   3   6  -6    3.77    0.24
  -3  -6   6    4.25    0.27
   2   6  -6   27.19    0.60
   2   6  -6   25.87    0.54
   2   6  -6   27.92    0.65
   2   6  -6   27.29    0.65
   2   6  -6   26.60    0.59
  -2  -6   6   27.07    0.54
   1   6  -6   29.85    0.70
   1   6  -6   30.59    0.65
   1   6  -6   29.91    0.57
   1   6  -6   29.71    0.64
   1   6  -6   29.89    0.67
  -1  -6   6   30.37    0.57
   0   6  -6   29.56    0.65
   0   6  -6   30.57    0.69
   0   6  -6   30.53    0.67
   0   6  -6   30.95    0.58
   0   6  -6   29.85    0.64
   0  -6   6   31.07    0.58
  -1   6  -6   80.97    1.42
  -1   6  -6   80.73    1.44
  -1   6  -6   80.22    1.44
  -1   6  -6   79.26    1.28
   1  -6   6   80.89    1.31
  -2   6  -6   33.52    0.70
  -2   6  -6   32.83    0.72
  -2   6  -6   33.03    0.69
  -2   6  -6   32.00    0.64
  -2   6  -6   33.38    0.70
   2  -6   6   32.90    0.64
  -3   6  -6   11.65    0.37
  -3   6  -6   11.24    0.39
  -3   6  -6   11.57    0.39
   3  -6   6   12.08    0.40
   3  -6   6   12.18    0.38
  -4   6  -6    1.83    0.24
  -4   6  -6    2.92    0.25
   4  -6   6    2.38    0.24
   4  -6   6    2.32    0.24
  -5   6  -6    7.23    0.44
   5  -6   6    7.98    0.39
   5  -6   6    6.58    0.37
  -6   6  -6   28.09    0.70
   6  -6   6   28.84    0.67
   6  -6   6   28.19    0.68
  -7   6  -6   23.30    0.68
   7  -6   6   22.30    0.64
   7  -6   6   22.53    0.63
  -8   6  -6    4.78    0.45
   8  -6   6    4.58    0.41
   8  -6   6    5.51    0.41
  -9   6  -6    1.15    0.43
   9  -6   6    0.77    0.36
  11   5  -6    6.99    0.53
  11   5  -6    6.75    0.65
 -11  -5   6    6.17    0.56
 -11  -5   6    6.14    0.47
  10   5  -6    5.36    0.58
  10   5  -6    5.37    0.45
  10   5  -6    5.26    0.32
  10   5  -6    5.27    0.45
 -10  -5   6    4.69    0.47
 -10  -5   6    5.97    0.45
   9   5  -6    4.28    0.52
   9   5  -6    4.25    0.41
   9   5  -6    3.77    0.27
   9   5  -6    3.82    0.39
  -9  -5   6    3.81    0.43
  -9  -5   6    4.45    0.40
  -9  -5   6    3.45    0.36
   8   5  -6   19.10    0.65
   8   5  -6   19.62    0.60
   8   5  -6   21.48    0.49
   8   5  -6   19.85    0.80
  -8  -5   6   20.72    0.62
  -8  -5   6   20.19    0.60
  -8  -5   6   19.87    0.68
   7   5  -6    7.50    0.43
   7   5  -6    7.81    0.47
   7   5  -6    6.42    0.46
   7   5  -6    7.40    0.31
  -7  -5   6    7.32    0.41
  -7  -5   6    7.58    0.41
  -7  -5   6    6.77    0.44
   6   5  -6   20.90    0.54
   6   5  -6   21.03    0.71
   6   5  -6   21.56    0.64
   6   5  -6   21.37    0.44
  -6  -5   6   20.78    0.55
  -6  -5   6   21.43    0.60
  -6  -5   6   21.66    0.54
   5   5  -6    1.93    0.26
   5   5  -6    1.93    0.27
   5   5  -6    1.55    0.22
   5   5  -6    1.94    0.23
   5   5  -6    1.80    0.15
  -5  -5   6    1.68    0.20
  -5  -5   6    1.55    0.21
  -5  -5   6    1.70    0.26
   4   5  -6   13.82    0.46
   4   5  -6   13.33    0.43
   4   5  -6   12.86    0.49
   4   5  -6   14.21    0.30
   4   5  -6   14.22    0.44
   4   5  -6   14.00    0.40
  -4  -5   6   14.20    0.39
  -4  -5   6   13.80    0.37
   3   5  -6    1.05    0.17
   3   5  -6    0.85    0.17
   3   5  -6    0.86    0.17
   3   5  -6    0.74    0.20
   3   5  -6    0.45    0.20
   3   5  -6    0.92    0.10
  -3  -5   6    0.64    0.14
  -3  -5   6    0.69    0.16
   2   5  -6   17.97    0.44
   2   5  -6   18.14    0.48
   2   5  -6   17.86    0.42
   2   5  -6   17.71    0.45
   2   5  -6   17.98    0.49
   2   5  -6   16.53    0.30
  -2  -5   6   17.23    0.39
  -2  -5   6   17.99    0.40
   1   5  -6   51.54    0.98
   1   5  -6   51.80    0.88
   1   5  -6   53.39    0.99
   1   5  -6   54.28    0.99
   1   5  -6   52.78    1.00
  -1  -5   6   53.46    0.89
  -1  -5   6   52.92    0.85
   0   5  -6  110.55    1.71
   0   5  -6  110.65    1.91
   0   5  -6  110.97    1.90
   0   5  -6  113.47    1.88
   0   5  -6  111.24    1.90
   0  -5   6  109.88    1.64
   0  -5   6  113.79    1.74
  -1   5  -6   84.96    1.35
  -1   5  -6   86.14    1.50
  -1   5  -6   85.32    1.47
  -1   5  -6   85.70    1.23
  -1   5  -6   86.20    1.50
   1  -5   6   85.55    1.30
   1  -5   6   86.27    1.37
  -2   5  -6   31.59    0.65
  -2   5  -6   32.05    0.66
  -2   5  -6   31.20    0.67
  -2   5  -6   31.43    0.66
  -2   5  -6   31.34    0.50
  -2   5  -6   32.94    0.61
   2  -5   6   31.23    0.57
   2  -5   6   31.89    0.60
  -3   5  -6   31.95    0.69
  -3   5  -6   33.11    0.54
  -3   5  -6   33.10    0.65
  -3   5  -6   32.02    0.71
  -3   5  -6   32.93    0.66
   3  -5   6   32.56    0.62
   3  -5   6   32.74    0.64
  -4   5  -6    1.01    0.20
  -4   5  -6    1.19    0.14
  -4   5  -6    1.35    0.20
   4  -5   6    1.00    0.18
   4  -5   6    0.53    0.18
  -5   5  -6   27.97    0.52
  -5   5  -6   26.96    0.63
   5  -5   6   27.71    0.60
   5  -5   6   27.12    0.62
  -6   5  -6    0.69    0.26
  -6   5  -6    0.34    0.17
   6  -5   6    0.65    0.23
   6  -5   6    0.63    0.23
  -7   5  -6    0.28    0.21
  -7   5  -6    0.43    0.29
   7  -5   6    0.39    0.26
   7  -5   6   -0.10    0.25
  -8   5  -6   -0.07    0.32
  -8   5  -6   -0.01    0.23
   8  -5   6    0.32    0.29
   8  -5   6    0.07    0.29
  -9   5  -6   14.53    0.51
  -9   5  -6   14.02    0.50
  -9   5  -6   14.09    0.67
   9  -5   6   13.12    0.57
 -10   5  -6    0.96    0.32
 -10   5  -6    0.90    0.45
  10  -5   6    0.28    0.36
  11   4  -6    4.67    0.36
  11   4  -6    4.41    0.49
  11   4  -6    3.95    0.58
 -11  -4   6    3.57    0.50
 -11  -4   6    4.47    0.44
  10   4  -6    0.41    0.28
  10   4  -6    0.92    0.37
  10   4  -6    0.55    0.34
  10   4  -6    0.10    0.45
 -10  -4   6    0.63    0.38
 -10  -4   6    0.43    0.36
   9   4  -6    1.18    0.25
   9   4  -6    0.81    0.43
   9   4  -6    0.89    0.33
   9   4  -6    1.08    0.33
  -9  -4   6    1.24    0.38
  -9  -4   6    1.15    0.32
   8   4  -6   21.17    0.65
   8   4  -6   21.42    0.52
   8   4  -6   22.14    0.62
   8   4  -6   21.33    0.77
  -8  -4   6   20.83    0.61
  -8  -4   6   21.34    0.70
  -8  -4   6   21.98    0.64
   7   4  -6    7.80    0.50
   7   4  -6    8.00    0.45
   7   4  -6    8.77    0.35
   7   4  -6    8.35    0.41
  -7  -4   6    8.12    0.41
  -7  -4   6    8.06    0.41
  -7  -4   6    8.99    0.50
   6   4  -6   40.42    0.80
   6   4  -6   40.50    0.71
   6   4  -6   38.70    0.87
   6   4  -6   41.35    0.98
  -6  -4   6   39.47    0.81
  -6  -4   6   39.34    0.77
  -6  -4   6   40.66    0.88
   5   4  -6   11.96    0.42
   5   4  -6   10.44    0.45
   5   4  -6   10.78    0.37
   5   4  -6   11.08    0.31
  -5  -4   6   10.87    0.41
  -5  -4   6   10.38    0.37
  -5  -4   6   11.18    0.37
   4   4  -6   58.97    1.13
   4   4  -6   59.94    0.94
   4   4  -6   60.87    1.14
   4   4  -6   62.54    1.03
   4   4  -6   60.39    1.18
  -4  -4   6   59.30    0.98
  -4  -4   6   61.08    1.04
   3   4  -6   84.45    1.47
   3   4  -6   82.37    1.49
   3   4  -6   83.71    1.47
   3   4  -6   82.73    1.24
   3   4  -6   81.23    1.32
   3   4  -6   82.59    1.46
  -3  -4   6   83.94    1.34
  -3  -4   6   83.11    1.27
   2   4  -6   30.33    0.62
   2   4  -6   29.25    0.56
   2   4  -6   30.18    0.64
   2   4  -6   29.21    0.49
   2   4  -6   30.40    0.66
   2   4  -6   29.10    0.61
  -2  -4   6   29.42    0.53
  -2  -4   6   30.26    0.56
   1   4  -6  134.71    2.21
   1   4  -6  133.89    2.25
   1   4  -6  138.27    2.25
   1   4  -6  130.38    2.25
   1   4  -6  131.41    1.91
   1   4  -6  134.74    2.02
  -1  -4   6  133.18    1.95
  -1  -4   6  134.64    2.06
   0   4  -6    0.10    0.12
   0   4  -6    0.43    0.12
   0   4  -6    0.42    0.12
   0   4  -6    0.12    0.12
   0   4  -6    0.39    0.16
   0   4  -6    0.22    0.08
   0  -4   6    0.22    0.11
   0  -4   6    0.01    0.10
  -1   4  -6    0.38    0.11
  -1   4  -6    0.06    0.09
  -1   4  -6    0.02    0.11
  -1   4  -6    0.06    0.14
  -1   4  -6   -0.02    0.11
   1  -4   6    0.12    0.11
   1  -4   6    0.05    0.12
  -2   4  -6    1.00    0.13
  -2   4  -6    0.96    0.11
  -2   4  -6    1.02    0.14
  -2   4  -6    0.95    0.14
  -2   4  -6    0.91    0.16
  -2   4  -6    0.86    0.14
   2  -4   6    0.75    0.13
   2  -4   6    1.14    0.14
  -3   4  -6   30.52    0.63
  -3   4  -6   29.66    0.51
  -3   4  -6   28.79    0.63
  -3   4  -6   28.87    0.59
  -3   4  -6   29.21    0.58
   3  -4   6   29.33    0.55
   3  -4   6   29.86    0.58
  -4   4  -6   36.00    0.61
  -4   4  -6   34.99    0.74
  -4   4  -6   35.89    0.67
  -4   4  -6   34.05    0.68
   4  -4   6   36.04    0.66
   4  -4   6   35.75    0.68
  -5   4  -6   32.40    0.67
  -5   4  -6   32.54    0.59
   5  -4   6   32.47    0.67
   5  -4   6   32.06    0.65
  -6   4  -6   30.48    0.69
  -6   4  -6   30.01    0.59
  -6   4  -6   30.02    0.59
   6  -4   6   29.60    0.64
   6  -4   6   30.31    0.67
  -7   4  -6   27.27    0.60
  -7   4  -6   27.20    0.70
   7  -4   6   26.83    0.66
   7  -4   6   27.50    0.65
  -8   4  -6    7.84    0.44
  -8   4  -6    7.81    0.41
   8  -4   6    8.05    0.45
   8  -4   6    6.85    0.39
  -9   4  -6    5.26    0.35
  -9   4  -6    5.91    0.45
   9  -4   6    5.02    0.40
 -10   4  -6    5.59    0.49
 -10   4  -6    4.93    0.39
  10  -4   6    5.21    0.42
 -11   4  -6    2.27    0.38
  11  -4   6    2.47    0.41
  11   3  -6    2.82    0.36
  11   3  -6    2.11    0.52
 -11  -3   6    3.14    0.41
 -11  -3   6    2.86    0.49
  10   3  -6    9.95    0.66
  10   3  -6   11.48    0.51
 -10  -3   6   10.78    0.57
 -10  -3   6   10.02    0.65
   9   3  -6    9.48    0.63
   9   3  -6   10.79    0.45
   9   3  -6   10.44    0.51
   9   3  -6   10.28    0.50
  -9  -3   6   10.40    0.63
  -9  -3   6   10.25    0.53
   8   3  -6    0.11    0.25
   8   3  -6    0.20    0.34
   8   3  -6    0.21    0.28
   8   3  -6   -0.01    0.23
  -8  -3   6    0.19    0.26
  -8  -3   6   -0.01    0.28
   7   3  -6   14.12    0.41
   7   3  -6   13.44    0.49
   7   3  -6   13.01    0.65
   7   3  -6   13.89    0.45
  -7  -3   6   14.35    0.49
  -7  -3   6   13.65    0.48
  -7  -3   6   13.70    0.52
   6   3  -6    9.35    0.41
   6   3  -6    9.28    0.38
   6   3  -6    8.73    0.49
   6   3  -6    8.45    0.34
  -6  -3   6    9.35    0.38
  -6  -3   6    7.98    0.44
  -6  -3   6    8.63    0.38
   5   3  -6    1.29    0.21
   5   3  -6    1.60    0.17
   5   3  -6    1.60    0.27
   5   3  -6    1.68    0.21
  -5  -3   6    1.25    0.19
  -5  -3   6    1.21    0.19
  -5  -3   6    1.54    0.22
   4   3  -6    4.24    0.25
   4   3  -6    3.80    0.25
   4   3  -6    4.34    0.29
   4   3  -6    4.09    0.23
   4   3  -6    4.25    0.27
  -4  -3   6    4.42    0.26
  -4  -3   6    3.95    0.22
   3   3  -6   67.46    1.19
   3   3  -6   67.36    1.22
   3   3  -6   66.16    1.20
   3   3  -6   65.41    1.02
   3   3  -6   66.59    1.09
   3   3  -6   65.18    1.20
  -3  -3   6   66.68    1.10
  -3  -3   6   66.74    1.04
   2   3  -6   46.96    0.74
   2   3  -6   47.61    0.89
   2   3  -6   46.37    0.79
   2   3  -6   47.17    0.88
   2   3  -6   47.39    0.88
   2   3  -6   46.75    0.87
  -2  -3   6   47.13    0.80
  -2  -3   6   46.43    0.76
   1   3  -6  144.39    2.11
   1   3  -6  146.97    2.44
   1   3  -6  144.88    2.20
   1   3  -6  149.47    2.46
   1   3  -6  149.79    2.46
  -1  -3   6  146.45    2.24
  -1  -3   6  149.77    2.13
   0   3  -6   85.64    1.42
   0   3  -6   83.25    1.30
   0   3  -6   84.87    1.46
   0   3  -6   82.55    1.24
   0   3  -6   84.18    1.45
   0  -3   6   84.92    1.32
   0  -3   6   84.39    1.25
  -1   3  -6  102.48    1.79
  -1   3  -6  104.77    1.61
  -1   3  -6  107.92    1.76
  -1   3  -6  106.21    1.80
  -1   3  -6  106.07    1.54
   1  -3   6  105.36    1.55
   1  -3   6  106.98    1.64
  -2   3  -6  144.98    2.44
  -2   3  -6  143.28    2.43
  -2   3  -6  144.64    2.09
  -2   3  -6  144.74    2.44
  -2   3  -6  146.89    2.19
   2  -3   6  146.83    2.11
   2  -3   6  146.78    2.23
  -3   3  -6    1.48    0.15
  -3   3  -6    1.15    0.13
  -3   3  -6    1.38    0.15
  -3   3  -6    1.21    0.15
   3  -3   6    1.53    0.15
   3  -3   6    1.54    0.15
  -4   3  -6   50.62    0.86
  -4   3  -6   50.75    0.81
  -4   3  -6   49.89    0.80
  -4   3  -6   49.51    0.95
   4  -3   6   49.14    0.83
   4  -3   6   49.76    0.88
  -5   3  -6   -0.17    0.17
  -5   3  -6    0.04    0.14
   5  -3   6    0.06    0.16
   5  -3   6   -0.20    0.16
  -6   3  -6    5.52    0.30
  -6   3  -6    5.85    0.31
   6  -3   6    5.67    0.29
   6  -3   6    5.73    0.33
  -7   3  -6    5.02    0.33
  -7   3  -6    4.70    0.27
   7  -3   6    4.53    0.31
   7  -3   6    4.96    0.30
  -8   3  -6   22.26    0.57
  -8   3  -6   21.80    0.66
   8  -3   6   22.49    0.61
  -9   3  -6    8.89    0.47
   9  -3   6    8.17    0.48
 -10   3  -6   23.61    0.68
  10  -3   6   24.86    0.71
 -11   3  -6    1.72    0.37
  11  -3   6    1.99    0.39
  11   2  -6   -0.32    0.46
  11   2  -6    0.26    0.34
 -11  -2   6    0.07    0.36
 -11  -2   6   -0.60    0.42
  10   2  -6    1.06    0.32
  10   2  -6    0.80    0.45
 -10  -2   6    0.90    0.35
 -10  -2   6    0.88    0.41
   9   2  -6    6.85    0.38
   9   2  -6    6.39    0.54
  -9  -2   6    6.20    0.48
  -9  -2   6    6.61    0.41
   8   2  -6    8.49    0.56
   8   2  -6    8.62    0.42
   8   2  -6    8.65    0.42
  -8  -2   6    7.68    0.40
  -8  -2   6    8.75    0.54
   7   2  -6   21.91    0.58
   7   2  -6   21.12    0.58
   7   2  -6   21.00    0.71
   7   2  -6   21.44    0.54
  -7  -2   6   22.19    0.58
  -7  -2   6   21.58    0.62
   6   2  -6   65.47    1.06
   6   2  -6   62.53    1.32
   6   2  -6   63.89    1.18
  -6  -2   6   64.10    1.14
  -6  -2   6   63.97    1.09
  -6  -2   6   63.31    1.21
   5   2  -6   20.10    0.52
   5   2  -6   20.75    0.63
   5   2  -6   20.08    0.44
   5   2  -6   20.38    0.49
  -5  -2   6   20.08    0.52
  -5  -2   6   20.98    0.48
  -5  -2   6   20.77    0.50
   4   2  -6   50.79    0.83
   4   2  -6   50.67    0.94
   4   2  -6   50.76    0.88
   4   2  -6   51.90    1.03
  -4  -2   6   50.19    0.89
  -4  -2   6   50.84    0.94
  -4  -2   6   50.32    0.84
   3   2  -6    1.90    0.17
   3   2  -6    1.85    0.19
   3   2  -6    1.85    0.14
  -3  -2   6    1.94    0.16
  -3  -2   6    1.71    0.15
   2   2  -6    8.82    0.29
   2   2  -6    8.54    0.23
  -2  -2   6    8.72    0.25
  -2  -2   6    8.35    0.26
   1   2  -6   19.14    0.35
   1   2  -6   18.94    0.39
  -1  -2   6   18.13    0.35
  -1  -2   6   18.59    0.38
   0   2  -6    1.58    0.11
   0   2  -6    1.72    0.10
   0  -2   6    1.97    0.12
   0  -2   6    1.73    0.12
  -1   2  -6   36.31    0.59
  -1   2  -6   36.89    0.63
   1  -2   6   36.28    0.60
   1  -2   6   36.08    0.62
  -2   2  -6   38.71    0.63
   2  -2   6   39.37    0.64
   2  -2   6   39.89    0.68
  -3   2  -6   20.67    0.40
  -3   2  -6   21.58    0.40
   3  -2   6   21.06    0.42
   3  -2   6   21.79    0.43
  -4   2  -6   94.79    1.43
  -4   2  -6   96.72    1.51
   4  -2   6   95.72    1.45
   4  -2   6   96.37    1.53
  -5   2  -6   43.58    0.74
  -5   2  -6   43.36    0.78
   5  -2   6   43.56    0.79
   5  -2   6   42.82    0.76
  -6   2  -6   35.08    0.66
  -6   2  -6   34.99    0.72
   6  -2   6   36.10    0.71
   6  -2   6   35.50    0.69
  -7   2  -6   89.99    1.51
  -7   2  -6   90.09    1.44
   7  -2   6   89.86    1.52
   7  -2   6   89.74    1.45
  -8   2  -6    8.18    0.41
   8  -2   6    7.52    0.42
  -9   2  -6   16.04    0.54
   9  -2   6   15.12    0.54
 -10   2  -6    0.41    0.31
  10  -2   6    0.26    0.31
 -11   2  -6    0.81    0.37
  11  -2   6    1.42    0.38
 -12   2  -6   -0.24    0.35
  12  -2   6   -0.67    0.36
  11   1  -6    0.24    0.36
  11   1  -6   -0.39    0.46
 -11  -1   6   -0.15    0.35
 -11  -1   6    0.22    0.43
  10   1  -6    1.00    0.33
  10   1  -6    0.49    0.40
 -10  -1   6    1.00    0.42
 -10  -1   6    1.13    0.34
   9   1  -6    0.77    0.28
  -9  -1   6    0.97    0.38
  -9  -1   6    0.91    0.31
   8   1  -6    1.90    0.27
  -8  -1   6    2.02    0.36
  -8  -1   6    1.83    0.29
   7   1  -6    6.42    0.35
   7   1  -6    7.17    0.38
  -7  -1   6    6.48    0.42
  -7  -1   6    7.05    0.40
   6   1  -6   12.02    0.38
   6   1  -6   11.62    0.39
   6   1  -6   11.90    0.40
  -6  -1   6   11.83    0.41
  -6  -1   6   13.51    0.49
   5   1  -6   14.79    0.42
   5   1  -6   15.35    0.43
   5   1  -6   15.43    0.39
  -5  -1   6   15.28    0.42
  -5  -1   6   15.19    0.43
  -5  -1   6   15.62    0.48
   4   1  -6  166.53    2.69
   4   1  -6  167.46    2.42
  -4  -1   6  166.74    2.58
  -4  -1   6  166.67    2.44
  -4  -1   6  165.39    2.65
   3   1  -6   76.67    1.15
  -3  -1   6   75.60    1.17
  -3  -1   6   75.25    1.23
  -3  -1   6   74.80    1.27
   2   1  -6   72.34    1.09
   2   1  -6   72.67    1.27
  -2  -1   6   71.58    1.16
  -2  -1   6   73.03    1.10
   1   1  -6  215.49    3.07
   1   1  -6  216.90    3.51
  -1  -1   6  216.63    3.25
   0   1  -6   32.11    0.55
   0   1  -6   31.48    0.52
   0  -1   6   31.72    0.55
   0  -1   6   31.98    0.53
  -1   1  -6  132.01    1.89
   1  -1   6  131.59    1.89
   1  -1   6  129.85    1.99
  -2   1  -6   31.11    0.52
  -2   1  -6   30.51    0.52
   2  -1   6   31.27    0.55
   2  -1   6   31.21    0.52
  -3   1  -6    1.48    0.12
   3  -1   6    1.57    0.13
   3  -1   6    1.39    0.12
  -4   1  -6   11.13    0.29
   4  -1   6   11.18    0.30
   4  -1   6   10.95    0.30
  -5   1  -6   45.15    0.77
  -5   1  -6   45.05    0.80
   5  -1   6   44.96    0.76
   5  -1   6   45.34    0.80
  -6   1  -6   18.88    0.45
  -6   1  -6   18.78    0.46
   6  -1   6   17.51    0.45
   6  -1   6   19.23    0.45
  -7   1  -6  108.93    1.70
   7  -1   6  110.89    1.71
  -8   1  -6   56.57    1.01
   8  -1   6   54.87    1.00
  -9   1  -6   49.18    0.96
   9  -1   6   48.45    0.94
 -10   1  -6    6.97    0.41
  10  -1   6    5.48    0.39
 -11   1  -6    1.28    0.37
  11  -1   6    2.17    0.36
 -12   1  -6    4.52    0.44
  12  -1   6    4.11    0.42
  11   0  -6    0.44    0.35
 -11   0   6    0.33    0.36
 -11   0   6    0.26    0.44
  10   0  -6   20.16    0.64
 -10   0   6   21.24    0.75
 -10   0   6   21.11    0.67
   9   0  -6   33.75    0.78
  -9   0   6   34.86    0.83
  -9   0   6   33.65    0.93
   8   0  -6    7.46    0.41
  -8   0   6    7.63    0.44
  -8   0   6    7.49    0.49
   7   0  -6   42.02    0.83
   7   0  -6   41.81    0.81
  -7   0   6   41.42    0.83
  -7   0   6   41.82    0.95
   6   0  -6    0.84    0.19
   6   0  -6    0.56    0.19
  -6   0   6    0.93    0.26
  -6   0   6    0.66    0.20
   5   0  -6    0.25    0.16
   5   0  -6    0.38    0.16
   5   0  -6    0.53    0.15
  -5   0   6    0.10    0.20
  -5   0   6    0.29    0.17
   4   0  -6    5.16    0.25
   4   0  -6    5.59    0.25
  -4   0   6    5.48    0.26
  -4   0   6    5.21    0.31
  -4   0   6    5.59    0.27
   3   0  -6    0.07    0.11
   3   0  -6    0.44    0.12
  -3   0   6    0.11    0.13
  -3   0   6    0.09    0.10
   2   0  -6    7.70    0.22
   2   0  -6    7.24    0.22
  -2   0   6    7.58    0.23
   1   0  -6    4.00    0.17
   1   0  -6    4.27    0.17
  -1   0   6    3.98    0.18
   0   0  -6   78.19    1.21
   0   0  -6   77.59    1.15
   0   0   6   77.13    1.15
  -1   0  -6  321.83    4.77
  -2   0  -6  239.46    3.56
  -2   0  -6  239.14    3.37
   2   0   6  237.45    3.37
  -3   0  -6   66.14    1.00
  -3   0  -6   66.95    1.05
   3   0   6   64.20    1.00
  -4   0  -6  110.31    1.70
  -4   0  -6  110.37    1.62
   4   0   6  107.36    1.61
  -5   0  -6   -0.01    0.12
  -5   0  -6    0.17    0.13
   5   0   6    0.55    0.13
  -6   0  -6   27.74    0.56
  -6   0  -6   27.99    0.58
   6   0   6   27.79    0.55
  -7   0  -6   28.10    0.62
  -7   0  -6   28.31    0.60
   7   0   6   28.06    0.63
  -8   0  -6    0.40    0.23
   8   0   6    0.44    0.22
  -9   0  -6    6.34    0.36
   9   0   6    6.96    0.40
 -10   0  -6    2.16    0.32
  10   0   6    1.24    0.29
 -11   0  -6    3.07    0.38
  11   0   6    4.02    0.38
 -12   0  -6    4.62    0.45
  12   0   6    2.89    0.39
  12   0   6    3.57    0.49
  11  -1  -6    2.06    0.39
 -11   1   6    1.83    0.39
  10  -1  -6    0.63    0.35
 -10   1   6   -0.07    0.37
 -10   1   6    0.44    0.32
   9  -1  -6    4.39    0.36
  -9   1   6    4.27    0.42
  -9   1   6    3.39    0.36
   8  -1  -6    3.08    0.31
  -8   1   6    3.24    0.32
  -8   1   6    3.58    0.40
   7  -1  -6   11.84    0.43
  -7   1   6   10.64    0.47
  -7   1   6   12.83    0.57
   6  -1  -6   23.09    0.53
   6  -1  -6   22.55    0.51
   6  -1  -6   22.01    0.53
  -6   1   6   22.87    0.54
  -6   1   6   22.00    0.60
  -6   1   6   23.00    0.59
   5  -1  -6  112.71    1.73
   5  -1  -6  113.99    1.81
   5  -1  -6  116.10    1.87
  -5   1   6  114.93    1.91
  -5   1   6  111.94    1.80
  -5   1   6  114.23    1.74
   4  -1  -6  101.68    1.63
   4  -1  -6  103.38    1.56
  -4   1   6  102.53    1.56
  -4   1   6  103.38    1.63
  -4   1   6  104.74    1.72
   3  -1  -6   30.76    0.56
   3  -1  -6   30.51    0.54
  -3   1   6   30.32    0.61
  -3   1   6   29.99    0.56
   2  -1  -6  202.00    2.88
   2  -1  -6  202.50    3.04
  -2   1   6  202.37    3.12
  -2   1   6  200.70    2.88
   1  -1  -6   16.46    0.32
  -1   1   6   16.48    0.33
   0  -1  -6   86.59    1.32
   0   1   6   83.40    1.25
  -1  -1  -6    7.14    0.20
   1   1   6    7.17    0.19
  -2  -1  -6    7.80    0.21
   2   1   6    8.24    0.20
   2   1   6    7.68    0.15
  -3  -1  -6    3.40    0.17
  -3  -1  -6    3.25    0.17
   3   1   6    3.25    0.13
   3   1   6    3.46    0.16
  -4  -1  -6   58.51    0.95
  -4  -1  -6   57.40    0.90
   4   1   6   57.92    0.89
   4   1   6   57.68    1.00
  -5  -1  -6   52.25    0.87
  -5  -1  -6   53.43    0.91
   5   1   6   52.97    0.85
   5   1   6   53.97    0.91
   5   1   6   54.70    0.98
  -6  -1  -6  146.21    2.27
  -6  -1  -6  145.50    2.15
   6   1   6  145.79    2.23
   6   1   6  143.28    2.13
  -7  -1  -6   87.63    1.48
  -7  -1  -6   87.76    1.41
   7   1   6   89.64    1.38
   7   1   6   89.73    1.47
  -8  -1  -6   12.41    0.45
  -8  -1  -6   11.82    0.44
   8   1   6   12.21    0.40
   8   1   6   12.10    0.45
  -9  -1  -6   48.72    0.94
   9   1   6   47.26    1.07
   9   1   6   48.53    0.98
 -10  -1  -6    4.30    0.36
  10   1   6    6.05    0.45
  10   1   6    4.32    0.34
 -11  -1  -6    4.15    0.40
  11   1   6    3.70    0.35
  11   1   6    3.80    0.46
 -12  -1  -6    0.53    0.35
  12   1   6    0.78    0.34
  12   1   6    0.94    0.41
  10  -2  -6   13.83    0.62
 -10   2   6   14.78    0.60
   9  -2  -6    2.34    0.34
  -9   2   6    2.02    0.32
  -9   2   6    1.65    0.41
   8  -2  -6   19.47    0.58
  -8   2   6   18.85    0.69
  -8   2   6   19.31    0.55
  -8   2   6   19.54    0.66
   7  -2  -6    0.65    0.23
   7  -2  -6    0.25    0.23
  -7   2   6    0.26    0.27
  -7   2   6    0.45    0.23
  -7   2   6   -0.06    0.25
   6  -2  -6    0.44    0.19
   6  -2  -6    0.58    0.20
  -6   2   6    0.44    0.23
  -6   2   6    0.69    0.21
  -6   2   6    0.53    0.26
   5  -2  -6    3.58    0.23
   5  -2  -6    3.87    0.23
  -5   2   6    3.72    0.23
  -5   2   6    3.48    0.25
  -5   2   6    3.96    0.29
   4  -2  -6   56.09    0.97
   4  -2  -6   57.85    0.94
  -4   2   6   56.35    1.11
  -4   2   6   56.57    1.04
  -4   2   6   57.95    0.99
  -4   2   6   57.95    0.93
   3  -2  -6    8.66    0.26
   3  -2  -6    8.18    0.26
  -3   2   6    8.71    0.33
  -3   2   6    8.64    0.26
  -3   2   6    8.30    0.30
  -3   2   6    8.70    0.29
   2  -2  -6  159.72    2.30
   2  -2  -6  160.98    2.42
  -2   2   6  159.49    2.49
  -2   2   6  158.88    2.30
  -2   2   6  160.58    2.65
  -2   2   6  158.38    2.67
  -2   2   6  159.35    2.38
   1  -2  -6  159.77    2.39
  -1   2   6  158.23    2.45
  -1   2   6  158.97    2.63
  -1   2   6  156.43    2.26
  -1   2   6  159.00    2.62
   0  -2  -6  204.33    2.99
   0   2   6  200.85    3.28
   0   2   6  200.59    3.28
   0   2   6  196.11    2.83
  -1  -2  -6  207.81    3.14
   1   2   6  213.96    3.44
   1   2   6  210.33    3.44
  -2  -2  -6    7.76    0.20
   2   2   6    7.88    0.18
   2   2   6    7.67    0.19
   2   2   6    7.64    0.23
   2   2   6    7.83    0.23
  -3  -2  -6  133.44    2.01
   3   2   6  131.14    2.15
   3   2   6  134.69    2.21
   3   2   6  131.24    2.20
   3   2   6  133.06    2.21
   3   2   6  129.94    1.89
  -4  -2  -6    0.05    0.10
  -4  -2  -6   -0.01    0.10
   4   2   6    0.13    0.11
   4   2   6    0.00    0.09
   4   2   6    0.18    0.10
   4   2   6    0.18    0.11
   4   2   6    0.05    0.11
  -5  -2  -6    4.28    0.23
  -5  -2  -6    4.10    0.20
   5   2   6    4.32    0.21
   5   2   6    4.04    0.23
   5   2   6    4.26    0.24
   5   2   6    4.07    0.22
   5   2   6    4.36    0.26
  -6  -2  -6    9.71    0.33
  -6  -2  -6    9.13    0.32
   6   2   6    9.63    0.35
   6   2   6    9.46    0.33
   6   2   6    9.74    0.36
   6   2   6    9.78    0.30
  -7  -2  -6    3.49    0.24
  -7  -2  -6    3.80    0.24
   7   2   6    3.44    0.27
   7   2   6    3.72    0.21
   7   2   6    3.73    0.26
  -8  -2  -6   13.00    0.45
  -8  -2  -6   12.82    0.45
   8   2   6   13.34    0.40
   8   2   6   12.46    0.50
   8   2   6   12.75    0.45
  -9  -2  -6   12.45    0.48
  -9  -2  -6   12.72    0.49
   9   2   6   13.36    0.44
   9   2   6   12.57    0.48
   9   2   6   10.40    0.54
 -10  -2  -6    9.59    0.49
  10   2   6    9.76    0.41
  10   2   6    7.99    0.48
  10   2   6    8.55    0.47
 -11  -2  -6   24.92    0.71
  11   2   6   22.83    0.84
  11   2   6   26.03    0.65
 -12  -2  -6    9.80    0.56
  12   2   6    9.53    0.59
  12   2   6   10.05    0.52
  10  -3  -6    3.82    0.43
 -10   3   6    3.53    0.37
   9  -3  -6   14.32    0.57
  -9   3   6   13.03    0.55
  -9   3   6   14.46    0.67
   8  -3  -6    9.45    0.48
  -8   3   6    9.69    0.46
  -8   3   6   10.29    0.56
   7  -3  -6   41.73    0.88
   7  -3  -6   42.48    0.85
  -7   3   6   42.25    0.82
  -7   3   6   43.44    0.92
  -7   3   6   41.88    0.97
   6  -3  -6   12.26    0.42
   6  -3  -6   12.33    0.42
  -6   3   6   13.05    0.42
  -6   3   6   13.33    0.49
  -6   3   6   11.90    0.51
   5  -3  -6   47.19    0.83
   5  -3  -6   46.43    0.86
  -5   3   6   46.28    0.88
  -5   3   6   45.17    0.93
  -5   3   6   46.79    0.81
   4  -3  -6    0.26    0.15
   4  -3  -6    0.52    0.16
  -4   3   6    0.56    0.19
  -4   3   6    0.10    0.18
  -4   3   6    0.45    0.17
  -4   3   6    0.59    0.15
   3  -3  -6   49.18    0.83
   3  -3  -6   49.16    0.80
  -3   3   6   48.31    0.84
  -3   3   6   47.35    0.92
  -3   3   6   48.89    0.79
  -3   3   6   48.16    0.88
  -3   3   6   49.89    0.95
   2  -3  -6    0.52    0.11
   2  -3  -6    0.79    0.11
  -2   3   6    0.76    0.14
  -2   3   6    0.90    0.14
  -2   3   6    0.80    0.13
  -2   3   6    0.53    0.12
  -2   3   6    0.50    0.11
   1  -3  -6    2.89    0.17
  -1   3   6    3.21    0.17
  -1   3   6    2.96    0.23
  -1   3   6    3.13    0.17
  -1   3   6    3.19    0.20
  -1   3   6    3.34    0.18
  -1   3   6    3.18    0.15
   0  -3  -6    2.87    0.15
   0   3   6    2.94    0.17
   0   3   6    2.95    0.20
   0   3   6    2.72    0.16
   0   3   6    3.03    0.17
  -1  -3  -6   12.19    0.25
   1   3   6   11.63    0.28
   1   3   6   11.21    0.28
   1   3   6   11.96    0.26
  -2  -3  -6   65.80    1.03
   2   3   6   67.19    1.14
   2   3   6   65.45    1.12
   2   3   6   66.88    1.14
  -3  -3  -6  158.40    2.38
   3   3   6  159.35    2.58
   3   3   6  159.50    2.61
   3   3   6  158.87    2.60
   3   3   6  157.89    2.33
   3   3   6  151.77    2.89
  -4  -3  -6   62.60    1.01
   4   3   6   61.81    1.08
   4   3   6   62.14    1.10
   4   3   6   61.87    0.99
   4   3   6   61.58    0.92
   4   3   6   63.08    1.11
  -5  -3  -6  131.59    1.94
  -5  -3  -6  131.87    2.05
   5   3   6  131.42    1.90
   5   3   6  133.62    2.24
   5   3   6  131.51    2.24
   5   3   6  131.79    2.00
   5   3   6  131.10    2.21
  -6  -3  -6   84.63    1.39
  -6  -3  -6   85.01    1.32
   6   3   6   86.20    1.28
   6   3   6   85.59    1.53
   6   3   6   84.47    1.51
   6   3   6   85.78    1.52
   6   3   6   84.07    1.37
  -7  -3  -6    1.15    0.19
  -7  -3  -6    1.53    0.20
   7   3   6    1.67    0.17
   7   3   6    1.82    0.22
   7   3   6    1.83    0.24
  -8  -3  -6   57.46    0.98
  -8  -3  -6   52.51    1.02
   8   3   6   55.23    1.12
   8   3   6   53.89    1.00
   8   3   6   54.12    0.91
  -9  -3  -6    0.03    0.24
  -9  -3  -6    0.12    0.24
   9   3   6    0.01    0.20
   9   3   6    0.60    0.30
   9   3   6    0.48    0.26
 -10  -3  -6   -0.04    0.28
 -10  -3  -6    0.17    0.28
  10   3   6   -0.02    0.22
  10   3   6    0.02    0.33
  10   3   6    0.07    0.30
 -11  -3  -6    1.69    0.34
  11   3   6    1.62    0.39
[truncated: 429,665 more chars]
