# Supplementary material for: Crystal structure of methyl 2-(2H-1,3-benzodioxol-5-yl)-7,9-di­bromo-8-oxo-1-oxa­spiro­[4.5]deca-2,6,9-triene-3-car­boxyl­ate
Source: Acta Crystallogr Sect E Struct Rep Online. 2014 Nov 21;70(Pt 12):o1275–6. doi: 10.1107/S1600536814024763 (PMC4257376; doi:10.1107/S1600536814024763)
Supplement: Supplementary file 2 [file e-70-o1275-Isup2.hkl]

#
# h,k,l, Fc-squared, Fo-squared, sigma(Fo-squared), status flag
#
data_I
_shelx_title ' Martins-Dibromo in P-1'
_shelx_refln_list_code          4
_shelx_F_calc_maximum      179.61
_exptl_crystal_F_000       476.00
_reflns_d_resolution_high  0.6300

loop_
 _space_group_symop_operation_xyz
 'x, y, z'
 '-x, -y, -z'

_cell_length_a     8.1929
_cell_length_b     8.4811
_cell_length_c    12.7610
_cell_angle_alpha  84.485
_cell_angle_beta   80.007
_cell_angle_gamma  78.077

_shelx_F_squared_multiplier     1.000

loop_
 _refln_index_h
 _refln_index_k
 _refln_index_l
 _refln_F_squared_calc
 _refln_F_squared_meas
 _refln_F_squared_sigma
 _refln_observed_status
   2   0   0      24736.61      23051.03       352.40 o
   3   0   0       6772.91       6968.96       106.48 o
   4   0   0         81.68         50.34         2.12 o
   5   0   0        608.88        640.83         7.28 o
   6   0   0          0.62          1.30         1.65 o
   7   0   0          6.51          5.16         2.91 o
   8   0   0        356.66        309.21         8.46 o
   9   0   0        320.63        309.50         9.28 o
  10   0   0        129.69        138.19        10.50 o
  11   0   0        834.01        866.27        15.56 o
  12   0   0         24.53         26.98         7.73 o
 -12   1   0         47.58         53.73         8.04 o
 -11   1   0          0.20         -4.95         8.31 o
 -10   1   0         62.99         60.00         6.68 o
  -9   1   0          9.04          2.77         4.95 o
  -8   1   0       1437.61       1464.06        30.49 o
  -7   1   0        303.68        296.67         5.45 o
  -6   1   0       5693.78       5631.92        48.13 o
  -5   1   0       1116.74       1119.62        11.28 o
  -4   1   0       1142.26       1025.24         8.84 o
  -3   1   0       2066.05       2123.94        23.81 o
   2   1   0       2235.11       2278.94        35.59 o
   3   1   0       1819.23       1744.22        16.27 o
   4   1   0        126.46        119.75         3.18 o
   5   1   0       5606.74       5457.32        40.98 o
   6   1   0         21.47         13.74         2.10 o
   7   1   0        438.25        456.95         6.37 o
   8   1   0          5.74          6.33         3.15 o
   9   1   0          5.38          3.35         6.42 o
  10   1   0         73.71         75.78         6.59 o
  11   1   0          1.40          4.74         6.50 o
  12   1   0         66.25         57.58         6.93 o
 -12   2   0        115.39        133.30         8.97 o
 -11   2   0          5.10          3.18         6.91 o
 -10   2   0         66.49         70.25         6.80 o
  -9   2   0         77.58         73.22         5.98 o
  -8   2   0          1.08         -0.24         3.74 o
  -7   2   0          2.92          9.06         3.03 o
  -6   2   0       1128.11       1096.41        10.26 o
  -5   2   0       1137.05       1056.23         8.72 o
  -4   2   0        103.98         85.13         2.53 o
  -3   2   0      11491.64      11350.85        97.72 o
  -2   2   0        241.21        270.84         3.68 o
  -1   2   0      14594.32      14975.71       434.67 o
   1   2   0       3574.72       3613.86        58.93 o
   2   2   0        106.04        104.10         3.01 o
   3   2   0        510.31        522.82         4.61 o
   4   2   0         99.90         85.13         2.28 o
   5   2   0        503.80        515.08         4.48 o
   6   2   0       2234.00       2238.32        15.12 o
   7   2   0        406.79        407.80         5.30 o
   8   2   0       4921.15       4910.63        31.82 o
   9   2   0         33.81         30.72         3.41 o
  10   2   0       1830.29       1805.34        19.54 o
  11   2   0        178.55        164.17         7.20 o
  12   2   0         93.64         94.97         7.03 o
 -11   3   0        326.59        332.96        11.55 o
 -10   3   0          0.24         -0.19         6.35 o
  -9   3   0       1202.96       1233.86        18.60 o
  -8   3   0        212.56        208.41         6.69 o
  -7   3   0       1404.38       1341.30        12.63 o
  -6   3   0        395.07        382.10         5.49 o
  -5   3   0       1069.10       1009.99         8.52 o
  -4   3   0        216.67        209.29         2.98 o
  -3   3   0         24.26         36.34         2.74 o
  -2   3   0       1697.67       1678.29        16.05 o
  -1   3   0         56.38         58.44         1.74 o
   0   3   0       8707.96       9011.60       139.15 o
   1   3   0       4591.73       4928.29        57.91 o
   2   3   0      11498.01      11235.60        89.74 o
   3   3   0        926.87        980.34         7.19 o
   4   3   0       2426.36       2326.61        15.92 o
   5   3   0        219.90        213.37         2.58 o
   6   3   0        121.04        123.39         2.45 o
   7   3   0          3.20          5.15         2.15 o
   8   3   0        165.65        147.63         3.64 o
   9   3   0        284.45        275.99         5.34 o
  10   3   0        100.40         96.13         4.62 o
  11   3   0        305.67        315.99         7.88 o
  12   3   0          3.28         -0.56         6.32 o
 -11   4   0         27.46         23.08         6.42 o
 -10   4   0         16.70          9.29         5.63 o
  -9   4   0        269.07        246.07        19.97 o
  -8   4   0        283.62        282.68         6.58 o
  -7   4   0          6.82          7.32         3.07 o
  -6   4   0       2357.69       2316.32        21.63 o
  -5   4   0        202.83        186.61         5.18 o
  -4   4   0       6286.07       6207.01        38.45 o
  -3   4   0          7.99          9.81         1.77 o
  -2   4   0       3539.34       3633.94        28.48 o
  -1   4   0       1861.44       1996.06        16.03 o
   0   4   0        836.72        866.58        12.98 o
   1   4   0       1358.75       1533.76        18.96 o
   2   4   0       1686.81       1845.68        17.36 o
   3   4   0       1117.74       1139.97         7.41 o
   4   4   0        989.17       1013.36         8.69 o
   5   4   0       5141.98       5207.27        28.90 o
   6   4   0        106.50        114.93         2.25 o
   7   4   0       4395.01       4394.19        24.79 o
   8   4   0         13.49         14.61         2.65 o
   9   4   0        830.45        819.24         8.95 o
  10   4   0          5.58          6.13         3.36 o
  11   4   0         15.39         18.07         4.27 o
  12   4   0          2.40         -5.10         5.10 o
 -10   5   0        382.35        375.33        12.58 o
  -9   5   0          2.70          5.32         4.35 o
  -8   5   0        569.87        581.22         8.72 o
  -7   5   0        131.39        144.39         5.05 o
  -6   5   0        115.94        121.18         3.64 o
  -5   5   0        209.46        196.34         4.08 o
  -4   5   0        504.55        503.15        10.04 o
  -3   5   0        513.29        488.84         5.65 o
  -2   5   0          2.49          8.64         1.48 o
  -1   5   0       2935.32       2891.41        20.27 o
   0   5   0        871.65        926.05         8.26 o
   1   5   0       9545.78       9729.43       109.67 o
   2   5   0        374.82        376.90         6.91 o
   3   5   0       2114.49       2155.53        14.59 o
   4   5   0        240.21        254.03         3.76 o
   5   5   0        135.07        145.31         2.97 o
   6   5   0        170.79        170.82         3.60 o
   7   5   0         14.90         14.22         2.28 o
   8   5   0        796.88        808.62         8.22 o
   9   5   0        117.20        113.95         5.00 o
  10   5   0        630.41        639.82        10.40 o
  11   5   0          4.75         14.36         5.16 o
  12   5   0        184.41        194.73         8.58 o
 -10   6   0          1.93          5.21         8.18 o
  -9   6   0        163.07        164.44         8.51 o
  -8   6   0        153.00        146.12         6.64 o
  -7   6   0        949.17        950.23        12.89 o
  -6   6   0         54.23         47.33         4.36 o
  -5   6   0       2126.87       2121.74        21.65 o
  -4   6   0        643.04        643.59         7.65 o
  -3   6   0        237.84        239.10         4.79 o
  -2   6   0       1200.98       1179.97         9.27 o
  -1   6   0        110.98        108.67         1.81 o
   0   6   0        822.95        874.62         7.58 o
   1   6   0        308.99        307.27         7.21 o
   2   6   0       3805.44       3915.06        33.52 o
   3   6   0         43.36         42.87         2.27 o
   4   6   0       5605.44       5705.61        31.62 o
   5   6   0          0.93          0.69         1.63 o
   6   6   0       5147.81       5205.33        31.85 o
   7   6   0        157.46        157.06         3.76 o
   8   6   0        984.22        975.82         9.38 o
   9   6   0        217.84        224.49         6.17 o
  10   6   0         13.95         14.52         4.24 o
  11   6   0         87.67         83.59         5.32 o
  12   6   0         28.01         19.38         6.72 o
  -9   7   0        113.09        105.85         7.26 o
  -8   7   0          0.50         -0.02         5.37 o
  -7   7   0          0.57         -6.15        11.09 o
  -6   7   0        456.37        490.23        11.32 o
  -5   7   0         37.54         35.67         4.09 o
  -4   7   0        924.11        949.15        10.95 o
  -3   7   0        400.97        398.96         5.68 o
  -2   7   0       1863.29       1884.25        21.88 o
  -1   7   0        455.36        490.58         3.65 o
   0   7   0       1910.78       1864.63        19.38 o
   1   7   0        293.83        298.03         5.31 o
   2   7   0        333.39        317.15         5.89 o
   3   7   0         26.81         19.75         1.68 o
   4   7   0         75.26         86.16         2.04 o
   5   7   0        342.52        349.81         3.95 o
   6   7   0          2.97          4.25         2.05 o
   7   7   0       1093.72       1080.51         8.81 o
   8   7   0         62.22         62.00         3.50 o
   9   7   0        490.00        484.32         7.77 o
  10   7   0          5.01          1.24         5.07 o
  11   7   0        170.31        174.52         7.21 o
  12   7   0         23.06         22.80         5.40 o
  -8   8   0        514.34        506.93        13.37 o
  -7   8   0         24.56         32.45         9.34 o
  -6   8   0        173.32        163.90         7.63 o
  -5   8   0         19.29         19.33         4.42 o
  -4   8   0         70.50         71.17         3.71 o
  -3   8   0          1.19          2.44         2.61 o
  -2   8   0         98.92         97.77         2.89 o
  -1   8   0        334.85        315.59         5.36 o
   0   8   0         21.48         30.89         2.20 o
   1   8   0       2522.70       2538.70        20.08 o
   2   8   0        154.72        140.16         3.08 o
   3   8   0       3390.50       3435.76        29.23 o
   4   8   0         62.44         66.62         1.83 o
   5   8   0       1957.12       1952.24        12.00 o
   6   8   0        162.66        177.09         3.84 o
   7   8   0        163.60        159.55         4.83 o
   8   8   0         41.80         39.53         3.53 o
   9   8   0        151.85        142.20         5.15 o
  10   8   0        280.31        290.71         8.51 o
  11   8   0         19.94         23.71         5.96 o
  -7   9   0         64.57         38.80        11.09 o
  -6   9   0          1.34         -0.61         6.18 o
  -5   9   0        937.62        925.26        12.78 o
  -4   9   0        163.21        165.03         5.10 o
  -3   9   0       1359.44       1386.07        13.20 o
  -2   9   0        249.20        239.18         4.76 o
  -1   9   0        984.11        954.38         9.59 o
   0   9   0        297.34        280.09         4.98 o
   1   9   0        128.49        135.38         5.78 o
   2   9   0         11.16          9.91         1.97 o
   3   9   0        350.76        350.15         5.39 o
   4   9   0       1243.09       1241.79        10.71 o
   5   9   0          2.31          3.02         2.43 o
   6   9   0       1326.36       1347.41        13.97 o
   7   9   0        540.59        536.66         6.78 o
   8   9   0        427.60        429.82         7.75 o
   9   9   0         89.27         90.77         4.92 o
  10   9   0        167.15        158.66         9.00 o
  -6  10   0         41.58         50.22         7.22 o
  -5  10   0         11.80         14.02         5.08 o
  -4  10   0         47.07         45.90         4.62 o
  -3  10   0        299.33        297.40         6.02 o
  -2  10   0        542.81        559.79        13.88 o
  -1  10   0         43.09         47.21         3.48 o
   0  10   0       1777.33       1790.11        15.81 o
   1  10   0         87.40         85.88         3.83 o
   2  10   0       1449.64       1446.97        16.51 o
   3  10   0        121.00        122.82         4.12 o
   4  10   0        365.58        371.37         5.95 o
   5  10   0        173.86        180.71         6.37 o
   6  10   0         52.21         46.95         3.43 o
   7  10   0         40.07         41.92         3.14 o
   8  10   0          3.32          2.74         3.38 o
   9  10   0        198.23        194.98         6.42 o
  10  10   0         67.15         72.04         7.22 o
  -5  11   0          3.98          8.03         6.23 o
  -4  11   0        597.57        629.15         9.88 o
  -3  11   0         64.96         55.25         5.05 o
  -2  11   0         95.79         96.71         5.88 o
  -1  11   0         53.80         55.05         4.24 o
   0  11   0          6.47          7.60         2.92 o
   1  11   0         68.69         59.12         2.79 o
   2  11   0         31.67         30.96         4.17 o
   3  11   0        447.42        443.34        16.77 o
   4  11   0         12.74         10.61         2.52 o
   5  11   0       1023.31       1049.04        10.43 o
   6  11   0        104.13        102.10         4.13 o
   7  11   0       1125.38       1101.87        13.51 o
   8  11   0         71.55         73.02         4.80 o
   9  11   0         81.31         79.37         4.80 o
  -3  12   0        657.22        668.60        13.75 o
  -2  12   0        159.64        157.24         9.34 o
  -1  12   0        644.88        654.00        11.74 o
   0  12   0        338.74        325.93         6.56 o
   1  12   0        324.24        308.54         7.37 o
   2  12   0        181.77        168.86         4.21 o
   3  12   0          5.61          3.07         2.49 o
   4  12   0          5.28          4.99         2.65 o
   5  12   0         46.66         46.85         3.47 o
   6  12   0        106.17        103.01         4.28 o
   7  12   0         12.12         15.16         4.11 o
   0  13   0         87.01         74.47         4.20 o
   1  13   0         60.90         53.80         3.59 o
   2  13   0        521.24        501.27         8.06 o
   3  13   0         39.73         28.23         2.84 o
   4  13   0        581.25        597.09        15.30 o
   5  13   0        219.43        209.37         5.06 o
  -5 -13   1         26.09         21.93         3.58 o
  -4 -13   1        911.43        908.31        12.23 o
  -3 -13   1         81.85         87.19         6.02 o
  -2 -13   1        583.31        575.91        18.00 o
  -1 -13   1        584.06        541.30        28.15 o
   0 -13   1         50.39         46.86         4.15 o
  -7 -12   1        170.91        161.42         5.76 o
  -6 -12   1          3.18          0.83         3.61 o
  -5 -12   1          0.06          1.24         3.33 o
  -4 -12   1         40.47         36.59         3.26 o
  -3 -12   1        132.87        134.71         3.99 o
  -2 -12   1        160.29        144.61         4.59 o
  -1 -12   1        644.45        671.08        13.43 o
   0 -12   1        324.33        299.18         6.68 o
   1 -12   1       1216.50       1234.12        14.56 o
   2 -12   1          1.25         -2.38         4.43 o
   3 -12   1        344.49        333.52        11.00 o
  -8 -11   1        125.56        113.06         4.49 o
  -7 -11   1        751.74        763.16         9.72 o
  -6 -11   1          7.48         10.04         3.57 o
  -5 -11   1       1007.49        979.89        15.40 o
  -4 -11   1        329.50        334.64         5.58 o
  -3 -11   1        314.09        291.62         7.53 o
  -2 -11   1         14.55         14.36         2.53 o
  -1 -11   1          2.95          5.06         2.32 o
   0 -11   1        439.49        448.28         8.91 o
   1 -11   1          4.96          1.75         3.48 o
   2 -11   1        525.82        533.77        11.12 o
   3 -11   1          3.11         -0.91         6.27 o
   4 -11   1        505.06        510.81         9.56 o
   5 -11   1         25.92         30.66         6.51 o
 -10 -10   1         99.44         94.91         9.05 o
  -9 -10   1          1.58          4.40         4.98 o
  -8 -10   1          6.20          4.26         4.28 o
  -7 -10   1        111.55        102.41         3.79 o
  -6 -10   1         18.70         17.25         2.68 o
  -5 -10   1        156.03        161.67         4.62 o
  -4 -10   1       1095.79       1115.96        15.65 o
  -3 -10   1         66.58         63.32         2.67 o
  -2 -10   1       3039.58       3016.36        24.27 o
  -1 -10   1        133.89        130.19         6.09 o
   0 -10   1        981.57       1015.96        11.73 o
   1 -10   1        526.97        567.69         8.33 o
   2 -10   1        204.27        206.39         5.52 o
   3 -10   1         14.02         16.85         3.38 o
   4 -10   1         26.81         30.72         5.59 o
   5 -10   1         99.13        103.41         9.19 o
   6 -10   1        261.15        262.94        10.62 o
 -10  -9   1        599.48        628.72        10.96 o
  -9  -9   1         51.20         45.28         5.21 o
  -8  -9   1       1015.62       1017.26        10.97 o
  -7  -9   1        659.30        646.48         7.37 o
  -6  -9   1        252.20        257.78         4.75 o
  -5  -9   1        932.90        945.50         8.39 o
  -4  -9   1         46.38         47.86         3.50 o
  -3  -9   1        131.08        140.68         2.88 o
  -2  -9   1        248.44        233.56         8.35 o
  -1  -9   1        833.86        818.07         8.29 o
   0  -9   1        683.58        675.85         6.55 o
   1  -9   1       3141.32       3162.71        22.59 o
   2  -9   1        135.03        134.53         3.95 o
   3  -9   1       3023.99       3054.13        25.63 o
   4  -9   1        169.69        161.39         5.13 o
   5  -9   1        261.53        266.55         8.30 o
   6  -9   1        146.84        157.40         8.04 o
   7  -9   1          5.91          0.77         6.91 o
 -11  -8   1          6.78          1.88         6.02 o
 -10  -8   1          0.08         -1.71         5.22 o
  -9  -8   1        138.14        143.67         8.27 o
  -8  -8   1         35.86         37.30         3.62 o
  -7  -8   1        734.33        742.63         7.74 o
  -6  -8   1         19.17         21.93         2.44 o
  -5  -8   1       2617.25       2669.84        17.31 o
  -4  -8   1          1.28          5.96         1.72 o
  -3  -8   1       2000.92       2047.20        14.13 o
  -2  -8   1        209.24        257.26         5.07 o
  -1  -8   1        676.95        642.60         7.23 o
   0  -8   1        322.41        342.21         3.18 o
   1  -8   1        148.84        126.92         2.68 o
   2  -8   1         19.54         26.32         2.42 o
   3  -8   1         74.26         73.92         3.33 o
   4  -8   1        536.19        533.41         7.66 o
   5  -8   1        177.75        170.61         9.68 o
   6  -8   1       1166.59       1195.34        18.05 o
   7  -8   1         16.58         20.11        11.38 o
   8  -8   1        558.70        561.78        14.44 o
 -11  -7   1        292.58        319.89         9.28 o
 -10  -7   1          3.61          3.24         7.16 o
  -9  -7   1        235.87        238.87         9.78 o
  -8  -7   1         50.82         53.26         3.62 o
  -7  -7   1        550.01        550.57         6.11 o
  -6  -7   1        297.36        301.23         4.40 o
  -5  -7   1          0.85          0.51         1.82 o
  -4  -7   1        102.02         91.93         2.12 o
  -3  -7   1        608.48        630.62         4.70 o
  -2  -7   1       3144.68       3074.32        20.15 o
  -1  -7   1          8.78         14.83         1.33 o
   0  -7   1       4552.35       4593.17        29.88 o
   1  -7   1        250.83        234.74         3.02 o
   2  -7   1       1821.28       1907.15        14.45 o
   3  -7   1        911.13        940.53         9.50 o
   4  -7   1        457.91        452.69         6.68 o
   5  -7   1         29.08         25.90         3.92 o
   6  -7   1         64.31         69.00         6.18 o
   7  -7   1        288.29        313.70        10.88 o
   8  -7   1        179.61        192.73         7.54 o
   9  -7   1        383.29        400.38        16.40 o
 -12  -6   1         13.80         16.74         6.11 o
 -11  -6   1        152.48        153.68         6.09 o
 -10  -6   1        282.80        282.23         7.24 o
  -9  -6   1         51.25         53.53         5.02 o
  -8  -6   1       2104.33       2064.57        17.36 o
  -7  -6   1         80.81         75.25         2.93 o
  -6  -6   1       1718.27       1729.71        12.12 o
  -5  -6   1         91.98         80.76         2.27 o
  -4  -6   1        823.38        817.34         5.67 o
  -3  -6   1        301.03        288.22         2.82 o
  -2  -6   1        449.01        452.14         4.39 o
  -1  -6   1        112.78        118.18         4.79 o
   0  -6   1        363.90        361.76         3.78 o
   1  -6   1       2570.64       2672.21        17.58 o
   2  -6   1          5.61          7.21         1.51 o
   3  -6   1       4092.30       4061.22        32.53 o
   4  -6   1        134.72        115.29         3.56 o
   5  -6   1       1340.30       1348.12        15.26 o
   6  -6   1         26.36         30.98         4.00 o
   7  -6   1        421.66        424.71        14.02 o
   8  -6   1          1.18         -3.84         4.91 o
   9  -6   1        137.18        132.03         7.11 o
  10  -6   1          0.22         -2.25         7.84 o
 -12  -5   1        241.38        234.71         8.01 o
 -11  -5   1          9.35         10.86         5.61 o
 -10  -5   1        741.39        735.77        11.01 o
  -9  -5   1         78.68         82.04         3.49 o
  -8  -5   1        537.77        530.99         6.18 o
  -7  -5   1         17.36         19.23         2.32 o
  -6  -5   1        195.06        192.25         3.31 o
  -5  -5   1       1236.68       1200.22         8.64 o
  -4  -5   1         11.86         15.94         1.87 o
  -3  -5   1       6660.94       6549.29        38.44 o
  -2  -5   1         10.46          8.61         1.09 o
  -1  -5   1       2591.92       2424.40        20.54 o
   0  -5   1        305.66        263.17         2.91 o
   1  -5   1       1708.47       1610.20        10.82 o
   2  -5   1       1451.08       1454.38        12.11 o
   3  -5   1       1542.77       1502.13        13.11 o
   4  -5   1         22.95         22.16         2.08 o
   5  -5   1         38.13         40.13         1.86 o
   6  -5   1       1091.25       1050.74        10.23 o
   7  -5   1        188.17        193.21         6.36 o
   8  -5   1       1185.25       1175.86        13.39 o
   9  -5   1         23.42         10.63         4.39 o
  10  -5   1        192.84        207.74        10.01 o
 -12  -4   1         10.85          6.92         5.23 o
 -11  -4   1        281.42        286.49         7.00 o
 -10  -4   1         20.23         19.10         3.54 o
  -9  -4   1       2274.25       2336.36        17.08 o
  -8  -4   1          7.95         10.39         2.46 o
  -7  -4   1        814.68        815.73         6.46 o
  -6  -4   1       1273.89       1306.64         8.11 o
  -5  -4   1         24.57         36.39         1.43 o
  -4  -4   1       1207.01       1249.43         8.50 o
  -3  -4   1        328.99        372.66         3.48 o
  -2  -4   1        454.40        466.77         6.32 o
  -1  -4   1       1711.18       1948.60        18.90 o
   0  -4   1       3867.28       3936.29        34.82 o
   1  -4   1        143.15        159.08         2.28 o
   2  -4   1      10634.30      10692.50        81.91 o
   3  -4   1         28.17         31.95         1.86 o
   4  -4   1       4354.95       4248.32        26.77 o
   5  -4   1         35.20         37.97         2.22 o
   6  -4   1        450.63        454.22         8.12 o
   7  -4   1          2.93          5.37         3.02 o
   8  -4   1         26.34         28.09         3.85 o
   9  -4   1         13.40         13.04         5.00 o
  10  -4   1          0.89         -0.67         5.57 o
  11  -4   1        362.59        367.07        12.00 o
 -12  -3   1         41.02         33.34         6.26 o
 -11  -3   1         47.92         53.45         6.28 o
 -10  -3   1        104.19        108.48         8.89 o
  -9  -3   1          1.62         -0.04         2.96 o
  -8  -3   1        761.22        781.38         8.33 o
  -7  -3   1          9.74         10.37         2.03 o
  -6  -3   1       2137.31       2075.20        11.87 o
  -5  -3   1          5.17          5.37         1.22 o
  -4  -3   1       8351.37       8251.22        50.47 o
  -3  -3   1        140.33        156.07         2.34 o
  -2  -3   1       8949.84       9040.41        63.60 o
  -1  -3   1       1339.00       1348.17        11.36 o
   0  -3   1       5949.56       6178.94        49.39 o
   1  -3   1        910.21        964.83        11.85 o
   2  -3   1        891.98        942.64         9.56 o
   3  -3   1        327.25        276.13         3.55 o
   4  -3   1        201.90        204.17         2.94 o
   5  -3   1       2436.60       2405.55        17.34 o
   6  -3   1        175.89        174.73         4.59 o
   7  -3   1       1328.37       1401.45        13.01 o
   8  -3   1        102.90         94.12         6.11 o
   9  -3   1        452.50        469.75         9.67 o
  10  -3   1          1.42         -4.23         8.46 o
  11  -3   1        214.60        205.71        17.07 o
 -12  -2   1        416.42        423.24        22.34 o
 -11  -2   1        168.29        180.40         7.49 o
 -10  -2   1        839.24        836.70        11.12 o
  -9  -2   1         50.15         53.80         3.76 o
  -8  -2   1        310.53        322.24         5.45 o
  -7  -2   1        163.22        160.01         3.94 o
  -6  -2   1        431.22        433.46         4.35 o
  -5  -2   1          0.07          3.23         1.32 o
  -4  -2   1          3.54          0.40         1.17 o
  -3  -2   1        940.75        871.84         6.55 o
  -2  -2   1         75.71         78.05         2.41 o
  -1  -2   1      10971.10      10946.79       100.80 o
   0  -2   1         19.76         18.51         2.02 o
   1  -2   1       3642.11       3766.00        35.37 o
   2  -2   1        536.77        554.98         9.19 o
   3  -2   1        591.24        510.31         5.72 o
   4  -2   1        275.63        289.12         3.80 o
   5  -2   1        335.55        318.36         4.51 o
   6  -2   1          0.53          1.55         2.53 o
   7  -2   1         55.83         47.11         3.12 o
   8  -2   1        414.65        421.94         8.71 o
   9  -2   1          9.93         17.21         5.57 o
  10  -2   1        911.94        932.94        15.67 o
  11  -2   1         39.82         48.80         7.63 o
  12  -2   1        255.85        259.85        22.61 o
 -12  -1   1        111.74        110.40         7.35 o
 -11  -1   1          5.40         13.90         6.56 o
 -10  -1   1         38.95         36.57         6.08 o
  -9  -1   1        285.42        299.29         7.62 o
  -8  -1   1        127.39        112.80         4.88 o
  -7  -1   1       3907.54       3777.54        35.62 o
  -6  -1   1         15.82         16.72         2.14 o
  -5  -1   1       2514.94       2341.92        18.72 o
  -4  -1   1        120.19        114.74         2.40 o
  -3  -1   1       1684.06       1590.81        15.04 o
  -2  -1   1         61.74         45.80         2.92 o
  -1  -1   1       3120.68       3257.66        53.09 o
   0  -1   1        673.59        717.93        12.25 o
   3  -1   1         57.19         92.77         3.79 o
   4  -1   1       7529.33       7489.61        62.31 o
   5  -1   1        181.40        180.03         4.13 o
   6  -1   1       2624.24       2625.37        23.79 o
   7  -1   1        150.18        160.30         4.32 o
   8  -1   1        882.05        838.60        13.10 o
   9  -1   1        236.08        202.83         8.01 o
  10  -1   1         13.82         14.88         7.58 o
  11  -1   1         21.91         18.68        14.29 o
  12  -1   1         56.89         65.16        14.15 o
 -12   0   1         32.04         34.56         8.75 o
 -11   0   1        145.91        152.11         8.35 o
 -10   0   1        255.29        279.12        21.00 o
  -9   0   1        317.63        312.00         9.37 o
  -8   0   1        235.85        241.88        10.67 o
  -7   0   1         11.23          9.34         3.11 o
  -6   0   1          4.65          5.88         1.74 o
  -5   0   1        359.54        356.04         4.62 o
  -4   0   1       5663.77       5751.61        42.77 o
  -3   0   1        108.10        107.94         4.96 o
  -2   0   1      32261.33      29172.25       443.42 o
   3   0   1       1274.37       1322.38        22.17 o
   4   0   1         29.24         29.33         1.88 o
   5   0   1         63.11         58.19         2.05 o
   6   0   1         51.44         39.17         2.08 o
   7   0   1       2998.98       2815.22        31.04 o
   8   0   1         20.97         23.10         4.43 o
   9   0   1       1250.33       1253.42        34.57 o
  10   0   1         76.89         75.63         6.59 o
  11   0   1        438.84        468.18        28.88 o
  12   0   1         15.37         22.76         7.62 o
 -12   1   1         14.85         18.14         7.62 o
 -11   1   1          7.33          4.70         7.44 o
 -10   1   1        397.47        400.23        11.13 o
  -9   1   1          2.61          7.02         5.26 o
  -8   1   1       2990.15       2901.08        32.80 o
  -7   1   1         56.19         50.43         3.07 o
  -6   1   1       2981.26       2905.91        20.70 o
  -5   1   1        257.72        246.53         4.25 o
  -4   1   1       4063.54       4294.96        34.61 o
  -3   1   1         12.42         14.00         1.89 o
  -2   1   1       1952.60       2146.79        34.13 o
   1   1   1        291.01        300.18         5.83 o
   2   1   1       2363.52       2556.07        42.59 o
   3   1   1       7364.52       7155.11        77.86 o
   4   1   1        333.08        294.88         4.26 o
   5   1   1       6666.63       6668.97        49.63 o
   6   1   1        478.05        489.38         5.84 o
   7   1   1        616.03        608.06         6.33 o
   8   1   1        186.61        169.49         5.46 o
   9   1   1         91.08         81.04         5.65 o
  10   1   1         58.74         50.41         6.15 o
  11   1   1          3.19          2.39        10.79 o
  12   1   1        253.56        231.39         8.50 o
 -11   2   1        259.30        272.85        11.55 o
 -10   2   1          9.89         14.92         6.50 o
  -9   2   1         74.49         72.85         6.29 o
  -8   2   1          1.63          2.58         4.18 o
  -7   2   1        962.35        872.24        11.71 o
  -6   2   1        398.03        358.58         5.52 o
  -5   2   1       2802.00       2760.48        19.63 o
  -4   2   1        108.75         97.44         2.76 o
  -3   2   1       8545.55       8539.68        73.76 o
  -2   2   1       1077.66       1063.05        10.51 o
  -1   2   1       4202.54       4203.30        48.06 o
   0   2   1       8872.94       9086.28       147.32 o
   1   2   1       4112.66       4363.58        70.60 o
   2   2   1       1461.74       1548.12        11.34 o
   3   2   1        791.98        828.89         6.15 o
   4   2   1       4139.04       4169.89        24.88 o
   5   2   1        583.13        545.54         4.93 o
   6   2   1       5250.53       5314.60        33.36 o
   7   2   1        425.25        420.35         6.56 o
   8   2   1       2776.78       2734.68        18.87 o
   9   2   1        108.29         99.01         4.43 o
  10   2   1        603.22        602.78        11.20 o
  11   2   1         47.51         45.40         5.87 o
  12   2   1          1.88          4.23         5.84 o
 -11   3   1         80.44         72.15         7.72 o
 -10   3   1          3.83          3.98         6.18 o
  -9   3   1        606.50        600.07        10.48 o
  -8   3   1        143.34        159.44         4.96 o
  -7   3   1        512.72        483.73         8.08 o
  -6   3   1        303.21        325.25         5.82 o
  -5   3   1         32.20         33.74         2.12 o
  -4   3   1       1089.48       1065.86         7.84 o
  -3   3   1          1.74          5.05         2.77 o
  -2   3   1       9671.12      10069.83        91.00 o
  -1   3   1         12.47         14.75         0.85 o
   0   3   1      14433.60      14152.26       158.49 o
   1   3   1        127.47        124.90         3.40 o
   2   3   1      13571.38      13514.76       125.12 o
   3   3   1        627.28        630.54         4.91 o
   4   3   1       3980.96       4035.05        26.56 o
   5   3   1        426.48        397.71         3.56 o
   6   3   1        287.52        305.35         3.46 o
   7   3   1         39.01         42.88         2.20 o
   8   3   1        344.20        326.55         5.06 o
   9   3   1         37.86         32.35         3.10 o
  10   3   1         12.48         10.90         4.12 o
  11   3   1        152.05        159.53         7.07 o
  12   3   1         27.36         30.80         5.46 o
 -11   4   1          1.85          1.96         6.03 o
 -10   4   1         37.52         29.62         5.87 o
  -9   4   1        144.54        141.91         6.16 o
  -8   4   1        836.99        801.10         9.72 o
  -7   4   1         86.10         90.59         3.76 o
  -6   4   1       4466.31       4342.82        33.07 o
  -5   4   1        291.48        312.70         4.47 o
  -4   4   1       4685.15       4665.20        32.45 o
  -3   4   1       3323.86       3358.03        26.91 o
  -2   4   1        242.31        230.46         3.18 o
  -1   4   1       4150.40       4394.41        40.69 o
   0   4   1       1080.23       1198.31        15.14 o
   1   4   1         25.77         25.88         2.37 o
   2   4   1        586.04        652.93         9.59 o
   3   4   1       4015.91       4058.90        22.36 o
   4   4   1        230.03        261.04         2.83 o
   5   4   1       5138.28       5155.32        31.09 o
   6   4   1        119.34        117.46         2.33 o
   7   4   1       2472.77       2466.98        15.79 o
   8   4   1        434.82        431.53         6.76 o
   9   4   1         16.46         14.93         2.89 o
  10   4   1        216.51        211.85         5.16 o
  11   4   1         56.53         61.38         4.93 o
  12   4   1         66.09         72.00         5.55 o
 -10   5   1        370.31        384.67        20.42 o
  -9   5   1        445.11        454.65        10.18 o
  -8   5   1         50.37         51.83         4.97 o
  -7   5   1         36.21         37.09         3.43 o
  -6   5   1        160.53        152.80         4.55 o
  -5   5   1        108.33        106.60         2.97 o
  -4   5   1        115.36        103.60         2.81 o
  -3   5   1       2295.48       2254.23        18.73 o
  -2   5   1         12.02         13.61         1.30 o
  -1   5   1       7674.25       7528.68        58.46 o
   0   5   1         81.99         69.81         2.87 o
   1   5   1       4884.03       4802.62        55.35 o
   2   5   1         16.95         25.94         2.78 o
   3   5   1        352.34        331.48         3.22 o
   4   5   1          1.65          3.89         1.27 o
   5   5   1          2.37          3.19         1.46 o
   6   5   1       1788.80       1771.11        11.11 o
   7   5   1         39.51         40.67         2.20 o
   8   5   1       2537.36       2540.98        22.62 o
   9   5   1         99.32         94.51         4.67 o
  10   5   1        676.27        694.57         9.19 o
  11   5   1        409.59        413.99        13.28 o
  12   5   1        231.47        234.85         8.82 o
 -10   6   1         53.48         47.63        10.94 o
  -9   6   1        709.44        726.36        17.54 o
  -8   6   1        171.87        167.67         6.86 o
  -7   6   1       1322.93       1317.35        15.58 o
  -6   6   1        532.27        536.59         8.69 o
  -5   6   1        412.28        398.21         7.77 o
  -4   6   1        617.00        602.68         7.40 o
  -3   6   1        206.45        214.04         5.26 o
  -2   6   1          0.17          0.69         1.22 o
  -1   6   1        189.83        196.47         2.37 o
   0   6   1       2726.59       2667.71        22.55 o
   1   6   1         91.78        119.84         6.86 o
   2   6   1       6253.86       6254.70        72.15 o
   3   6   1         67.29         63.51         1.98 o
   4   6   1       5269.45       5275.94        29.19 o
   5   6   1       1199.91       1185.98         8.76 o
   6   6   1        998.15        967.69         7.63 o
   7   6   1        851.37        832.46         7.34 o
   8   6   1         98.02         95.24         3.64 o
   9   6   1        392.42        401.34         7.31 o
  10   6   1         43.53         47.79         4.55 o
  11   6   1        131.26        135.26         5.82 o
  12   6   1         24.89         27.39         6.82 o
  -9   7   1          0.59         -2.85         6.93 o
  -8   7   1          1.81         14.48         6.89 o
  -7   7   1          8.81         17.87         6.35 o
  -6   7   1        280.77        275.91         9.55 o
  -5   7   1          0.41          3.40         3.75 o
  -4   7   1       1766.75       1742.76        15.87 o
  -3   7   1        194.96        196.57         4.48 o
  -2   7   1       4687.07       4552.18        30.03 o
  -1   7   1        631.91        665.14         5.20 o
   0   7   1        920.39        864.60        12.95 o
   1   7   1        582.13        564.24         8.51 o
   2   7   1        406.93        447.17         9.28 o
   3   7   1         21.23         24.06         3.43 o
   4   7   1          6.90         10.46         1.13 o
   5   7   1       1769.41       1755.85        10.81 o
   6   7   1          0.05          0.02         1.97 o
   7   7   1       1082.57       1092.60         8.84 o
   8   7   1          3.59          6.18         3.03 o
   9   7   1        860.66        863.08        11.67 o
  10   7   1          6.24          3.43         4.95 o
  11   7   1        310.35        319.89        10.15 o
  12   7   1          5.63         -0.35         5.82 o
  -8   8   1         45.40         37.36         7.68 o
  -7   8   1        116.59        111.44        12.25 o
  -6   8   1         11.59          5.56         5.73 o
  -5   8   1         88.12         97.26         5.08 o
  -4   8   1        167.99        159.81         5.50 o
  -3   8   1        704.07        661.86         7.78 o
  -2   8   1         20.08         18.38         2.10 o
  -1   8   1       4998.15       5034.94        30.14 o
   0   8   1        371.11        358.28         6.30 o
   1   8   1       4447.18       4527.10        45.62 o
   2   8   1        995.85       1018.89        15.98 o
   3   8   1       2763.62       2760.48        29.47 o
   4   8   1        939.27        939.59         8.22 o
   5   8   1         79.51         79.05         2.16 o
   6   8   1        217.79        218.86         4.34 o
   7   8   1        164.46        156.33         3.92 o
   8   8   1        205.72        204.17         5.11 o
   9   8   1          6.03          7.06         3.66 o
  10   8   1        460.21        455.05        11.90 o
  11   8   1          0.08         -4.46         6.50 o
  -7   9   1        379.38        373.80        12.12 o
  -6   9   1        226.18        239.36        10.29 o
  -5   9   1        888.39        861.69        13.19 o
  -4   9   1        637.62        644.86        10.48 o
  -3   9   1        760.24        758.21         8.77 o
  -2   9   1        284.43        273.63         4.16 o
  -1   9   1         34.82         34.07         2.35 o
   0   9   1          2.84          3.68         2.25 o
   1   9   1         54.16         48.15         2.25 o
   2   9   1        876.67        883.17        12.95 o
   3   9   1         15.00         13.52         2.01 o
   4   9   1       1858.37       1925.28        17.80 o
   5   9   1         87.14         85.39         3.77 o
   6   9   1       1622.03       1638.56        11.31 o
   7   9   1        266.91        267.11         6.20 o
   8   9   1        575.87        584.82        10.97 o
   9   9   1        144.19        144.84         5.21 o
  10   9   1          9.38         -0.76         7.19 o
  11   9   1          9.35          8.15         6.86 o
  -6  10   1          0.28         -1.23        13.27 o
  -5  10   1         26.75         25.53         5.19 o
  -4  10   1        428.93        439.54         8.59 o
  -3  10   1          1.92          3.60         3.19 o
  -2  10   1       1731.77       1800.32        19.08 o
  -1  10   1        526.77        530.11         7.75 o
   0  10   1       1540.47       1546.96        12.83 o
   1  10   1        724.73        746.92        10.29 o
   2  10   1        212.58        206.85        11.41 o
   3  10   1        293.28        286.51         5.29 o
   4  10   1          2.09         -1.56         2.62 o
   5  10   1         59.36         58.19         2.96 o
   6  10   1         39.29         37.81         3.29 o
   7  10   1        711.69        682.17         7.13 o
   8  10   1        148.74        150.64         4.52 o
   9  10   1       1263.56       1276.85        13.02 o
  10  10   1         15.67         17.12         6.42 o
  -5  11   1          8.31         11.52         6.10 o
  -4  11   1         47.79         45.60         6.90 o
  -3  11   1          5.44          4.36         4.53 o
  -2  11   1        162.73        154.53         5.37 o
  -1  11   1         17.50         18.99         3.53 o
   0  11   1         35.73         31.94         2.97 o
   1  11   1        614.39        617.67        11.47 o
   2  11   1          2.37         -0.15         6.60 o
   3  11   1       1749.01       1706.58        15.90 o
   4  11   1        703.24        693.38        13.04 o
   5  11   1        691.58        694.46         8.01 o
   6  11   1        112.47        107.48         4.94 o
   7  11   1          6.81          9.97         3.71 o
   8  11   1        122.24        117.79         5.11 o
   9  11   1          1.58          2.18         3.99 o
  -3  12   1        396.00        372.93        18.23 o
  -2  12   1        746.68        744.43        24.80 o
  -1  12   1        264.68        260.63         8.13 o
   0  12   1        191.22        171.09         6.50 o
   1  12   1          2.90          1.84         2.54 o
   2  12   1          8.99         13.42         7.63 o
   3  12   1          2.21          0.78         7.81 o
   4  12   1         76.07         72.74         2.78 o
   5  12   1          4.59          7.69         3.17 o
   6  12   1        728.70        729.27         8.63 o
   7  12   1          0.86         11.08         3.86 o
   0  13   1        826.53        806.04        11.83 o
   1  13   1        166.99        142.43         5.48 o
   2  13   1        614.50        624.58        23.05 o
   3  13   1        240.51        250.17        16.48 o
   4  13   1        350.74        362.12         8.64 o
   5  13   1         52.30         49.68         3.19 o
  -4 -13   2        244.24        245.67         5.83 o
  -3 -13   2        446.64        448.47         7.34 o
  -2 -13   2          3.38          0.73         3.44 o
  -1 -13   2          1.16         -1.23         3.76 o
  -7 -12   2          3.10          8.47         4.28 o
  -6 -12   2          2.92          5.75         3.88 o
  -5 -12   2         40.22         41.18         3.85 o
  -4 -12   2        128.62        121.32         4.26 o
  -3 -12   2        477.67        484.32         6.83 o
  -2 -12   2        170.26        157.91         6.21 o
  -1 -12   2       1355.80       1344.54        23.38 o
   0 -12   2          5.00         -2.41         3.64 o
   1 -12   2        675.73        693.70        13.07 o
   2 -12   2         44.39         43.17         4.94 o
   3 -12   2         70.59         70.90         7.10 o
  -8 -11   2         47.63         48.36         4.35 o
  -7 -11   2        361.89        348.92         7.32 o
  -6 -11   2        237.78        239.62         6.20 o
  -5 -11   2        115.27        111.14         6.80 o
  -4 -11   2          6.53          9.33         3.11 o
  -3 -11   2         10.54          7.66         2.80 o
  -2 -11   2        232.60        229.69         4.99 o
  -1 -11   2        123.12        109.50         3.76 o
   0 -11   2        595.99        608.51         8.68 o
   1 -11   2         56.91         51.76         4.10 o
   2 -11   2        890.00        879.95        14.61 o
   3 -11   2         17.73         18.55         3.64 o
   4 -11   2        691.61        682.97        13.21 o
   5 -11   2        203.74        201.62         9.07 o
  -9 -10   2         11.57         10.59         5.06 o
  -8 -10   2         18.29         23.60         4.22 o
  -7 -10   2         37.95         32.65         3.48 o
  -6 -10   2        774.79        777.21         8.41 o
  -5 -10   2          4.89          7.61         2.41 o
  -4 -10   2       1711.21       1751.25        21.85 o
  -3 -10   2         52.57         54.19         2.90 o
  -2 -10   2       1238.83       1234.58        13.81 o
  -1 -10   2        235.40        251.17         4.97 o
   0 -10   2        668.14        678.64         7.99 o
   1 -10   2        168.57        158.39         5.59 o
   2 -10   2          8.29          5.84         2.87 o
   3 -10   2         26.96         30.75         3.62 o
   4 -10   2        204.74        203.02         6.98 o
   5 -10   2        216.82        204.90         8.22 o
   6 -10   2          1.51          4.81         6.81 o
 -10  -9   2        234.84        235.48         7.02 o
  -9  -9   2        108.19        107.97         5.41 o
  -8  -9   2        540.99        548.14         7.53 o
  -7  -9   2        443.34        427.48         6.55 o
  -6  -9   2        820.14        820.83        10.01 o
  -5  -9   2         47.36         45.75         2.53 o
  -4  -9   2        148.77        144.77         2.98 o
  -3  -9   2        473.91        475.83         5.75 o
  -2  -9   2        928.14        880.58         8.22 o
  -1  -9   2       2167.18       2171.19        15.93 o
   0  -9   2         19.15         15.27         2.14 o
   1  -9   2       1869.63       1873.27        16.21 o
   2  -9   2        109.04        104.21         4.03 o
   3  -9   2        579.56        567.25         7.73 o
   4  -9   2         60.98         63.63         4.96 o
   5  -9   2         39.40         37.42         5.98 o
   6  -9   2          5.25          5.17         7.15 o
   7  -9   2          0.95         12.25         7.01 o
 -11  -8   2          6.99         -0.84         6.11 o
 -10  -8   2         84.24         76.54         5.45 o
  -9  -8   2        194.39        199.40         6.97 o
  -8  -8   2          7.85         10.72         3.54 o
  -7  -8   2       1578.00       1588.25        12.83 o
  -6  -8   2         27.54         26.92         2.61 o
  -5  -8   2       3235.01       3256.39        20.82 o
  -4  -8   2         61.35         75.95         2.49 o
  -3  -8   2       2225.71       2215.06        14.01 o
  -2  -8   2        806.98        816.99         5.45 o
  -1  -8   2        364.08        334.96         3.00 o
   0  -8   2         87.99         77.86         2.29 o
   1  -8   2          4.19          6.12         1.94 o
   2  -8   2        540.27        534.99         6.61 o
   3  -8   2        171.36        184.81         5.08 o
   4  -8   2        688.80        690.07        12.84 o
   5  -8   2          1.73         -4.20         4.20 o
   6  -8   2       1123.87       1147.21        17.53 o
   7  -8   2         97.81         91.80         7.83 o
   8  -8   2        493.86        520.50        14.02 o
 -11  -7   2        143.44        153.80         6.36 o
 -10  -7   2        223.80        221.16         8.05 o
  -9  -7   2        319.04        322.67        12.51 o
  -8  -7   2        562.67        563.87         9.10 o
  -7  -7   2         66.56         59.33         3.39 o
  -6  -7   2        311.18        313.05         4.68 o
  -5  -7   2        280.83        285.19         5.10 o
  -4  -7   2       2747.48       2782.54        19.08 o
  -3  -7   2          1.61          2.34         1.36 o
  -2  -7   2       2654.51       2694.30        15.27 o
  -1  -7   2        380.75        334.71         3.78 o
   0  -7   2       3949.38       4194.38        25.37 o
   1  -7   2        844.78        875.97         6.79 o
   2  -7   2       1069.09       1075.87         8.99 o
   3  -7   2        282.08        282.11         6.44 o
   4  -7   2        110.00        101.84         3.70 o
   5  -7   2        113.27        122.42         6.51 o
   6  -7   2        263.65        267.99         9.48 o
   7  -7   2        503.03        482.26        13.57 o
   8  -7   2        198.48        189.68         8.10 o
   9  -7   2        211.83        214.65         8.44 o
 -12  -6   2         66.28         61.78         6.65 o
 -11  -6   2          0.61          8.12         4.83 o
 -10  -6   2        581.38        595.19        10.30 o
  -9  -6   2         70.28         73.83         4.07 o
  -8  -6   2       1013.64       1024.92         9.60 o
  -7  -6   2        183.43        181.14         4.48 o
  -6  -6   2       1968.82       1950.49        13.46 o
  -5  -6   2        804.52        805.98         6.70 o
  -4  -6   2       1090.73       1088.36         8.54 o
  -3  -6   2        333.70        344.25         3.35 o
  -2  -6   2          9.40         12.89         1.29 o
  -1  -6   2       1043.32       1063.94         7.77 o
   0  -6   2        338.97        334.44         3.03 o
   1  -6   2       3476.66       3466.56        24.62 o
   2  -6   2        345.98        353.85         4.18 o
   3  -6   2       3104.65       3031.68        24.84 o
   4  -6   2          9.29         11.24         2.58 o
   5  -6   2       2723.03       2662.80        22.21 o
   6  -6   2        139.55        133.39         5.28 o
   7  -6   2        514.50        502.80         9.24 o
   8  -6   2        157.85        169.97         6.92 o
   9  -6   2         81.82         75.34         6.54 o
  10  -6   2          4.46         -2.61         8.31 o
 -12  -5   2        154.54        156.91         8.11 o
 -11  -5   2        231.74        232.28         9.06 o
 -10  -5   2         57.44         66.02         4.84 o
  -9  -5   2          5.39          7.58         2.89 o
  -8  -5   2         55.81         60.11         2.83 o
  -7  -5   2        878.31        859.43         6.67 o
  -6  -5   2         16.49         18.82         1.95 o
  -5  -5   2       3769.92       3761.23        23.38 o
  -4  -5   2        265.31        283.97         3.34 o
  -3  -5   2       4725.63       4707.29        30.54 o
  -2  -5   2       2144.77       2205.75        13.47 o
  -1  -5   2       3152.68       3171.66        18.89 o
   0  -5   2       3502.20       3686.00        21.83 o
   1  -5   2        110.36        112.66         2.22 o
   2  -5   2        221.70        263.71         3.33 o
   3  -5   2        789.02        784.72         6.89 o
   4  -5   2       3830.27       3852.40        24.53 o
   5  -5   2        621.03        603.09         6.16 o
   6  -5   2       2882.89       2946.37        23.35 o
   7  -5   2        287.20        301.28         6.27 o
   8  -5   2        639.41        639.58         9.04 o
   9  -5   2        323.65        335.65         8.88 o
  10  -5   2        184.54        183.99         9.76 o
 -12  -4   2          0.87          0.26         4.90 o
 -11  -4   2        828.27        849.87        25.85 o
 -10  -4   2          5.06          6.98         3.52 o
  -9  -4   2        614.82        622.84         7.52 o
  -8  -4   2        758.03        735.98         7.00 o
  -7  -4   2        256.09        259.56         4.20 o
  -6  -4   2       1216.91       1248.69         7.90 o
  -5  -4   2        306.14        307.85         3.47 o
  -4  -4   2          0.41         -0.49         1.24 o
  -3  -4   2         69.02         73.12         1.98 o
  -2  -4   2       4885.84       5102.87        32.71 o
  -1  -4   2         73.14         70.49         2.06 o
   0  -4   2       8404.83       8723.59        62.82 o
   1  -4   2       1874.93       2132.21        15.29 o
   2  -4   2       5090.95       5136.07        35.82 o
   3  -4   2        181.18        184.31         2.80 o
   4  -4   2       1032.15       1059.54         7.89 o
   5  -4   2         30.24         33.69         2.22 o
   6  -4   2         39.51         38.51         2.90 o
   7  -4   2         84.88         80.98         3.78 o
   8  -4   2         49.37         49.28         4.02 o
   9  -4   2        488.95        492.02        19.91 o
  10  -4   2        159.09        161.03         6.98 o
  11  -4   2        281.00        284.74        12.69 o
 -12  -3   2          0.81          7.33         6.06 o
 -11  -3   2          9.91          8.82         4.49 o
 -10  -3   2          5.02          4.68         3.98 o
  -9  -3   2         78.68         78.56         3.63 o
  -8  -3   2        270.60        266.52         7.40 o
  -7  -3   2        106.43        104.88         2.83 o
  -6  -3   2       3771.71       3727.64        21.17 o
  -5  -3   2        547.51        519.51         4.07 o
  -4  -3   2       7465.60       7502.24        40.98 o
  -3  -3   2       1989.48       1952.95        14.75 o
  -2  -3   2       1790.43       1827.30        13.61 o
  -1  -3   2        883.95        927.01         7.18 o
   0  -3   2        322.70        365.72         3.73 o
   1  -3   2       1984.76       2033.47        16.48 o
   2  -3   2        712.67        721.32         9.12 o
   3  -3   2       7848.16       7843.44        59.98 o
   4  -3   2        872.56        903.70         6.87 o
   5  -3   2       3355.45       3298.51        23.11 o
   6  -3   2        628.53        584.40         6.93 o
   7  -3   2       2445.99       2435.44        23.38 o
   8  -3   2        526.66        510.23         7.65 o
   9  -3   2        486.04        486.49         9.65 o
  10  -3   2        122.39        126.41         7.62 o
  11  -3   2         11.73         10.54         7.00 o
 -12  -2   2        485.91        471.76        11.29 o
 -11  -2   2         62.19         65.18         5.70 o
 -10  -2   2        291.16        301.50        11.54 o
  -9  -2   2        450.86        465.69         7.44 o
  -8  -2   2         34.80         37.72         2.94 o
  -7  -2   2         95.28         97.59         3.14 o
  -6  -2   2         67.23         66.78         2.33 o
  -5  -2   2       2252.92       2306.73        13.47 o
  -4  -2   2        135.67        146.46         2.44 o
  -3  -2   2       8409.58       8561.43        59.77 o
  -2  -2   2        417.73        441.16         4.07 o
  -1  -2   2       6191.66       6274.74        44.14 o
   0  -2   2       6294.33       6619.14        61.48 o
   1  -2   2       9185.66       9242.62       101.15 o
   2  -2   2       3192.53       3340.86        37.23 o
   3  -2   2        348.17        319.38         4.83 o
   4  -2   2        455.48        435.68         6.69 o
   5  -2   2        108.03        121.60         3.41 o
   6  -2   2        873.33        836.87         8.48 o
   7  -2   2          8.51         10.73         2.76 o
   8  -2   2       1015.43        987.57        19.75 o
   9  -2   2          5.45         14.20         5.26 o
  10  -2   2        212.77        208.30         8.46 o
  11  -2   2          1.02          6.13         6.81 o
  12  -2   2         30.63         18.37         7.94 o
 -12  -1   2          0.40          2.30         6.46 o
 -11  -1   2        281.84        280.43        26.35 o
 -10  -1   2         19.06         17.10         7.73 o
  -9  -1   2        878.12        912.02        12.49 o
  -8  -1   2        740.83        717.82         8.99 o
  -7  -1   2        395.45        387.12         5.32 o
  -6  -1   2       2772.01       2785.97        19.99 o
  -5  -1   2         29.57         28.94         2.40 o
  -4  -1   2       1654.25       1596.30        11.68 o
  -3  -1   2        366.72        437.59         5.38 o
  -2  -1   2        145.11        155.20         4.96 o
  -1  -1   2        125.05        116.40         4.38 o
   0  -1   2      10829.37      10948.34       177.08 o
   3  -1   2        296.31        339.56         7.58 o
   4  -1   2       9634.50       9472.27        78.35 o
   5  -1   2        962.99        999.51        10.21 o
   6  -1   2       2631.13       2564.84        23.28 o
   7  -1   2        431.50        423.60         7.37 o
   8  -1   2          2.16          4.23         4.33 o
   9  -1   2        106.77         99.25         6.29 o
  10  -1   2          0.33         -4.54         5.76 o
  11  -1   2        383.69        388.89        11.65 o
  12  -1   2          3.17          1.17         7.53 o
 -12   0   2         30.01         16.53         7.32 o
 -11   0   2          4.08          7.55         7.73 o
 -10   0   2          3.79         -3.33         6.71 o
  -9   0   2          5.40          5.31         4.51 o
  -8   0   2         73.25         69.24         4.44 o
  -7   0   2          1.46          2.53         5.41 o
  -6   0   2       3012.93       2956.27        21.32 o
  -5   0   2         94.49        114.24         2.84 o
  -4   0   2      13928.61      13896.99       101.55 o
  -3   0   2       1762.92       1725.25        20.21 o
  -2   0   2      22091.60      21166.21       321.19 o
   4   0   2       1309.46       1400.39        15.57 o
   5   0   2       4147.70       4122.22        35.59 o
   6   0   2         13.59         20.02         1.93 o
   7   0   2       1604.02       1577.95        15.93 o
   8   0   2        135.26        129.48         5.67 o
   9   0   2       1131.14       1159.46        16.60 o
  10   0   2        129.90        116.31         7.21 o
  11   0   2        103.70        102.71        11.09 o
  12   0   2         26.88         13.73         7.53 o
 -12   1   2        190.27        175.20        12.11 o
 -11   1   2         18.49         14.15         7.22 o
 -10   1   2       1027.42       1037.22        16.71 o
  -9   1   2        320.79        333.20         9.80 o
  -8   1   2        813.95        797.45        11.11 o
  -7   1   2        854.85        838.46         8.33 o
  -6   1   2        165.98        194.43         6.32 o
  -5   1   2        503.47        507.58         6.54 o
  -4   1   2        740.18        806.92         7.84 o
  -3   1   2          6.53          9.42         1.53 o
  -2   1   2        193.95        173.42         3.57 o
   1   1   2       5727.22       5746.06        93.35 o
   2   1   2      16164.52      16734.95       272.18 o
   3   1   2       4500.30       4376.71        68.55 o
   4   1   2       1235.58       1211.59        11.74 o
   5   1   2         14.20         20.70         2.27 o
   6   1   2         94.80        111.78         3.59 o
   7   1   2         18.16         15.14         3.74 o
   8   1   2        559.40        589.36         8.68 o
   9   1   2         88.62         87.50         5.85 o
  10   1   2       1131.53       1142.66        17.11 o
  11   1   2        166.00        165.26         7.23 o
  12   1   2        752.40        773.91        24.21 o
 -11   2   2         29.97         25.55         7.58 o
 -10   2   2        130.90        124.63         7.83 o
  -9   2   2        149.80        151.08        16.92 o
  -8   2   2         11.84          9.56         3.98 o
  -7   2   2        695.33        707.59         8.33 o
  -6   2   2         10.19          4.41         2.23 o
  -5   2   2       2414.33       2353.79        15.74 o
  -4   2   2        843.28        827.23         7.02 o
  -3   2   2        712.96        588.28         5.86 o
  -2   2   2         18.19         25.67         2.36 o
  -1   2   2         29.16         24.85         1.11 o
   0   2   2        219.21        248.71         3.40 o
   1   2   2      16318.47      16614.00       201.26 o
   2   2   2       4658.34       4655.68        36.56 o
   3   2   2        552.28        595.23         7.28 o
   4   2   2       9875.73       9882.81        62.57 o
   5   2   2         27.80         38.90         1.55 o
   6   2   2       5078.20       4989.25        29.46 o
   7   2   2       1558.76       1524.58        12.10 o
   8   2   2        583.97        608.00         7.78 o
   9   2   2        351.74        360.49         8.76 o
  10   2   2         28.61         36.01         4.27 o
  11   2   2          5.38          7.10         5.20 o
  12   2   2         53.21         50.52         6.59 o
 -11   3   2        576.05        595.90        13.60 o
 -10   3   2        225.61        237.78        12.40 o
  -9   3   2        315.15        327.33         8.80 o
  -8   3   2        414.94        409.75         7.28 o
  -7   3   2          0.75         -2.02         2.97 o
  -6   3   2         29.02         26.20         2.78 o
  -5   3   2        173.00        195.32         4.10 o
  -4   3   2       2819.78       2859.30        18.52 o
  -3   3   2          1.50          2.55         1.18 o
  -2   3   2       4392.49       4222.06        41.40 o
  -1   3   2       1348.21       1347.56        23.56 o
   0   3   2       4792.14       4801.06       197.20 o
   1   3   2       3766.86       3816.85        65.49 o
   2   3   2       3512.74       3559.17        39.29 o
   3   3   2        765.75        690.49         5.72 o
   4   3   2        398.91        438.73         4.12 o
   5   3   2        133.05        129.10         2.43 o
   6   3   2         30.20         33.39         1.73 o
   7   3   2        439.60        421.74         6.74 o
   8   3   2        112.60        104.78         3.20 o
   9   3   2       1456.87       1480.52        12.88 o
  10   3   2          3.38         -3.78         3.95 o
  11   3   2        828.91        853.50        13.77 o
  12   3   2         53.58         52.29         5.58 o
 -11   4   2         16.28         21.08         6.51 o
 -10   4   2        700.87        709.96        12.04 o
  -9   4   2         42.57         46.28         5.48 o
  -8   4   2        764.34        761.65        12.42 o
  -7   4   2        243.20        246.11         7.41 o
  -6   4   2        660.55        703.51         8.02 o
  -5   4   2        256.39        252.14         4.18 o
  -4   4   2        311.32        330.04         3.76 o
  -3   4   2       1176.62       1258.11        11.17 o
  -2   4   2          1.67          5.85         1.27 o
  -1   4   2          3.01          6.47         0.94 o
   0   4   2          1.12          5.83         2.63 o
   1   4   2       8049.18       8445.78       108.81 o
   2   4   2        160.20        177.18         4.73 o
   3   4   2       6367.72       6590.44        38.60 o
   4   4   2       1404.56       1449.83         9.42 o
   5   4   2       2452.23       2415.25        15.29 o
   6   4   2        730.40        709.24         5.02 o
   7   4   2        608.69        580.98         6.23 o
   8   4   2         76.87         80.51         3.00 o
   9   4   2        233.37        239.66         5.04 o
  10   4   2        222.54        219.42         7.41 o
  11   4   2        100.04         96.77         5.16 o
  12   4   2        192.00        196.95         6.57 o
 -10   5   2        139.58        152.89        14.59 o
  -9   5   2         30.29         29.95         5.88 o
  -8   5   2          9.55          5.98         3.80 o
  -7   5   2         85.29         88.62         3.93 o
  -6   5   2          6.93          8.46         2.71 o
  -5   5   2       1343.29       1322.01        14.82 o
  -4   5   2        432.88        428.66         5.26 o
  -3   5   2       2280.14       2262.24        18.92 o
  -2   5   2       1151.09       1138.88         9.20 o
  -1   5   2       3919.03       3862.12        28.53 o
   0   5   2       1128.15       1113.53        10.51 o
   1   5   2        731.53        754.84        11.13 o
   2   5   2       2266.22       2411.97        29.17 o
   3   5   2         37.03         37.29         1.50 o
   4   5   2        749.48        733.23         4.94 o
   5   5   2         46.23         50.85         1.81 o
   6   5   2       2879.76       2848.37        18.16 o
   7   5   2         35.40         41.08         2.41 o
   8   5   2       1038.13       1012.92         9.17 o
   9   5   2         38.91         39.45         3.81 o
  10   5   2        767.24        770.17        10.77 o
  11   5   2         29.69         23.24         5.08 o
  12   5   2        233.93        230.28         9.81 o
  -9   6   2        107.91        117.99        11.24 o
  -8   6   2         23.49         17.44         5.32 o
  -7   6   2        236.69        237.17         7.40 o
  -6   6   2        228.79        217.87         6.58 o
  -5   6   2         47.00         42.67         3.97 o
  -4   6   2        137.36        129.76         5.94 o
  -3   6   2         18.89         17.91         2.20 o
  -2   6   2       3016.21       3009.06        22.16 o
  -1   6   2         37.67         43.69         1.44 o
   0   6   2       5690.84       5752.44        65.42 o
   1   6   2        167.43        181.76         4.86 o
   2   6   2       3914.52       3893.50        79.06 o
   3   6   2       1362.98       1312.31        13.87 o
   4   6   2       3271.84       3255.87        18.32 o
   5   6   2       1762.81       1763.40        11.63 o
   6   6   2        447.16        449.50         5.20 o
   7   6   2        941.44        932.83        11.20 o
   8   6   2          1.98         -0.71         3.08 o
   9   6   2        238.16        221.74         6.62 o
  10   6   2          4.62          0.47         4.01 o
  11   6   2       1024.60       1051.34        13.24 o
  12   6   2          2.94          2.35         7.28 o
  -9   7   2          6.95          4.78         6.30 o
  -8   7   2        332.42        328.57        11.75 o
  -7   7   2          1.13          5.54         6.27 o
  -6   7   2        854.41        868.50        21.15 o
  -5   7   2        251.87        268.80         7.14 o
  -4   7   2       2418.41       2389.47        20.83 o
  -3   7   2        700.03        737.61         8.06 o
  -2   7   2        656.41        611.95         6.03 o
  -1   7   2        761.20        746.06         5.37 o
   0   7   2         42.72         42.87         1.75 o
   1   7   2        181.17        169.83         5.55 o
   2   7   2        249.52        270.05         7.94 o
   3   7   2        641.18        642.77        11.86 o
   4   7   2        230.44        240.61         2.75 o
   5   7   2       1324.48       1290.72         8.27 o
   6   7   2         97.36         97.70         2.58 o
   7   7   2        969.14        974.06         8.15 o
   8   7   2        192.09        200.81         6.15 o
   9   7   2        354.38        354.36         8.15 o
  10   7   2         34.08         30.85         5.14 o
  11   7   2         29.71         22.94         6.46 o
  12   7   2         28.66         15.75         6.81 o
  -8   8   2          2.22          8.87         7.35 o
  -7   8   2        112.01        113.12        12.40 o
  -6   8   2          0.93         -3.58         5.76 o
  -5   8   2         93.95         92.48         5.13 o
  -4   8   2        174.35        183.52         5.46 o
  -3   8   2       1155.76       1175.24        11.42 o
  -2   8   2          8.35          7.15         2.02 o
  -1   8   2       1227.92       1260.22        10.51 o
   0   8   2         92.86         91.81         3.08 o
   1   8   2       2042.37       2027.96        27.79 o
   2   8   2        674.61        689.83        18.45 o
   3   8   2        691.69        700.87        13.41 o
   4   8   2        272.26        287.23         5.99 o
   5   8   2          3.40          2.78         1.64 o
   6   8   2        279.78        294.55         4.51 o
   7   8   2          4.43          6.45         2.63 o
   8   8   2       1006.11       1006.80         9.63 o
   9   8   2         99.09         88.20         6.19 o
  10   8   2        794.94        806.03        13.69 o
  11   8   2         62.10         64.94         7.25 o
  -7   9   2        732.75        727.63        23.34 o
  -6   9   2        269.60        264.24        10.31 o
  -5   9   2       1107.72       1135.11        14.79 o
  -4   9   2        359.30        360.46         9.22 o
  -3   9   2        234.94        237.56         5.39 o
  -2   9   2        464.94        456.18         5.58 o
  -1   9   2         77.34         72.62         2.64 o
   0   9   2        114.16        115.23         6.69 o
   1   9   2         85.80         87.08         6.06 o
   2   9   2       2136.83       2146.29        24.44 o
   3   9   2        240.33        255.15        14.00 o
   4   9   2       2258.89       2293.47        24.82 o
   5   9   2        887.38        872.35        11.53 o
   6   9   2        639.31        642.94         6.80 o
   7   9   2        797.82        816.91         7.97 o
   8   9   2         39.35         38.17         3.41 o
   9   9   2        136.68        142.78         5.91 o
  10   9   2          3.54         -1.15         6.15 o
  11   9   2         50.41         41.44        10.11 o
  -6  10   2        248.78        227.81         9.18 o
  -5  10   2          1.28         -0.49         5.04 o
  -4  10   2       1111.42       1125.70        14.87 o
  -3  10   2        347.21        365.32        10.36 o
  -2  10   2        842.04        842.83        11.42 o
  -1  10   2        677.02        681.22         9.53 o
   0  10   2        155.07        156.58         6.38 o
   1  10   2        665.42        646.45        12.93 o
   2  10   2          4.39          2.66        11.23 o
   3  10   2        239.16        256.64        13.53 o
   4  10   2         46.48         47.72         2.87 o
   5  10   2        451.50        440.77         5.78 o
   6  10   2         26.98         25.97         3.13 o
   7  10   2       1159.83       1155.55        11.79 o
   8  10   2          8.47         11.73         3.25 o
   9  10   2        497.75        498.03         9.12 o
  10  10   2         27.37         21.76         8.08 o
  -5  11   2         81.49         75.99         6.80 o
  -4  11   2         45.35         37.79         5.26 o
  -3  11   2         78.87         78.79         5.85 o
  -2  11   2          3.43          0.30         6.95 o
  -1  11   2        649.07        644.06         9.85 o
   0  11   2          1.26          0.77         2.56 o
   1  11   2       1846.96       1874.88        21.32 o
   2  11   2        371.27        393.52        12.98 o
   3  11   2       1115.76       1146.39        24.09 o
   4  11   2        296.80        285.99         5.56 o
   5  11   2        415.22        406.77         5.76 o
   6  11   2        172.88        168.48         4.94 o
   7  11   2         12.71         13.82         3.63 o
   8  11   2        103.37         91.94         5.54 o
   9  11   2         31.28         38.32         7.03 o
  -3  12   2        174.05        154.91         9.97 o
  -2  12   2        313.73        295.92         7.88 o
  -1  12   2          2.38          0.88         3.71 o
   0  12   2         15.02          6.79         3.08 o
   1  12   2         45.50         38.17         3.24 o
   2  12   2         89.46        103.23         9.01 o
   3  12   2          6.86         11.51         7.97 o
   4  12   2        768.41        796.70        15.19 o
   5  12   2         23.92         20.91         2.74 o
   6  12   2        902.97        893.43        13.20 o
   7  12   2        275.43        263.12         7.00 o
   8  12   2        146.28        145.34         5.68 o
   0  13   2        546.02        545.00        11.61 o
   1  13   2        132.01        116.98         6.42 o
   2  13   2        313.79        320.02        20.71 o
   3  13   2        317.27        315.67        14.87 o
   4  13   2          1.71         -3.08         8.97 o
   5  13   2          2.81          4.45         3.01 o
  -3 -13   3         67.67         69.95         5.81 o
  -2 -13   3         30.91         35.11         4.36 o
  -1 -13   3         40.97         41.71         4.38 o
  -6 -12   3        122.00        111.57         5.03 o
  -5 -12   3        157.42        155.73         5.06 o
  -4 -12   3         87.39         85.38         4.08 o
  -3 -12   3       1330.25       1336.16        14.54 o
  -2 -12   3         19.29         17.79         3.55 o
  -1 -12   3        995.26        991.87        29.36 o
   0 -12   3        119.95        110.93         4.94 o
   1 -12   3          2.63          9.92         4.38 o
   2 -12   3         26.79         26.83         4.88 o
  -8 -11   3         80.80         85.41         4.88 o
  -7 -11   3        139.84        132.54         4.73 o
  -6 -11   3         51.23         54.63         4.30 o
  -5 -11   3          8.76          6.66         3.51 o
  -4 -11   3        126.79        127.53         4.41 o
  -3 -11   3         10.58         12.88         3.10 o
  -2 -11   3        584.11        588.22         8.76 o
  -1 -11   3        149.97        149.27         6.91 o
   0 -11   3        354.70        353.84         8.05 o
   1 -11   3        299.29        304.87         7.76 o
   2 -11   3        689.84        672.89        11.44 o
   3 -11   3        278.68        299.57         7.40 o
   4 -11   3        298.56        287.96         8.16 o
  -9 -10   3         16.88         19.23         5.49 o
  -8 -10   3        234.95        243.41         8.57 o
  -7 -10   3          0.56          6.99         3.89 o
  -6 -10   3        769.98        773.14         9.48 o
  -5 -10   3        150.60        156.84         4.04 o
  -4 -10   3       1510.98       1558.93        11.26 o
  -3 -10   3        791.64        794.32         8.44 o
  -2 -10   3        254.16        239.17         4.91 o
  -1 -10   3        605.77        599.41         9.18 o
   0 -10   3         65.16         67.33         3.05 o
   1 -10   3         62.21         62.80         3.17 o
   2 -10   3         50.21         43.71         4.46 o
   3 -10   3        230.95        221.60         6.73 o
   4 -10   3         64.76         60.85         5.05 o
   5 -10   3        412.94        416.79        13.57 o
   6 -10   3         78.23         79.11        14.29 o
 -10  -9   3        259.20        264.12        13.61 o
  -9  -9   3        209.12        196.29         7.16 o
  -8  -9   3         69.27         63.13         5.49 o
  -7  -9   3          2.08         -2.73         3.40 o
  -6  -9   3         71.01         67.43         3.15 o
  -5  -9   3        837.33        848.43         7.48 o
  -4  -9   3        143.11        141.26         4.32 o
  -3  -9   3       1280.06       1257.16         8.96 o
  -2  -9   3        136.56        133.07         2.72 o
  -1  -9   3       1930.09       1926.87        12.53 o
   0  -9   3        903.13        893.59         8.06 o
   1  -9   3       1482.24       1509.16        12.31 o
   2  -9   3        564.74        601.70         7.47 o
   3  -9   3         27.62         25.08         4.55 o
   4  -9   3         45.39         46.23         6.36 o
   5  -9   3          3.71          4.62         5.67 o
   6  -9   3        392.99        420.37        21.44 o
   7  -9   3         14.16         27.96         7.62 o
 -10  -8   3          0.33         -4.14         4.81 o
  -9  -8   3        441.76        438.93         8.10 o
  -8  -8   3         61.32         61.91         4.40 o
  -7  -8   3       1178.08       1156.85        10.56 o
  -6  -8   3        183.65        198.71         4.95 o
  -5  -8   3        346.38        344.76         4.70 o
  -4  -8   3        220.33        240.07         4.17 o
  -3  -8   3         71.74         53.96         2.31 o
  -2  -8   3        155.35        148.28         2.71 o
  -1  -8   3        139.65        118.22         3.34 o
   0  -8   3        176.53        184.25         3.15 o
   1  -8   3        202.43        217.56         3.64 o
   2  -8   3       1151.92       1150.77        10.97 o
   3  -8   3         27.04         28.97         3.00 o
   4  -8   3       2642.35       2684.61        26.51 o
   5  -8   3        482.58        498.35        16.19 o
   6  -8   3        824.70        805.45        14.65 o
   7  -8   3         37.02         34.21         7.11 o
   8  -8   3          3.68         -7.42         7.42 o
 -11  -7   3         98.57         96.27         5.94 o
 -10  -7   3         16.13         16.82         4.96 o
  -9  -7   3        104.06         93.11         5.00 o
  -8  -7   3         52.07         55.82         4.22 o
  -7  -7   3          8.45          9.03         3.09 o
  -6  -7   3        322.45        331.02         4.89 o
  -5  -7   3         92.19         95.56         2.74 o
  -4  -7   3        878.88        886.95         7.62 o
  -3  -7   3        796.40        752.83         6.51 o
  -2  -7   3       3482.26       3613.37        44.80 o
  -1  -7   3       1204.21       1225.96         7.65 o
   0  -7   3        901.31        894.72         7.13 o
   1  -7   3        107.72        112.70         3.04 o
   2  -7   3         15.96         21.63         2.69 o
   3  -7   3         54.02         58.17         2.98 o
   4  -7   3          2.81          1.82         2.87 o
   5  -7   3        433.75        453.92         8.76 o
   6  -7   3         20.40         25.91         5.76 o
   7  -7   3        662.78        662.57        13.78 o
   8  -7   3         85.67         82.32         6.54 o
   9  -7   3        410.94        415.53        14.27 o
 -11  -6   3         11.56         15.19         5.10 o
 -10  -6   3        607.79        605.32        15.41 o
  -9  -6   3        317.38        311.14         6.48 o
  -8  -6   3       1316.32       1326.39        11.50 o
  -7  -6   3        321.23        313.19         4.96 o
  -6  -6   3        605.09        606.92         6.14 o
  -5  -6   3        628.65        619.12         5.83 o
  -4  -6   3          2.02          2.88         1.85 o
  -3  -6   3         33.94         34.89         2.11 o
  -2  -6   3        514.08        502.43         5.16 o
  -1  -6   3       2341.94       2309.22        17.27 o
   0  -6   3        146.37        151.57         2.31 o
   1  -6   3       2528.25       2501.19        18.27 o
   2  -6   3        285.92        276.06         3.85 o
   3  -6   3       2163.05       2204.38        18.82 o
   4  -6   3        108.41        110.23         3.56 o
   5  -6   3       1105.70       1110.61        11.36 o
   6  -6   3         34.09         41.21        12.12 o
   7  -6   3        433.37        443.61         9.06 o
   8  -6   3          5.84          1.32         5.27 o
   9  -6   3          2.31         11.64         5.92 o
  10  -6   3         77.65        101.72        24.07 o
 -12  -5   3        188.12        181.19         7.84 o
 -11  -5   3          2.52          5.53         5.62 o
 -10  -5   3         29.76         28.30         3.84 o
  -9  -5   3        271.62        282.68         5.82 o
  -8  -5   3         51.97         46.95         2.90 o
  -7  -5   3       1529.71       1488.03        11.85 o
  -6  -5   3        425.56        409.02         4.96 o
  -5  -5   3       1744.22       1718.65        10.86 o
  -4  -5   3       1442.37       1460.22        10.86 o
  -3  -5   3       2233.49       2258.57        15.48 o
  -2  -5   3        642.79        590.88         5.00 o
  -1  -5   3       1330.40       1383.02         9.74 o
   0  -5   3        406.06        410.96         3.79 o
   1  -5   3         22.42         24.61         1.56 o
   2  -5   3        987.84        994.04         9.64 o
   3  -5   3         21.67         18.10         1.60 o
   4  -5   3       1597.66       1576.00        10.99 o
   5  -5   3        867.57        848.64         7.82 o
   6  -5   3        930.53        966.75         8.56 o
   7  -5   3        540.46        522.92         7.43 o
   8  -5   3        457.01        463.30         7.93 o
   9  -5   3         38.85         35.35         6.75 o
  10  -5   3         54.92         56.33         6.13 o
 -12  -4   3         36.59         37.78         5.53 o
 -11  -4   3        284.38        277.07         7.95 o
 -10  -4   3        312.63        301.62         7.24 o
  -9  -4   3        288.56        298.08         5.82 o
  -8  -4   3        913.13        928.47         8.05 o
  -7  -4   3        110.42        103.84         3.00 o
  -6  -4   3        473.67        447.56         5.22 o
  -5  -4   3        408.93        410.54         4.12 o
  -4  -4   3       2226.88       2286.88        15.33 o
  -3  -4   3       1242.78       1313.60         9.70 o
  -2  -4   3       4858.16       5066.33        32.64 o
  -1  -4   3        518.68        531.99         4.38 o
   0  -4   3       7432.02       7507.22        47.68 o
   1  -4   3        186.59        163.31         2.45 o
   2  -4   3       5887.76       6022.61        41.91 o
   3  -4   3       1061.14       1005.23         7.30 o
   4  -4   3        622.50        594.79         4.76 o
   5  -4   3       1392.09       1301.94        10.49 o
   6  -4   3        260.33        232.35         4.97 o
   7  -4   3        235.00        233.86         5.79 o
   8  -4   3        197.96        208.71         6.02 o
   9  -4   3        835.18        855.84        13.60 o
  10  -4   3          2.60         -1.60         5.74 o
  11  -4   3        318.50        308.28        11.44 o
 -12  -3   3          6.83         11.90         5.62 o
 -11  -3   3          1.82          0.86         5.00 o
 -10  -3   3        230.71        245.86         6.76 o
  -9  -3   3         23.13         21.50         3.28 o
  -8  -3   3       1017.79       1038.64         8.64 o
  -7  -3   3       1090.47       1067.11         8.38 o
  -6  -3   3       3460.29       3452.31        20.00 o
  -5  -3   3        384.65        378.58         3.60 o
  -4  -3   3       1962.87       1963.16        10.91 o
  -3  -3   3        239.16        216.72         2.75 o
  -2  -3   3        543.72        544.73         4.99 o
  -1  -3   3        153.60        153.06         3.55 o
   0  -3   3        791.76        905.81         7.17 o
   1  -3   3       6639.17       6987.67        54.77 o
   2  -3   3        330.21        392.28         4.32 o
   3  -3   3       4703.52       4633.19        31.88 o
   4  -3   3       3428.60       3370.96        21.52 o
   5  -3   3       2916.39       2886.12        20.49 o
   6  -3   3       2177.63       2191.73        20.91 o
   7  -3   3       1095.27       1018.16        18.58 o
   8  -3   3         93.51         86.77         4.21 o
   9  -3   3         70.02         62.02         5.31 o
  10  -3   3         12.87         13.87         6.59 o
  11  -3   3         44.22         50.78         7.62 o
 -12  -2   3        184.45        187.23         8.81 o
 -11  -2   3        238.69        252.40         7.78 o
 -10  -2   3         55.22         53.32         7.83 o
  -9  -2   3        279.38        285.28         7.82 o
  -8  -2   3        422.85        430.63         9.73 o
  -7  -2   3        200.57        177.34         3.95 o
  -6  -2   3          0.02         -1.08         2.30 o
  -5  -2   3       1418.72       1401.74         8.91 o
  -4  -2   3        461.32        544.27         4.54 o
  -3  -2   3       2981.69       2891.25        18.90 o
  -2  -2   3       2238.91       2253.76        18.58 o
  -1  -2   3       8248.25       8337.05        65.12 o
   0  -2   3       3659.54       3947.42        36.01 o
   1  -2   3       1067.46       1046.21        12.45 o
   2  -2   3        669.49        671.95         8.84 o
   3  -2   3        430.23        472.91         5.58 o
   4  -2   3         29.15         31.81         2.06 o
   5  -2   3          4.90          5.69         1.82 o
   6  -2   3        891.89        889.76        10.43 o
   7  -2   3         42.82         44.64         3.15 o
   8  -2   3       1536.98       1575.86        16.81 o
   9  -2   3          5.76         11.32         5.26 o
  10  -2   3        467.45        474.42        11.65 o
  11  -2   3         90.20         88.83         7.94 o
  12  -2   3        344.68        351.49        12.47 o
 -12  -1   3          7.77          3.94         6.33 o
 -11  -1   3        120.39        118.95        10.74 o
 -10  -1   3        110.76        105.28         6.27 o
  -9  -1   3        599.09        590.82        11.64 o
  -8  -1   3        983.46        965.52        12.32 o
  -7  -1   3       1454.67       1403.44        11.70 o
  -6  -1   3        721.78        672.15         6.17 o
  -5  -1   3        197.21        185.57         3.50 o
  -4  -1   3         23.31         18.54         1.51 o
  -3  -1   3        220.45        246.23         3.46 o
  -1  -1   3        161.32        154.03         4.96 o
   0  -1   3      10102.31      10260.46       165.70 o
   3  -1   3       5306.22       5477.32        56.45 o
   4  -1   3       2507.12       2271.22        24.83 o
   5  -1   3       2047.13       1994.39        18.17 o
   6  -1   3        115.06         96.25         3.31 o
   7  -1   3          1.10          0.75         2.54 o
   8  -1   3        120.84        111.93         5.67 o
   9  -1   3        179.93        177.84         7.22 o
  10  -1   3         91.46         74.59         7.58 o
  11  -1   3        531.59        546.90        13.37 o
  12  -1   3         97.69         88.15         8.15 o
 -12   0   3        303.55        316.84        12.24 o
 -11   0   3          7.94         13.24         8.90 o
 -10   0   3        247.18        252.39         8.48 o
  -9   0   3         47.39         47.06         5.03 o
  -8   0   3        868.08        843.68        15.34 o
  -7   0   3        323.32        313.97         6.93 o
  -6   0   3       5590.05       5588.96        41.82 o
  -5   0   3       1132.67       1124.24        10.12 o
  -4   0   3       9450.62       9477.50        62.63 o
  -3   0   3       5753.12       5957.66        50.19 o
  -2   0   3       2619.14       2517.86        39.67 o
   4   0   3        621.83        680.59         7.23 o
   5   0   3       3868.60       3680.03        31.80 o
   6   0   3        197.46        189.69         4.00 o
   7   0   3       2349.17       2347.55        19.23 o
   8   0   3        626.15        607.75        21.30 o
   9   0   3        735.53        761.73        13.09 o
  10   0   3        146.90        145.89         7.53 o
  11   0   3        211.34        241.25        12.84 o
  12   0   3         12.31          0.52         7.00 o
 -11   1   3        187.24        203.31         9.38 o
 -10   1   3        287.72        270.68        11.38 o
  -9   1   3        189.03        201.69         8.22 o
  -8   1   3        160.71        166.69        11.17 o
  -7   1   3        163.91        169.61         4.19 o
  -6   1   3        437.93        443.95         5.50 o
  -5   1   3        303.69        297.07         4.04 o
  -4   1   3          0.01         -1.34         1.34 o
  -3   1   3       4397.18       4122.67        35.87 o
  -2   1   3        270.00        249.07        13.13 o
   1   1   3      11535.28      11812.13       189.62 o
   2   1   3       4403.46       4447.02        71.76 o
   3   1   3       3917.30       4023.14        63.30 o
   4   1   3       1768.20       1774.17        19.84 o
   5   1   3          0.59          2.55         1.79 o
   6   1   3          1.13         11.50         5.47 o
   7   1   3        426.47        399.18         5.62 o
   8   1   3       1051.95       1064.62        10.78 o
   9   1   3         21.35         24.20         4.14 o
  10   1   3        791.00        828.07        14.22 o
  11   1   3        181.33        182.83         7.38 o
  12   1   3         94.78         98.59         6.93 o
 -11   2   3         79.19         78.72         7.84 o
 -10   2   3          1.19          2.48         6.39 o
  -9   2   3        243.02        253.75        11.23 o
  -8   2   3        288.30        285.76         7.87 o
  -7   2   3        634.35        640.70         7.61 o
  -6   2   3       2120.91       2056.92        15.58 o
  -5   2   3       1368.15       1330.68        10.20 o
  -4   2   3       3277.20       3260.97        20.77 o
  -3   2   3        385.84        383.57         4.53 o
  -2   2   3       3972.30       4225.04        33.49 o
  -1   2   3         81.31         84.59         2.08 o
   0   2   3       1739.03       1747.62        16.17 o
   1   2   3       6164.85       6544.88        60.97 o
   2   2   3      22529.55      22513.95       180.60 o
   3   2   3       1662.21       1795.32        15.31 o
   4   2   3       9768.32       9943.49        69.24 o
   5   2   3       1106.29       1103.11         7.61 o
   6   2   3       2192.27       2152.09        14.68 o
   7   2   3       1738.89       1777.06        18.56 o
   8   2   3        874.01        834.90         8.36 o
   9   2   3         96.45         98.32         4.47 o
  10   2   3         10.69         11.30         4.04 o
  11   2   3          4.85         -2.86         5.25 o
  12   2   3          0.07         -4.97         5.75 o
 -11   3   3          4.34          0.67         7.00 o
 -10   3   3        173.35        171.35         8.31 o
  -9   3   3        169.65        159.45         6.44 o
  -8   3   3         16.09         16.65         3.77 o
  -7   3   3         30.89         24.79         3.29 o
  -6   3   3       3087.83       3046.44        24.08 o
  -5   3   3        357.89        308.80         5.32 o
  -4   3   3       4845.34       4760.26        27.83 o
  -3   3   3       1870.28       1952.55        13.10 o
  -2   3   3       5808.73       5712.33        44.92 o
  -1   3   3       6674.12       6792.44        66.00 o
   0   3   3       5448.50       5693.75        64.87 o
   1   3   3       3504.56       3409.14        27.56 o
   2   3   3        225.82        233.77         2.92 o
   3   3   3        673.29        804.48         5.99 o
   4   3   3          1.77         -0.82         1.16 o
   5   3   3       1042.53       1003.54         7.11 o
   6   3   3        604.00        617.87         7.24 o
   7   3   3       1516.59       1451.93        10.90 o
   8   3   3        376.84        375.73         6.39 o
   9   3   3       1208.00       1210.35        11.19 o
  10   3   3        472.33        461.84        10.08 o
  11   3   3        230.53        236.81         7.06 o
  12   3   3        401.08        403.82         8.93 o
 -10   4   3         47.91         60.76        12.47 o
  -9   4   3         41.66         37.12         5.90 o
  -8   4   3        892.62        879.25        10.41 o
  -7   4   3        996.59       1009.38        10.64 o
  -6   4   3       1213.40       1112.48        12.51 o
  -5   4   3       3397.54       3364.05        23.77 o
  -4   4   3          6.54          9.89         1.58 o
  -3   4   3        150.06        157.43         3.75 o
  -2   4   3         69.80         81.64         2.27 o
  -1   4   3       2078.84       2110.17        16.78 o
   0   4   3        948.69       1025.45        10.21 o
   1   4   3       2353.85       2233.12        26.60 o
   2   4   3        181.86        150.48         4.58 o
   3   4   3       2018.57       1971.29        11.90 o
   4   4   3       2113.85       2096.98        14.39 o
   5   4   3        818.03        782.51         6.54 o
   6   4   3        907.37        906.02         6.32 o
   7   4   3          0.89          1.87         1.85 o
   8   4   3        516.75        506.76         6.31 o
   9   4   3         42.23         45.79         3.27 o
  10   4   3        454.30        460.97         7.05 o
  11   4   3          0.17         -3.69         4.34 o
  12   4   3        264.66        259.58         9.18 o
 -10   5   3        100.82        107.31         9.22 o
  -9   5   3         17.34         16.26         7.22 o
  -8   5   3         15.77         12.34         5.03 o
  -7   5   3        456.07        448.61         7.11 o
  -6   5   3        151.32        142.55         4.35 o
  -5   5   3       1235.79       1169.84        13.68 o
  -4   5   3        772.02        760.73         8.46 o
  -3   5   3       2404.64       2338.32        19.53 o
  -2   5   3       2234.69       2201.17        16.65 o
  -1   5   3        732.56        767.24        10.16 o
   0   5   3        149.77        147.49         2.13 o
   1   5   3         25.49         28.05         2.40 o
   2   5   3       4545.86       4679.17        54.12 o
   3   5   3        170.19        184.38         2.57 o
   4   5   3       5964.37       5906.23        32.49 o
   5   5   3        868.37        894.42         6.71 o
   6   5   3       3749.69       3691.27        29.16 o
   7   5   3       1201.87       1204.66        10.49 o
   8   5   3       1225.98       1202.87        10.22 o
   9   5   3       1756.95       1705.23        16.61 o
  10   5   3         35.42         31.76         4.55 o
  11   5   3        163.22        152.44         7.20 o
  12   5   3         89.94         83.89         7.11 o
  -9   6   3         49.18         48.11         6.39 o
  -8   6   3        473.63        484.03        10.20 o
  -7   6   3         11.26         13.48         4.72 o
  -6   6   3         54.03         49.05         4.40 o
  -5   6   3        287.34        276.32         7.02 o
  -4   6   3        846.21        804.14         9.03 o
  -3   6   3        259.70        259.08         4.60 o
  -2   6   3       2091.26       2046.55        15.68 o
  -1   6   3        414.67        412.64         4.27 o
   0   6   3       2856.35       2806.87        23.80 o
   1   6   3       2535.18       2537.77        26.21 o
   2   6   3       2659.08       2681.22        32.78 o
   3   6   3       4760.92       4657.26        38.16 o
   4   6   3        576.11        562.41         4.31 o
   5   6   3        864.07        818.82         6.66 o
   6   6   3         81.48         83.11         2.40 o
   7   6   3        227.42        218.26         5.02 o
   8   6   3          2.29          1.12         3.08 o
   9   6   3        870.73        860.98        15.03 o
  10   6   3          5.37         10.53         4.56 o
  11   6   3        183.96        193.88         6.80 o
  12   6   3          4.27          1.23         6.53 o
  -9   7   3          1.31         -3.88        10.26 o
  -8   7   3        143.26        131.80         8.86 o
  -7   7   3        223.74        231.49         9.89 o
  -6   7   3        449.44        432.94        10.76 o
  -5   7   3        874.01        888.17        11.95 o
  -4   7   3         81.97         78.35         4.29 o
  -3   7   3        621.01        638.62         7.51 o
  -2   7   3         10.24          8.43         1.91 o
  -1   7   3         49.76         48.71         1.52 o
   0   7   3          5.35          7.62         1.81 o
   1   7   3        870.36        895.86        11.80 o
   2   7   3        263.84        242.77         6.43 o
   3   7   3       4399.58       4508.18        53.60 o
   4   7   3        426.24        415.85         3.88 o
   5   7   3       2042.66       2079.11        13.31 o
   6   7   3        552.02        564.41         7.09 o
   7   7   3        808.17        813.57         7.18 o
   8   7   3        126.96        137.86         4.36 o
   9   7   3        351.27        337.81        10.57 o
  10   7   3          1.53         11.33         5.72 o
  11   7   3          8.20         -4.13         6.11 o
  12   7   3          8.44          9.96         6.90 o
  -8   8   3         30.44         43.21         7.81 o
  -7   8   3         16.59          7.09         8.90 o
  -6   8   3        163.62        152.08         7.62 o
  -5   8   3        478.53        481.43         9.32 o
  -4   8   3        127.96        120.17         4.29 o
  -3   8   3       1549.51       1583.84        14.48 o
  -2   8   3       1085.40       1102.39         9.63 o
  -1   8   3        967.26        963.90         7.15 o
   0   8   3       3405.04       3440.01        29.46 o
   1   8   3        488.75        463.46        10.55 o
   2   8   3        653.03        639.84        10.40 o
   3   8   3         51.59         54.32         5.36 o
   4   8   3        274.68        259.51         4.52 o
   5   8   3          6.48          7.36         1.46 o
   6   8   3        797.89        789.75        10.55 o
   7   8   3         87.41         79.76         4.31 o
   8   8   3       1091.35       1081.76        11.15 o
   9   8   3         92.09         87.93         5.16 o
  10   8   3        229.28        234.17         8.85 o
  11   8   3        205.05        197.79         8.61 o
  -7   9   3         83.43         82.50        11.23 o
  -6   9   3        317.49        311.10        11.67 o
  -5   9   3         19.44          6.94         4.93 o
  -4   9   3        115.50        108.27         5.78 o
  -3   9   3         53.99         51.76         3.58 o
  -2   9   3        156.81        154.09         3.98 o
  -1   9   3         55.36         49.94         2.69 o
   0   9   3       1471.85       1489.47        18.44 o
   1   9   3        969.59        986.33        20.71 o
   2   9   3       1919.65       1949.09        22.57 o
   3   9   3       1015.23       1056.70        14.89 o
   4   9   3        487.64        451.54         9.84 o
   5   9   3       1231.06       1236.99        10.86 o
   6   9   3         96.74         90.76         3.35 o
   7   9   3        101.32        101.12         3.32 o
   8   9   3          1.20         -1.10         3.72 o
   9   9   3        242.69        234.16         7.23 o
  10   9   3          9.18         -4.12         7.14 o
  11   9   3        280.21        290.23        12.44 o
  -6  10   3        356.82        321.43        14.88 o
  -5  10   3        105.18        109.30         6.07 o
  -4  10   3        221.21        214.80         6.94 o
  -3  10   3        309.03        310.34         6.11 o
  -2  10   3        158.85        154.48         6.63 o
  -1  10   3        727.39        727.45         8.53 o
   0  10   3        507.62        509.36         9.30 o
   1  10   3        284.09        302.85        14.59 o
   2  10   3         88.79         73.27         6.89 o
   3  10   3         83.27         77.48         5.82 o
   4  10   3         13.70          5.97         2.37 o
   5  10   3        941.18        944.32         9.06 o
   6  10   3         38.14         38.68         3.14 o
   7  10   3        915.19        916.96         9.99 o
   8  10   3        252.07        259.77         5.34 o
   9  10   3        292.10        284.28         7.40 o
  10  10   3        346.04        374.98        16.94 o
  -4  11   3          0.41          1.71         4.27 o
  -3  11   3         58.70         52.64         5.08 o
  -2  11   3         14.53         13.57         4.04 o
  -1  11   3        994.14        986.81        11.77 o
   0  11   3        305.49        297.04         5.23 o
   1  11   3        803.75        834.39        17.15 o
   2  11   3        707.04        719.01        40.11 o
   3  11   3        210.31        215.18        10.97 o
   4  11   3        243.36        248.07         9.36 o
   5  11   3          9.85         11.48         2.47 o
   6  11   3          6.63          7.58         3.03 o
   7  11   3          0.93          1.10         3.37 o
   8  11   3        212.32        193.28         6.17 o
   9  11   3        113.18        102.77         7.67 o
  -3  12   3         10.31          7.61         5.15 o
  -2  12   3         21.10         16.62         4.59 o
  -1  12   3         10.35         14.13         3.82 o
   0  12   3          1.87         -0.85         3.02 o
   1  12   3          1.56         -1.26         3.34 o
   2  12   3        247.05        263.10        15.32 o
   3  12   3         63.37         64.62         8.89 o
   4  12   3        905.88        919.29        16.00 o
   5  12   3        406.54        383.86         6.73 o
   6  12   3        160.00        154.99         4.79 o
   7  12   3        449.65        446.18         7.20 o
   8  12   3        133.28        122.90         5.96 o
   0  13   3         85.24         78.88         4.84 o
   2  13   3         17.02         35.01         8.89 o
   3  13   3         88.81         75.50         9.76 o
   4  13   3          3.72         -6.40         8.84 o
   5  13   3          2.57         -3.11         7.34 o
  -6 -12   4          2.82         -2.83         4.34 o
  -5 -12   4       1077.42       1086.64        11.90 o
  -4 -12   4        188.67        187.27         5.69 o
  -3 -12   4        686.70        668.97         8.68 o
  -2 -12   4        229.31        226.82         6.43 o
  -1 -12   4         10.43         10.71         3.36 o
   0 -12   4        124.84        123.86         6.60 o
   1 -12   4         21.93         23.89         4.77 o
   2 -12   4          2.28          4.82         4.94 o
  -7 -11   4         27.35         29.12         4.33 o
  -6 -11   4         14.86         11.92         3.42 o
  -5 -11   4          8.11          2.62         3.77 o
  -4 -11   4        261.82        264.57         6.12 o
  -3 -11   4          4.35          4.67         3.62 o
  -2 -11   4        551.25        545.42         7.37 o
  -1 -11   4         27.21         31.86         3.65 o
   0 -11   4       1567.85       1582.54        17.52 o
   1 -11   4        373.34        383.57         8.12 o
   2 -11   4        796.94        806.01        10.53 o
   3 -11   4        223.50        219.27         9.24 o
   4 -11   4         16.86         17.39         6.10 o
  -9 -10   4          7.84          7.65         5.54 o
  -8 -10   4        652.09        650.80        11.07 o
  -7 -10   4        373.06        382.37         6.89 o
  -6 -10   4       1278.70       1292.62        13.02 o
  -5 -10   4        846.52        853.02         7.96 o
  -4 -10   4        395.49        391.53         5.65 o
  -3 -10   4        628.34        629.87         6.56 o
  -2 -10   4          0.24          0.54         1.97 o
  -1 -10   4          5.58          7.29         2.11 o
   0 -10   4         36.94         35.92         3.20 o
   1 -10   4        289.53        288.17         5.54 o
   2 -10   4         10.32          7.26         3.26 o
   3 -10   4       1032.78       1045.44        12.98 o
   4 -10   4         37.43         33.25         4.91 o
   5 -10   4        533.47        494.91        28.59 o
   6 -10   4        210.43        189.53         9.07 o
 -10  -9   4         48.68         50.64         5.63 o
  -9  -9   4        161.93        160.92         6.08 o
  -8  -9   4          6.53          2.26         4.37 o
  -7  -9   4          3.11          6.89         3.64 o
  -6  -9   4        214.91        214.02         4.76 o
  -5  -9   4        494.18        488.06         7.40 o
  -4  -9   4         18.07         22.06         2.61 o
  -3  -9   4       1658.88       1637.51        19.44 o
  -2  -9   4        466.65        474.43         5.44 o
  -1  -9   4       1437.01       1391.82        10.81 o
   0  -9   4        229.65        249.29         4.51 o
   1  -9   4        182.29        169.23         4.33 o
   2  -9   4          7.15          4.70         2.95 o
   3  -9   4          0.08         -3.06         3.41 o
   4  -9   4        320.27        314.30        11.58 o
   5  -9   4         19.50         14.59         8.17 o
   6  -9   4        421.24        439.08        11.96 o
   7  -9   4        100.40         88.42         8.56 o
 -10  -8   4        123.68        125.25         7.65 o
  -9  -8   4        551.64        554.02         9.10 o
  -8  -8   4        165.26        164.58         7.21 o
  -7  -8   4        494.32        482.35         6.83 o
  -6  -8   4        434.47        443.88        10.46 o
  -5  -8   4        228.36        231.14         4.38 o
  -4  -8   4       1072.32       1050.78        10.09 o
  -3  -8   4          2.22          2.02         2.11 o
  -2  -8   4        227.53        235.84         3.86 o
  -1  -8   4         52.24         43.23         2.23 o
   0  -8   4       3498.57       3485.07        25.40 o
   1  -8   4        539.79        570.05         5.65 o
   2  -8   4       2947.85       3007.30        25.04 o
   3  -8   4        891.66        898.71         9.96 o
   4  -8   4       1223.98       1266.71        14.92 o
   5  -8   4        462.14        461.34        11.23 o
   6  -8   4         66.14         71.35         6.91 o
   7  -8   4        297.79        301.37        11.96 o
   8  -8   4        309.67        309.54        12.15 o
 -11  -7   4         13.06          7.97         5.46 o
 -10  -7   4         28.39         27.54         5.34 o
  -9  -7   4         47.83         51.48         4.87 o
  -8  -7   4        285.52        270.68         6.66 o
  -7  -7   4         13.08          7.41         3.24 o
  -6  -7   4        799.89        809.68         8.26 o
  -5  -7   4       2334.44       2282.52        15.46 o
  -4  -7   4       1429.49       1463.98        11.34 o
  -3  -7   4       1985.88       2022.89        14.50 o
  -2  -7   4        906.14        936.57         8.46 o
  -1  -7   4        320.03        342.73         4.54 o
   0  -7   4         13.55         11.71         1.80 o
   1  -7   4          8.46         14.71         2.04 o
   2  -7   4        634.82        614.00         6.42 o
   3  -7   4        651.84        668.50         7.96 o
   4  -7   4         30.46         30.37         3.71 o
   5  -7   4       1932.98       1955.60        24.44 o
   6  -7   4         29.54         27.47         5.85 o
   7  -7   4        655.34        649.80        11.16 o
   8  -7   4         75.16         71.66         8.78 o
   9  -7   4        337.21        342.70        10.87 o
 -11  -6   4        188.08        179.08         6.54 o
 -10  -6   4        277.69        285.85         6.99 o
  -9  -6   4        178.02        186.43         5.27 o
  -8  -6   4         71.57         75.95         4.41 o
  -7  -6   4        313.35        311.07         6.54 o
  -6  -6   4        105.16         98.57         3.38 o
  -5  -6   4        250.79        252.02         4.17 o
  -4  -6   4          1.51          1.17         1.94 o
  -3  -6   4       3025.66       3100.78        21.04 o
  -2  -6   4        652.48        679.74         6.51 o
  -1  -6   4       3252.35       3304.48        22.01 o
   0  -6   4        823.05        864.80         6.94 o
   1  -6   4       2971.90       3051.80        22.16 o
   2  -6   4       1368.37       1442.88        11.50 o
   3  -6   4       2318.85       2282.77        19.50 o
   4  -6   4        637.30        614.55         8.12 o
   5  -6   4         92.59         91.98         4.49 o
   6  -6   4          1.06          3.58         3.96 o
   7  -6   4         12.25          7.02         4.61 o
   8  -6   4        148.33        153.55         7.59 o
   9  -6   4         63.47         64.86         6.52 o
  10  -6   4        293.39        318.34        13.07 o
 -11  -5   4         91.91         91.87         6.45 o
 -10  -5   4          2.26          8.81         3.76 o
  -9  -5   4        159.97        167.88         4.71 o
  -8  -5   4        310.10        298.46         5.00 o
  -7  -5   4        237.12        255.23         6.13 o
  -6  -5   4        565.07        567.46         5.86 o
  -5  -5   4       1780.75       1783.82        11.37 o
  -4  -5   4       1366.59       1346.36         9.32 o
  -3  -5   4       1056.65       1057.36         8.25 o
  -2  -5   4        695.20        719.26         6.44 o
  -1  -5   4        321.96        357.68         4.89 o
   0  -5   4        572.96        557.43         4.85 o
   1  -5   4        104.82        128.09         2.77 o
   2  -5   4       2964.40       2977.81        19.90 o
   3  -5   4       2027.71       2004.61        12.43 o
   4  -5   4       2550.87       2563.54        16.97 o
   5  -5   4       1018.72       1050.63         9.14 o
   6  -5   4        623.62        633.74         7.73 o
   7  -5   4        287.30        308.23         5.54 o
   8  -5   4         11.01          9.78         3.39 o
   9  -5   4         29.32         24.81         4.63 o
  10  -5   4         84.84         88.29         5.36 o
 -11  -4   4         38.81         40.70         5.02 o
 -10  -4   4        551.74        575.80         7.91 o
  -9  -4   4         33.26         32.38         3.32 o
  -8  -4   4         82.87         84.51         3.30 o
  -7  -4   4        155.37        144.66         3.54 o
  -6  -4   4        887.52        913.16         8.99 o
  -5  -4   4         13.81         12.14         1.56 o
  -4  -4   4       2709.95       2731.53        15.71 o
  -3  -4   4       1578.69       1591.73        10.29 o
  -2  -4   4       4916.97       4840.07        31.39 o
  -1  -4   4       3059.26       3212.44        21.14 o
   0  -4   4       3598.95       3580.74        23.40 o
   1  -4   4       2514.61       2584.72        18.67 o
   2  -4   4        160.81        131.02         2.11 o
   3  -4   4         55.85         50.46         1.53 o
   4  -4   4        228.41        244.89         3.15 o
   5  -4   4        765.46        761.21         7.27 o
   6  -4   4        115.57        100.27         3.56 o
   7  -4   4       1560.95       1581.48        16.78 o
   8  -4   4        132.42        126.39         4.81 o
   9  -4   4        558.96        567.80        10.33 o
  10  -4   4        125.43        130.04        10.02 o
  11  -4   4        199.09        197.99        16.19 o
 -12  -3   4          4.92         14.16         8.67 o
 -11  -3   4          2.07          1.24         5.26 o
 -10  -3   4         72.55         74.03         4.78 o
  -9  -3   4        180.39        189.63         5.07 o
  -8  -3   4       1421.70       1402.47        10.70 o
  -7  -3   4        342.03        332.82         4.76 o
  -6  -3   4       1034.84       1047.83         8.05 o
  -5  -3   4        239.47        223.29         3.20 o
  -4  -3   4        186.69        191.45         2.56 o
  -3  -3   4         27.76         36.19         1.40 o
  -2  -3   4          8.47         10.50         1.08 o
  -1  -3   4        628.44        555.98         7.23 o
   0  -3   4        412.83        412.97         4.02 o
   1  -3   4       2427.63       2268.66        21.49 o
   2  -3   4       1801.17       1805.03        13.34 o
   3  -3   4       2711.52       2570.90        15.17 o
   4  -3   4       1394.73       1375.63         9.78 o
   5  -3   4       3360.82       3391.05        23.76 o
   6  -3   4         30.26         40.37         2.73 o
   7  -3   4        424.57        437.98        10.36 o
   8  -3   4          9.73          8.07         3.49 o
   9  -3   4         65.81         59.57         5.42 o
  10  -3   4         98.89         94.89         7.53 o
  11  -3   4         65.65         64.80        14.44 o
 -12  -2   4          1.25         -5.62         5.62 o
 -11  -2   4         12.81         13.22         5.54 o
 -10  -2   4         96.52        101.46         7.54 o
  -9  -2   4        116.54        105.45         5.14 o
  -8  -2   4          6.43          5.21         2.90 o
  -7  -2   4        931.66        956.96         7.91 o
  -6  -2   4          3.88          3.83         1.95 o
  -5  -2   4       3287.27       3199.13        18.34 o
  -4  -2   4       5193.98       5287.50        37.86 o
  -3  -2   4       2974.34       2892.84        18.73 o
  -2  -2   4      11283.74      11824.24        80.64 o
  -1  -2   4       1643.37       1693.60        32.01 o
   0  -2   4        777.14        756.60         7.84 o
   1  -2   4        426.55        467.53         6.68 o
   2  -2   4        351.43        449.97         4.37 o
   3  -2   4         27.23         25.93         2.95 o
   4  -2   4        909.81        844.11         8.75 o
   5  -2   4        105.02        126.11         3.46 o
   6  -2   4       3944.69       3868.48        29.66 o
   7  -2   4        145.93        136.69         4.67 o
   8  -2   4        735.33        723.77        10.36 o
   9  -2   4        347.99        339.09        10.00 o
  10  -2   4        341.22        328.56        11.00 o
  11  -2   4         36.65         27.86         7.32 o
  12  -2   4         16.55         19.84         8.04 o
 -12  -1   4         72.17         69.61        20.53 o
 -11  -1   4         92.53         92.28         6.19 o
 -10  -1   4        682.46        712.70        29.37 o
  -9  -1   4         66.92         68.87         5.43 o
  -8  -1   4        191.45        190.31        10.68 o
  -7  -1   4         16.19         16.55         2.65 o
  -6  -1   4        199.62        201.23         5.67 o
  -5  -1   4         53.83         61.47         2.36 o
  -4  -1   4        100.22        116.50         8.05 o
  -3  -1   4        671.62        771.63        11.32 o
  -2  -1   4       1034.16        937.30        16.04 o
  -1  -1   4        566.50        584.32        11.38 o
   0  -1   4       7909.36       7771.78       125.15 o
   3  -1   4       3640.98       3653.61        30.96 o
   4  -1   4        827.39        805.46         8.30 o
   5  -1   4        304.27        332.46         7.17 o
   6  -1   4         40.61         49.45         2.97 o
   7  -1   4        361.07        411.72         7.28 o
   8  -1   4         67.90         80.28         5.36 o
   9  -1   4        460.77        476.88        10.93 o
  10  -1   4        307.60        306.77        10.40 o
  11  -1   4        388.93        391.92        11.65 o
  12  -1   4         49.21         45.05         8.25 o
 -11   0   4          1.46          0.62         6.86 o
 -10   0   4        280.99        288.99         9.58 o
  -9   0   4          9.23          5.47         4.79 o
  -8   0   4       1650.99       1636.66        18.93 o
  -7   0   4        195.48        191.36         6.07 o
  -6   0   4       2795.78       2910.70        20.96 o
  -5   0   4       2519.33       2559.31        16.82 o
  -4   0   4       2719.93       2815.48        19.70 o
  -3   0   4       3366.12       3464.03        26.13 o
  -2   0   4       1082.63       1145.01        19.84 o
   3   0   4       4087.00       4017.89        57.47 o
   4   0   4       1340.00       1311.23        12.77 o
   5   0   4       5112.16       5002.27        42.51 o
   6   0   4       2484.25       2444.59        22.33 o
   7   0   4       2025.43       2001.48        16.77 o
   8   0   4        998.81       1006.42        14.53 o
   9   0   4        238.32        228.93         8.54 o
  10   0   4          0.98          0.25        10.06 o
  11   0   4         12.17         10.11         6.48 o
  12   0   4          6.60         16.40         8.02 o
 -11   1   4         82.03         93.23         8.24 o
 -10   1   4        372.33        371.05        21.59 o
  -9   1   4        126.77        140.65         6.29 o
  -8   1   4        393.27        386.59         9.09 o
  -7   1   4         88.13         85.92         5.35 o
  -6   1   4          0.16          2.27         1.95 o
  -5   1   4         31.51         48.09         2.46 o
  -4   1   4        104.07         93.73         2.61 o
  -3   1   4        644.30        552.67         5.55 o
  -2   1   4       1692.81       1615.19        14.79 o
  -1   1   4       2299.32       2208.63        33.84 o
   0   1   4       7583.80       7633.79       112.60 o
   1   1   4       2104.69       2120.24        32.38 o
   2   1   4        303.31        290.61         4.22 o
   3   1   4         10.98         20.45         3.06 o
   4   1   4        847.36        962.56         9.47 o
   5   1   4          7.69          9.49         2.30 o
   6   1   4        774.82        791.99         7.94 o
   7   1   4        363.25        371.38         5.75 o
   8   1   4       1676.07       1682.16        15.00 o
   9   1   4        219.08        208.92         6.90 o
  10   1   4       1157.11       1163.93        23.19 o
  11   1   4        724.33        698.49        12.18 o
  12   1   4        136.84        147.12         7.62 o
 -11   2   4         70.07         68.42         8.13 o
 -10   2   4          8.09          2.52         6.50 o
  -9   2   4        475.18        488.60        11.45 o
  -8   2   4        515.18        504.36        13.05 o
  -7   2   4       1056.03       1030.51         9.84 o
  -6   2   4       1869.83       1840.71        14.33 o
  -5   2   4        670.11        633.91         5.74 o
  -4   2   4        464.79        455.08         6.33 o
  -3   2   4          0.13         -0.36         1.28 o
  -2   2   4        325.03        367.70         3.75 o
  -1   2   4        105.72        103.74         2.04 o
   0   2   4       6574.37       6577.20        59.41 o
   1   2   4         42.73         58.79         1.98 o
   2   2   4       9175.70       9380.84        81.64 o
   3   2   4       2611.91       2700.25        31.87 o
   4   2   4       4187.88       4133.04        29.48 o
   5   2   4       6291.40       6336.42        36.95 o
   6   2   4       2041.07       2061.51        14.16 o
   7   2   4        362.63        353.78         4.92 o
   8   2   4        117.11        114.28         3.99 o
   9   2   4          0.58          0.14         3.09 o
  10   2   4         24.41         26.54         4.27 o
  11   2   4         62.42         51.19         5.77 o
  12   2   4          0.92          7.85         6.53 o
 -11   3   4         12.68          8.37         7.14 o
 -10   3   4         11.64         18.00         6.56 o
  -9   3   4         90.27        103.24         6.33 o
  -8   3   4        123.01        120.35         4.86 o
  -7   3   4        188.17        176.34         5.56 o
  -6   3   4       1033.84       1018.28         9.39 o
  -5   3   4        339.18        366.20         5.13 o
  -4   3   4       1788.90       1696.58        11.02 o
  -3   3   4       3033.00       2979.59        17.73 o
  -2   3   4       1644.08       1627.53        12.20 o
  -1   3   4       2079.37       1972.60        16.03 o
   0   3   4       1767.44       1819.74        17.00 o
   1   3   4         25.82         41.20         2.57 o
   2   3   4         91.81        131.53         2.37 o
   3   3   4       2128.74       2386.83        23.18 o
   4   3   4         73.52         73.45         2.24 o
   5   3   4        688.12        635.76         5.44 o
   6   3   4        170.73        153.04         2.95 o
   7   3   4       3785.14       3808.58        24.88 o
   8   3   4        921.88        907.12         8.77 o
   9   3   4        827.80        832.49         8.79 o
  10   3   4        237.50        231.13         6.57 o
  11   3   4        113.80        111.14         5.42 o
  12   3   4         50.92         49.42         5.42 o
 -10   4   4        296.81        313.08         9.20 o
  -9   4   4        857.66        901.20        23.53 o
  -8   4   4        305.74        292.94         7.86 o
  -7   4   4        816.24        839.59         9.68 o
  -6   4   4          3.53          1.88         2.91 o
  -5   4   4          4.80         -1.99         2.19 o
  -4   4   4        191.51        196.68         3.78 o
  -3   4   4        624.80        589.73         5.50 o
  -2   4   4          4.00          6.02         1.46 o
  -1   4   4       7778.70       8016.04        56.67 o
   0   4   4        539.57        538.76         4.76 o
   1   4   4       7777.99       7949.92        56.95 o
   2   4   4      10609.30      11206.73       117.52 o
   3   4   4       2111.86       2068.14        12.64 o
   4   4   4       5567.58       5632.68        40.17 o
   5   4   4        446.27        439.00         5.01 o
   6   4   4          2.35          3.40         1.47 o
   7   4   4          3.12          1.74         1.89 o
   8   4   4        113.19        122.84         3.70 o
   9   4   4          8.66          5.45         2.98 o
  10   4   4        432.26        422.61         6.83 o
  11   4   4        109.95        110.73         5.29 o
  12   4   4        298.65        326.80         8.20 o
 -10   5   4         62.93         72.79         8.89 o
  -9   5   4         74.89         79.99         8.22 o
  -8   5   4        551.65        554.97        15.10 o
  -7   5   4        354.07        353.57         8.15 o
  -6   5   4        734.10        772.14        10.53 o
  -5   5   4        320.37        327.13         5.95 o
  -4   5   4       1894.59       1991.73        22.78 o
  -3   5   4        622.23        633.43         7.08 o
  -2   5   4        515.31        507.61         5.26 o
  -1   5   4         58.47         65.14         1.84 o
   0   5   4        505.64        511.41         5.25 o
   1   5   4        346.67        373.39         5.35 o
   2   5   4       2584.44       2602.74        18.90 o
   3   5   4        835.78        830.32         6.96 o
   4   5   4       3295.44       3230.72        19.50 o
   5   5   4       2214.17       2229.31        22.00 o
   6   5   4       1122.73       1100.83         9.93 o
   7   5   4       1356.12       1323.08        10.62 o
   8   5   4        363.11        368.29         6.07 o
   9   5   4        176.83        177.65         5.47 o
  10   5   4         46.01         43.77         4.66 o
  11   5   4          0.44         -0.22         4.76 o
  12   5   4          3.53         -0.24         6.15 o
  -9   6   4        219.72        198.25         8.18 o
  -8   6   4        143.45        161.80         7.09 o
  -7   6   4          3.50          2.70         4.85 o
  -6   6   4         73.57         73.02         4.85 o
  -5   6   4        183.10        164.78         5.66 o
  -4   6   4       2212.38       2227.65        19.60 o
  -3   6   4         85.55         93.02         3.20 o
  -2   6   4       3535.57       3532.26        26.11 o
  -1   6   4       1695.74       1692.09        12.95 o
   0   6   4       3327.68       3242.41        26.61 o
   1   6   4       5473.27       5357.84        73.04 o
   2   6   4       2509.85       2489.85        21.86 o
   3   6   4       3054.39       3015.37        21.93 o
   4   6   4         83.33         82.86         2.30 o
   5   6   4          4.57          6.41         1.56 o
   6   6   4        120.22        117.11         3.13 o
   7   6   4       1517.22       1562.32        13.61 o
   8   6   4        171.51        166.76         5.48 o
   9   6   4        977.01        970.69        16.75 o
  10   6   4        470.69        470.25         9.01 o
  11   6   4        507.58        505.54         9.54 o
  12   6   4        401.52        381.21        10.77 o
  -8   7   4        315.17        296.09        21.30 o
  -7   7   4        592.32        600.31        13.60 o
  -6   7   4        369.46        352.96        10.13 o
  -5   7   4        925.00        921.53        12.38 o
  -4   7   4        146.33        140.68         4.97 o
  -3   7   4        391.04        380.85         6.68 o
  -2   7   4         19.19         17.31         2.07 o
  -1   7   4        183.52        186.06         2.79 o
   0   7   4        727.18        714.53         8.73 o
   1   7   4       1669.64       1692.17        28.16 o
   2   7   4       1591.17       1616.38        22.84 o
   3   7   4        296.32        270.69         5.65 o
   4   7   4        719.14        725.61         5.83 o
   5   7   4        363.54        365.22         5.24 o
   6   7   4        515.51        512.36         7.49 o
   7   7   4        101.88        104.37         3.62 o
   8   7   4         51.34         49.28         3.56 o
   9   7   4        207.71        211.74         6.52 o
  10   7   4        289.29        275.45         9.31 o
  11   7   4          9.70         -5.34         6.24 o
  12   7   4        403.28        393.12        11.37 o
  -8   8   4          7.13         10.05        10.21 o
  -7   8   4        226.47        232.38        10.21 o
  -6   8   4         98.25         96.45         7.30 o
  -5   8   4        778.35        781.05        11.66 o
  -4   8   4        400.27        400.73         7.15 o
  -3   8   4        377.75        380.90         6.26 o
  -2   8   4       1503.77       1494.55        12.48 o
  -1   8   4       1009.02        974.20         9.13 o
   0   8   4        632.65        608.54         8.06 o
   1   8   4        174.14        174.65        10.02 o
   2   8   4         81.82         84.19         4.60 o
   3   8   4        210.58        201.20         6.72 o
   4   8   4        975.93        970.85        10.03 o
   5   8   4         81.57         77.57         3.23 o
   6   8   4       1589.25       1593.93        13.18 o
   7   8   4        819.81        809.75         9.18 o
   8   8   4        672.05        681.84         8.50 o
   9   8   4        790.72        793.22        10.96 o
  10   8   4        297.22        304.46         9.78 o
  11   8   4        378.17        388.53        17.80 o
  -7   9   4         90.11         80.81        13.42 o
  -6   9   4         98.77        101.37         7.53 o
  -5   9   4          3.18          0.51         4.80 o
  -4   9   4         53.66         48.06         4.63 o
  -3   9   4         44.89         44.14         3.51 o
  -2   9   4        742.83        742.21         7.07 o
  -1   9   4        645.77        654.40         7.72 o
   0   9   4       2205.63       2232.18        23.53 o
   1   9   4       1464.76       1506.65        14.23 o
   2   9   4        813.32        831.22        15.52 o
   3   9   4       3261.76       3281.76        35.27 o
   4   9   4          8.70          4.96         2.25 o
   5   9   4       1004.38       1008.91        15.62 o
   6   9   4         48.25         45.95         2.98 o
   7   9   4         40.10         42.47         2.90 o
   8   9   4          0.11          2.10         3.48 o
   9   9   4        210.32        206.71         6.85 o
  10   9   4         52.11         46.19         6.37 o
  11   9   4        103.99        112.98         7.71 o
  -6  10   4         93.47         89.40         7.84 o
  -5  10   4        495.72        506.10        11.86 o
  -4  10   4         57.65         50.53         4.91 o
  -3  10   4       1433.13       1481.54        14.21 o
  -2  10   4         30.45         26.15         3.84 o
  -1  10   4        255.53        253.48         5.45 o
   0  10   4        107.21         95.04         4.55 o
   1  10   4        364.38        334.56        11.85 o
   2  10   4         87.20         99.19         9.19 o
   3  10   4       1438.27       1428.11        18.75 o
   4  10   4         72.33         58.87         3.81 o
   5  10   4       1499.30       1458.88        15.54 o
   6  10   4        712.61        705.20        10.13 o
   7  10   4        680.62        685.19         9.53 o
   8  10   4        640.35        642.76         9.78 o
   9  10   4         47.87         46.03         4.88 o
  10  10   4        112.99        106.56         5.97 o
  -4  11   4        123.74        146.05        12.56 o
  -3  11   4        666.88        665.03        13.21 o
  -2  11   4        617.84        630.27        14.00 o
  -1  11   4        464.25        453.31         7.23 o
   0  11   4        890.05        894.91        10.91 o
   1  11   4         80.24         61.30         5.49 o
   2  11   4        276.26        278.63        12.00 o
   3  11   4         11.37          8.33         7.14 o
   4  11   4          7.78          4.91         7.03 o
   5  11   4          7.94          4.91         2.33 o
   6  11   4        131.40        134.70         4.36 o
   7  11   4         75.74         70.39         4.92 o
   8  11   4        337.81        343.73         9.14 o
   9  11   4        247.04        246.37         8.19 o
  -2  12   4          3.32         -0.11         4.37 o
  -1  12   4          0.15         -0.83         3.70 o
   0  12   4        197.75        195.36         7.99 o
   1  12   4         73.83         86.64        13.71 o
   2  12   4        630.65        680.65        17.39 o
   3  12   4        561.71        591.97        17.15 o
   4  12   4        203.15        212.15        11.29 o
   5  12   4        676.18        664.49        13.35 o
   6  12   4        118.06        116.60         3.78 o
   7  12   4        274.73        280.76         9.52 o
   8  12   4         15.00         11.58         4.80 o
   0  13   4         49.99         41.51         4.04 o
   1  13   4         78.19         67.39        14.88 o
   2  13   4         33.85         28.88        14.29 o
   3  13   4         40.50         57.03         9.72 o
   4  13   4          4.66          6.58         8.96 o
   5  13   4        455.00        488.25        16.88 o
  -5 -12   5        500.79        485.77        13.48 o
  -4 -12   5         83.82         85.49         4.66 o
  -3 -12   5         64.84         66.03         4.39 o
  -2 -12   5        203.97        209.53         7.24 o
  -1 -12   5          0.16          2.67         3.55 o
   0 -12   5         35.79         38.78         5.84 o
   1 -12   5         23.28         20.48         4.94 o
   2 -12   5        429.37        427.08        18.09 o
  -7 -11   5          5.30          7.46         4.54 o
  -6 -11   5         54.66         51.45         4.32 o
  -5 -11   5         28.06         33.69         3.45 o
  -4 -11   5        482.73        477.93         6.87 o
  -3 -11   5         88.84         88.46         4.30 o
  -2 -11   5        961.28        958.92        11.42 o
  -1 -11   5        955.06        976.12        13.57 o
   0 -11   5        531.13        518.00         6.19 o
   1 -11   5        731.93        752.23        12.48 o
   2 -11   5         33.19         38.06         4.55 o
   3 -11   5         61.88         60.49         5.24 o
   4 -11   5         36.83         45.99         6.56 o
  -8 -10   5        291.02        296.00         7.83 o
  -7 -10   5        312.59        310.29         6.50 o
  -6 -10   5        186.06        192.52         5.34 o
  -5 -10   5        348.09        345.41         5.56 o
  -4 -10   5         41.19         45.65         3.27 o
  -3 -10   5          7.41          5.11         2.77 o
  -2 -10   5         33.46         28.12         2.84 o
  -1 -10   5        140.14        137.14         4.07 o
   0 -10   5         16.33         19.75         2.93 o
   1 -10   5        745.28        751.44         8.99 o
   2 -10   5         22.01         27.25         3.70 o
   3 -10   5        702.23        703.06        10.78 o
   4 -10   5         88.91         82.59         8.31 o
   5 -10   5        400.47        414.88        11.75 o
   6 -10   5        218.35        231.53         9.69 o
  -9  -9   5          1.29          3.82         4.95 o
  -8  -9   5         43.58         44.06         4.99 o
  -7  -9   5        437.36        414.51         7.38 o
  -6  -9   5         69.81         71.26         3.91 o
  -5  -9   5       1300.49       1288.79        10.38 o
  -4  -9   5        312.49        325.71         6.90 o
  -3  -9   5       1185.11       1185.05        10.03 o
  -2  -9   5       1134.91       1170.29        10.26 o
  -1  -9   5        265.34        247.13         4.93 o
   0  -9   5        656.44        649.48         7.03 o
   1  -9   5        102.36        102.37         3.12 o
   2  -9   5          0.05         -1.78         3.06 o
   3  -9   5         10.95          5.21         4.07 o
   4  -9   5        212.74        199.93         7.07 o
   5  -9   5         93.13        105.26         8.17 o
   6  -9   5        435.85        440.33        16.19 o
   7  -9   5         21.71         31.35         7.94 o
 -10  -8   5         84.95         85.89         8.09 o
  -9  -8   5        176.05        187.68         9.55 o
  -8  -8   5        290.46        292.09         9.23 o
  -7  -8   5         57.48         58.87         4.43 o
  -6  -8   5        356.03        348.33         5.99 o
  -5  -8   5          5.95          6.64         2.66 o
  -4  -8   5         24.37         27.37         2.70 o
  -3  -8   5         53.12         47.81         2.64 o
  -2  -8   5       1199.37       1240.32        10.36 o
  -1  -8   5         78.91         78.80         2.69 o
   0  -8   5       1769.83       1862.07        14.74 o
   1  -8   5        340.73        377.70         5.37 o
   2  -8   5       1473.23       1511.97        14.05 o
   3  -8   5       1233.30       1246.97        12.56 o
   4  -8   5         49.40         41.26         4.32 o
   5  -8   5        222.58        238.35         9.49 o
   6  -8   5        169.26        162.67         8.04 o
   7  -8   5         91.39         81.13         8.04 o
   8  -8   5        159.64        166.05         9.89 o
 -10  -7   5         20.95         24.78         4.67 o
  -9  -7   5          7.65          4.64         4.07 o
  -8  -7   5        505.14        503.63        13.02 o
  -7  -7   5        308.82        307.17         6.49 o
  -6  -7   5       1680.92       1680.23        13.49 o
  -5  -7   5        940.31        945.35         8.14 o
  -4  -7   5       2339.22       2363.96        17.11 o
  -3  -7   5        720.80        744.34         7.06 o
  -2  -7   5        142.16        138.00         3.31 o
  -1  -7   5        549.55        538.09         5.49 o
   0  -7   5        283.69        263.31         3.91 o
   1  -7   5         42.64         33.55         3.24 o
   2  -7   5          2.88          2.22         2.27 o
   3  -7   5       1267.17       1262.73        12.42 o
   4  -7   5         55.25         56.39         4.15 o
   5  -7   5        974.53        956.68        15.05 o
   6  -7   5        468.95        461.52        11.96 o
   7  -7   5        469.78        498.02        10.16 o
   8  -7   5        315.51        309.03         9.56 o
   9  -7   5         87.32         93.94         9.14 o
 -11  -6   5        386.94        419.20        12.10 o
 -10  -6   5         63.50         58.51         4.83 o
  -9  -6   5        247.96        240.15         6.12 o
  -8  -6   5          3.79          7.32         3.46 o
  -7  -6   5        102.29         97.09         3.88 o
  -6  -6   5          3.45          2.08         2.49 o
  -5  -6   5        276.54        288.53         4.51 o
  -4  -6   5         15.26         14.31         2.17 o
  -3  -6   5       3820.63       3789.24        25.54 o
  -2  -6   5         75.63         74.37         2.31 o
  -1  -6   5       2192.38       2197.40        15.35 o
   0  -6   5       2113.54       2077.60        14.57 o
   1  -6   5        999.23       1005.29        11.03 o
   2  -6   5        411.28        398.52         4.59 o
   3  -6   5        240.83        234.79         4.21 o
   4  -6   5         29.32         41.28         4.55 o
   5  -6   5         46.40         42.27         4.34 o
   6  -6   5         46.88         44.93         4.52 o
   7  -6   5         31.29         27.41         4.87 o
   8  -6   5        993.63       1029.30        14.41 o
   9  -6   5         76.49         56.38         8.26 o
  10  -6   5        460.81        499.72        23.05 o
 -11  -5   5         50.53         52.55         6.42 o
 -10  -5   5         48.75         43.67         4.24 o
  -9  -5   5        645.75        648.93         8.37 o
  -8  -5   5        653.69        640.33         6.80 o
  -7  -5   5       1017.95       1035.68        10.82 o
  -6  -5   5       2086.36       2041.39        13.54 o
  -5  -5   5        437.57        433.15         4.64 o
  -4  -5   5        335.38        342.49         3.63 o
  -3  -5   5        242.55        247.39         4.57 o
  -2  -5   5          4.35          3.79         1.58 o
  -1  -5   5         11.07         13.33         1.55 o
   0  -5   5       2394.94       2378.87        16.21 o
   1  -5   5       1523.53       1449.76        11.39 o
   2  -5   5       6100.27       6215.08        36.64 o
   3  -5   5       2462.40       2433.02        14.92 o
   4  -5   5       1189.39       1188.60         9.82 o
   5  -5   5       1498.55       1509.16        13.24 o
   6  -5   5         49.14         58.61         4.00 o
   7  -5   5        301.15        300.75         5.54 o
   8  -5   5          1.35          0.42         3.35 o
   9  -5   5        147.81        150.24         5.52 o
  10  -5   5          0.49         -1.42         4.74 o
 -11  -4   5         11.71         13.34         4.94 o
 -10  -4   5         88.17         94.11         4.55 o
  -9  -4   5         25.05         23.84         3.37 o
  -8  -4   5         13.78         16.11         2.95 o
  -7  -4   5         99.67         85.58         3.11 o
  -6  -4   5       2135.85       2101.01        13.87 o
  -5  -4   5       1486.84       1450.69         9.44 o
  -4  -4   5       2650.84       2640.04        15.36 o
  -3  -4   5       3138.60       3212.38        18.69 o
  -2  -4   5        749.03        724.42         5.43 o
  -1  -4   5       2210.10       2236.09        13.78 o
   0  -4   5        139.08        129.75         2.07 o
   1  -4   5        728.35        695.01         5.45 o
   2  -4   5        989.02       1022.64         6.52 o
   3  -4   5          6.83         13.01         1.46 o
   4  -4   5        452.98        428.84         4.39 o
   5  -4   5       2786.83       2720.80        19.07 o
   6  -4   5         33.78         32.97         3.02 o
   7  -4   5       2123.59       2115.48        18.27 o
   8  -4   5        559.02        587.29        12.51 o
   9  -4   5        550.91        572.87        24.91 o
  10  -4   5        140.40        144.07         7.07 o
  11  -4   5         94.51         96.72         8.31 o
 -11  -3   5        158.70        168.11         6.79 o
 -10  -3   5        480.63        478.95        12.29 o
  -9  -3   5        449.58        427.55         9.06 o
  -8  -3   5        554.16        558.98         6.44 o
  -7  -3   5        255.21        262.38         5.71 o
  -6  -3   5        167.54        174.03         3.96 o
  -5  -3   5        338.32        338.28         3.95 o
  -4  -3   5        295.24        292.52         3.23 o
  -3  -3   5        365.72        328.27         3.22 o
  -2  -3   5        127.12        115.78         2.62 o
  -1  -3   5       9671.11      10146.77        63.96 o
   0  -3   5       3235.59       3427.35        24.25 o
   1  -3   5       7415.06       7659.21        52.96 o
   2  -3   5       5599.17       5741.10        36.28 o
   3  -3   5       3869.12       3942.24        24.88 o
   4  -3   5       2121.02       2139.67        15.48 o
   5  -3   5         78.33         71.76         3.37 o
   6  -3   5        460.59        417.09         6.21 o
   7  -3   5        308.87        283.07         5.99 o
   8  -3   5        143.39        147.72         5.63 o
   9  -3   5         85.31         78.30         5.63 o
  10  -3   5        616.47        602.95        13.30 o
  11  -3   5        363.62        361.93        11.96 o
 -11  -2   5          0.05         -1.51         5.54 o
 -10  -2   5          0.93         -0.11         4.90 o
  -9  -2   5        285.59        313.29         7.86 o
  -8  -2   5        257.77        250.97         6.11 o
  -7  -2   5       1005.48        989.86         8.94 o
  -6  -2   5       2688.81       2625.01        16.75 o
  -5  -2   5        359.99        365.78         4.24 o
  -4  -2   5       4923.43       4990.98        29.08 o
  -3  -2   5       1235.34       1222.10         9.54 o
  -2  -2   5        636.83        555.98         4.99 o
  -1  -2   5          7.29          8.60         1.33 o
   0  -2   5        106.99         95.00         2.35 o
   1  -2   5         18.07         29.11         1.95 o
   2  -2   5       2672.17       2778.40        29.46 o
   3  -2   5       1569.80       1697.69        15.42 o
   4  -2   5       4305.23       4330.93        37.02 o
   5  -2   5       1298.39       1263.45        11.11 o
   6  -2   5        296.36        293.10         5.02 o
   7  -2   5        529.78        549.98         7.31 o
   8  -2   5        105.35        104.47         7.43 o
   9  -2   5        251.41        240.38         9.67 o
  10  -2   5         26.71         37.23         6.70 o
  11  -2   5         43.11         48.21        10.50 o
  12  -2   5         21.13         23.09         7.94 o
 -11  -1   5         29.91         32.24         5.92 o
 -10  -1   5        206.68        210.10         7.65 o
  -9  -1   5         56.75         59.48         5.40 o
  -8  -1   5         39.96         40.99         4.68 o
  -7  -1   5         12.97         13.62         3.09 o
  -6  -1   5        308.54        304.96         4.49 o
  -5  -1   5        184.10        200.87         4.57 o
  -4  -1   5       1284.24       1239.45         9.85 o
  -3  -1   5        783.08        773.50         7.19 o
  -2  -1   5      11341.16      11540.45        95.06 o
  -1  -1   5       2735.01       2663.63        23.98 o
   0  -1   5       4453.91       4555.25        73.51 o
   2  -1   5       1033.27       1056.32         9.81 o
   3  -1   5         39.18         25.48         1.74 o
   4  -1   5         18.49         20.09         1.90 o
   5  -1   5          0.57          3.89         4.35 o
   6  -1   5          2.02          3.12         2.47 o
   7  -1   5        435.56        410.50         8.66 o
   8  -1   5        397.34        352.30         9.37 o
   9  -1   5       1300.43       1290.15        18.45 o
  10  -1   5        587.16        576.06        12.58 o
  11  -1   5        519.67        542.36        14.88 o
  12  -1   5         62.15         48.09         8.13 o
 -11   0   5         13.78         14.67         7.30 o
 -10   0   5        557.34        523.17        10.66 o
  -9   0   5        178.99        187.44         6.90 o
  -8   0   5        929.01        920.09        12.38 o
  -7   0   5       3199.75       3218.61        26.96 o
  -6   0   5        462.67        445.18         6.43 o
  -5   0   5       4696.45       4566.04        28.76 o
  -4   0   5         80.47        109.33         3.09 o
  -3   0   5         82.41        119.37         2.95 o
  -2   0   5       1040.25       1122.80        10.66 o
   3   0   5       8687.81       8861.20        73.24 o
   4   0   5       5043.93       5024.02        42.34 o
   5   0   5       1519.91       1552.44        14.75 o
   6   0   5       1739.90       1685.98        16.33 o
   7   0   5          7.04          6.73         2.59 o
   8   0   5         34.77         35.28         4.64 o
   9   0   5         60.00         71.61        12.69 o
  10   0   5        110.23        117.23         7.44 o
  11   0   5         21.66         17.03         6.70 o
  12   0   5         91.37         89.01         7.05 o
 -11   1   5         14.32         26.04        12.54 o
 -10   1   5          4.19         -2.48         6.60 o
  -9   1   5          0.50         -0.17         4.99 o
  -8   1   5          0.08          7.58         4.48 o
  -7   1   5         10.16          9.80         3.33 o
  -6   1   5       1245.02       1175.10         9.24 o
  -5   1   5        929.67        917.14         7.44 o
  -4   1   5       3170.24       3147.67        29.05 o
  -3   1   5       2177.10       2101.39        26.02 o
  -2   1   5       6845.21       6879.26        58.74 o
  -1   1   5       2561.02       2522.82        38.80 o
   0   1   5       1843.74       1828.52        28.30 o
   1   1   5        119.13        132.73         4.38 o
   2   1   5         83.03         69.44         3.35 o
   3   1   5          2.77          6.29         1.40 o
   4   1   5        309.99        312.82         4.10 o
   5   1   5        117.20        114.00         5.21 o
   6   1   5       2060.89       2068.56        16.75 o
   7   1   5        883.39        861.41         8.92 o
   8   1   5       1842.22       1808.97        15.96 o
   9   1   5        999.05       1020.31        15.68 o
  10   1   5         80.70         71.94         6.85 o
  11   1   5         91.16         88.04         7.65 o
  12   1   5         23.11         25.71         6.18 o
 -11   2   5          9.54         13.69         7.51 o
 -10   2   5        374.34        377.87        14.59 o
  -9   2   5          6.66         10.94         6.08 o
  -8   2   5       1009.61       1014.89        14.32 o
  -7   2   5         56.67         55.57         5.24 o
  -6   2   5        293.78        316.04         5.28 o
  -5   2   5         35.98         34.72         2.38 o
  -4   2   5          4.21          3.21         1.66 o
  -3   2   5         51.57         66.99         1.84 o
  -2   2   5       2840.86       2830.76        20.14 o
  -1   2   5        620.94        567.58         5.60 o
   0   2   5       8346.55       8622.41        77.94 o
   1   2   5       5910.46       6132.01        55.66 o
   2   2   5       4772.61       5039.03        36.02 o
   3   2   5       7162.11       7468.62        54.98 o
   4   2   5        784.86        803.39         6.80 o
   5   2   5        817.58        837.23         6.16 o
   6   2   5          7.70         10.55         1.78 o
   7   2   5         47.76         54.46         2.63 o
   8   2   5          1.60          3.16         2.68 o
   9   2   5        441.66        460.60         6.72 o
  10   2   5         56.73         53.44         4.40 o
  11   2   5        422.67        431.50        20.07 o
  12   2   5        101.89        118.74         8.94 o
 -10   3   5         21.20         14.66         6.89 o
  -9   3   5         67.16         58.74         5.70 o
  -8   3   5        419.06        429.70        15.95 o
  -7   3   5        283.01        277.16         6.01 o
  -6   3   5        561.75        563.21         6.77 o
  -5   3   5       1156.78       1153.93         9.80 o
  -4   3   5       1156.84       1178.80         8.84 o
  -3   3   5       1296.59       1213.19         8.16 o
  -2   3   5       2313.44       2369.22        17.76 o
  -1   3   5        457.94        451.68         4.01 o
   0   3   5        564.84        607.07         6.58 o
   1   3   5        249.93        289.99         4.26 o
   2   3   5       1897.90       2061.07        15.23 o
   3   3   5       1407.55       1357.72        11.67 o
   4   3   5       5760.50       5946.20        37.80 o
   5   3   5       2652.63       2653.36        16.28 o
   6   3   5       2266.08       2285.94        14.49 o
   7   3   5        825.18        816.06         7.22 o
   8   3   5        375.88        364.16         6.30 o
   9   3   5         51.12         52.09         3.75 o
  10   3   5        201.65        208.63         5.56 o
  11   3   5          4.06          0.73         4.42 o
  12   3   5          3.82          5.46         5.02 o
 -10   4   5        164.14        161.02         7.37 o
  -9   4   5        377.09        382.35         9.72 o
  -8   4   5          6.97          5.48         4.01 o
  -7   4   5        108.85        108.47         4.41 o
  -6   4   5        161.90        159.56         5.39 o
  -5   4   5          4.03          6.21         2.91 o
  -4   4   5        501.20        503.72         5.06 o
  -3   4   5        812.13        847.44         6.60 o
  -2   4   5       3381.10       3401.04        24.34 o
  -1   4   5        612.39        540.27         5.12 o
   0   4   5       5308.69       5347.17        40.03 o
   1   4   5        188.31        166.23         1.95 o
   2   4   5       2102.16       2106.15        17.26 o
   3   4   5        207.49        232.50         3.58 o
   4   4   5        140.21        169.44         2.95 o
   5   4   5          1.86          5.25         1.98 o
   6   4   5       1255.29       1315.48        10.10 o
   7   4   5         16.73         13.44         2.02 o
   8   4   5        596.57        612.49         7.02 o
   9   4   5        678.53        670.09         7.80 o
  10   4   5        449.79        462.41         7.85 o
  11   4   5        317.14        310.69         6.71 o
  12   4   5        149.02        149.73         6.59 o
  -9   5   5         60.98         67.95        10.36 o
  -8   5   5         11.85         13.04         5.25 o
  -7   5   5        308.92        323.16        10.47 o
  -6   5   5        660.81        663.46         9.98 o
  -5   5   5        677.34        693.56        11.74 o
  -4   5   5        976.34        904.84         8.55 o
  -3   5   5          0.14         -0.61         2.13 o
  -2   5   5        150.36        162.79         3.59 o
  -1   5   5          5.67          8.25         1.56 o
   0   5   5       1020.50        958.44         7.63 o
   1   5   5       2128.05       2217.56        23.75 o
   2   5   5       1399.47       1356.64        10.49 o
   3   5   5       2694.19       2656.26        17.62 o
   4   5   5       4487.20       4630.38        32.71 o
   5   5   5       1697.13       1664.86        13.35 o
   6   5   5       1445.08       1434.68        12.22 o
   7   5   5       1547.95       1537.71        11.92 o
   8   5   5          6.24          6.91         3.00 o
   9   5   5         78.47         84.41         4.55 o
  10   5   5         17.85         13.59         4.31 o
  11   5   5        160.42        162.21         7.37 o
  12   5   5         48.89         48.30         6.63 o
  -9   6   5         38.33         40.55         8.18 o
  -8   6   5        194.10        199.77         7.60 o
  -7   6   5          5.06          4.99         4.86 o
  -6   6   5        441.39        456.84        12.31 o
  -5   6   5        727.06        705.25        12.54 o
  -4   6   5        407.88        439.63         6.79 o
  -3   6   5       1854.91       1818.37        16.11 o
  -2   6   5       1703.91       1696.55        13.62 o
  -1   6   5       6024.93       6129.59        43.81 o
   0   6   5        565.91        557.53         5.05 o
   1   6   5       5692.31       5780.10        51.48 o
   2   6   5        417.71        438.56         3.67 o
   3   6   5          1.18          0.25         1.34 o
   4   6   5         75.08         72.54         2.26 o
   5   6   5       1245.03       1247.21        10.61 o
   6   6   5        302.24        303.05         4.90 o
   7   6   5        919.31        920.61         9.25 o
   8   6   5        643.43        657.86         9.12 o
   9   6   5       1004.75        999.53        16.04 o
  10   6   5        310.98        292.46         8.98 o
  11   6   5         94.35         99.64         5.86 o
  12   6   5         26.04         36.38         5.63 o
  -8   7   5         37.84         41.41         7.77 o
  -7   7   5        138.53        133.47        12.25 o
  -6   7   5          5.17         -3.35         5.52 o
  -5   7   5         60.57         56.23         7.00 o
  -4   7   5          9.55          5.95         3.65 o
  -3   7   5         17.27         18.89         2.83 o
  -2   7   5        532.24        534.01         6.04 o
  -1   7   5        231.66        237.87         3.93 o
   0   7   5        969.45        958.57         7.80 o
   1   7   5        912.40        937.86        10.67 o
   2   7   5        981.96       1001.68        10.10 o
   3   7   5       2060.55       2085.41        16.90 o
   4   7   5       1178.34       1180.15         8.54 o
   5   7   5        434.84        430.26         5.41 o
   6   7   5        334.72        334.41         7.62 o
   7   7   5         45.58         44.96         3.14 o
   8   7   5         49.32         42.54         5.21 o
   9   7   5        147.72        131.13         8.29 o
  10   7   5         46.50         51.97         6.22 o
  11   7   5        160.84        158.85        12.82 o
  12   7   5        125.32        107.06         9.74 o
  -7   8   5        134.88        122.06         8.63 o
  -6   8   5        232.26        238.14        10.21 o
  -5   8   5        292.35        288.33        12.54 o
  -4   8   5       1724.16       1719.95        18.69 o
  -3   8   5        295.91        283.69         5.81 o
  -2   8   5       1347.60       1338.93        11.54 o
  -1   8   5          0.45          1.65         1.63 o
   0   8   5         40.73         41.70         2.80 o
   1   8   5        139.45        139.78         3.78 o
   2   8   5        379.19        356.27         4.77 o
   3   8   5         46.29         46.06         2.00 o
   4   8   5        942.76        950.19        11.93 o
   5   8   5       1742.63       1724.38        16.74 o
   6   8   5       1253.07       1273.72        11.33 o
   7   8   5       1523.02       1563.39        13.77 o
   8   8   5        482.76        486.99         7.28 o
   9   8   5        741.84        746.16        10.63 o
  10   8   5         41.31         40.45         6.00 o
  11   8   5         87.33         86.76         7.37 o
  -6   9   5          9.25         11.26         6.77 o
  -5   9   5         17.94         17.46         5.97 o
  -4   9   5         66.80         72.41         5.76 o
  -3   9   5         48.35         47.75         3.61 o
  -2   9   5       1033.08       1046.49        10.36 o
  -1   9   5       1343.35       1365.73        13.28 o
   0   9   5        442.85        420.45         9.58 o
   1   9   5       1916.71       1937.44        20.55 o
   2   9   5          5.52          5.08         1.76 o
   3   9   5        614.84        586.20         8.88 o
   4   9   5        169.20        164.68         5.67 o
   5   9   5          1.24          1.00         2.16 o
   6   9   5        233.63        237.76         8.59 o
   7   9   5        261.39        259.44         8.41 o
   8   9   5        203.53        194.14         5.56 o
   9   9   5        299.55        307.23         8.05 o
  10   9   5        562.42        562.78        11.64 o
  11   9   5        165.54        162.61        12.34 o
  -5  10   5        671.75        668.63        13.41 o
  -4  10   5         44.06         46.61         5.00 o
  -3  10   5        292.54        284.93         6.39 o
  -2  10   5         52.64         50.36         4.16 o
  -1  10   5         14.67         10.36         3.09 o
   0  10   5         32.63         33.14         2.56 o
   1  10   5         67.73         69.05         4.83 o
   2  10   5         58.34         62.41         7.14 o
   3  10   5        812.50        835.42        42.88 o
   4  10   5       1326.46       1340.70        20.74 o
   5  10   5        925.81        902.82        11.56 o
   6  10   5       1091.67       1078.43        22.15 o
   7  10   5         21.49         15.55         3.99 o
   8  10   5        309.45        308.91         6.18 o
   9  10   5         10.27         12.27         4.61 o
  10  10   5         11.17          2.86         5.12 o
  -4  11   5        154.06        159.87         6.29 o
  -3  11   5        277.25        264.05         8.20 o
  -2  11   5        387.26        392.47         8.36 o
  -1  11   5        144.34        139.95         4.77 o
   0  11   5        400.41        403.78         6.21 o
   1  11   5          2.84          5.28         3.07 o
   2  11   5        323.35        333.44        19.25 o
   3  11   5          0.20         -4.09         7.14 o
   4  11   5         52.62         50.90         6.46 o
   5  11   5         26.28         22.65         2.49 o
   6  11   5        443.05        424.12         7.30 o
   7  11   5        413.42        401.77         8.55 o
   8  11   5        418.02        410.24         8.80 o
   9  11   5        569.51        581.73        10.65 o
  -2  12   5        208.69        208.74         9.04 o
  -1  12   5         22.68         19.63         3.90 o
   0  12   5        469.61        493.36         8.36 o
   1  12   5       1050.98       1028.05        19.84 o
   2  12   5        309.77        319.14        20.42 o
   3  12   5       1625.61       1670.34        27.87 o
   4  12   5         88.98         99.64         9.84 o
   5  12   5        824.54        788.35        22.74 o
   6  12   5          3.28          5.12         3.43 o
   7  12   5        102.75        100.26         4.83 o
   8  12   5         14.42         12.16         6.74 o
   1  13   5          0.91        -13.71        13.71 o
   2  13   5          9.36          5.25        13.13 o
   3  13   5        213.41        245.63        18.38 o
   4  13   5         65.56         72.58        10.05 o
   5  13   5        309.98        328.01        15.95 o
  -4 -12   6        317.16        317.02         8.32 o
  -3 -12   6         32.66         33.70         4.42 o
  -2 -12   6          8.08          4.19         4.33 o
  -1 -12   6          8.46         12.02         3.91 o
   0 -12   6        570.44        557.64        12.36 o
   1 -12   6         68.99         68.01         7.01 o
  -6 -11   6        361.42        354.93         7.47 o
  -5 -11   6        188.91        199.27         5.26 o
  -4 -11   6        376.31        377.57         6.78 o
  -3 -11   6        646.45        670.20         9.03 o
  -2 -11   6        344.31        330.67         6.90 o
  -1 -11   6        445.59        449.65         9.58 o
   0 -11   6        191.69        186.65         4.65 o
   1 -11   6         30.52         33.19         4.46 o
   2 -11   6          2.61         -2.93         4.55 o
   3 -11   6         12.12         11.84         8.02 o
   4 -11   6          0.09         -6.00         6.27 o
  -8 -10   6        170.39        162.39         6.21 o
  -7 -10   6        573.35        565.48         9.87 o
  -6 -10   6          9.30          8.50         3.82 o
  -5 -10   6        200.32        211.52         5.41 o
  -4 -10   6          8.48          7.45         3.28 o
  -3 -10   6         21.29         24.03         3.23 o
  -2 -10   6         42.76         41.93         3.23 o
  -1 -10   6        415.53        395.68         6.18 o
   0 -10   6          6.79          5.52         3.17 o
   1 -10   6        657.93        655.65         8.55 o
   2 -10   6        333.30        344.56         7.82 o
   3 -10   6         87.10         83.00         5.42 o
   4 -10   6        459.69        481.98        18.96 o
   5 -10   6          0.90          3.06         9.04 o
  -9  -9   6        154.83        145.87         6.31 o
  -8  -9   6        102.42         90.90         5.44 o
  -7  -9   6        398.46        396.42         7.67 o
  -6  -9   6        206.60        209.83         5.41 o
  -5  -9   6        225.41        225.17         5.40 o
  -4  -9   6       1023.97       1000.08        12.37 o
  -3  -9   6         11.86          7.94         2.83 o
  -2  -9   6        420.61        426.38         5.81 o
  -1  -9   6         60.66         57.88         3.00 o
   0  -9   6        154.87        160.48         5.28 o
   1  -9   6        105.26        114.45         5.28 o
   2  -9   6        772.17        748.21        10.41 o
   3  -9   6        389.49        406.13        13.15 o
   4  -9   6        892.19        869.57        14.85 o
   5  -9   6        371.93        381.48        18.82 o
   6  -9   6        642.33        668.53        17.07 o
   7  -9   6        216.23        217.27        10.42 o
  -9  -8   6        131.50        114.77         5.95 o
  -8  -8   6        181.25        184.74         6.14 o
  -7  -8   6         29.96         25.05         4.37 o
  -6  -8   6         63.22         59.01         4.18 o
  -5  -8   6         81.25         83.45         3.74 o
  -4  -8   6        620.38        627.97         7.03 o
  -3  -8   6        314.60        323.20         5.23 o
  -2  -8   6       1659.84       1659.63        12.77 o
  -1  -8   6       1290.80       1292.30        10.45 o
   0  -8   6       1148.83       1145.72        10.29 o
   1  -8   6       2172.27       2215.26        17.48 o
   2  -8   6        170.93        160.49         4.42 o
   3  -8   6        989.69        991.71        18.12 o
   4  -8   6          3.30          2.04         5.83 o
   5  -8   6         42.40         46.71         6.50 o
   6  -8   6          4.85         -1.02         6.39 o
   7  -8   6         78.65         85.81         9.48 o
   8  -8   6         13.10         14.48         7.92 o
 -10  -7   6        185.85        184.21         6.65 o
  -9  -7   6        294.82        278.34         6.77 o
  -8  -7   6        197.25        200.48         6.08 o
  -7  -7   6        878.06        860.08        10.15 o
  -6  -7   6        116.97        114.77         4.46 o
  -5  -7   6        632.53        632.98         7.26 o
  -4  -7   6         57.18         51.78         2.90 o
  -3  -7   6        509.63        525.61         5.98 o
  -2  -7   6        674.59        661.13         6.56 o
  -1  -7   6         41.92         41.16         2.39 o
   0  -7   6          6.72          8.27         2.08 o
   1  -7   6       2605.63       2518.78        19.21 o
   2  -7   6        581.84        562.07         6.07 o
   3  -7   6       1895.63       1874.42        26.86 o
   4  -7   6        693.73        701.40        12.27 o
   5  -7   6        814.44        860.50        14.53 o
   6  -7   6        447.89        471.09         9.47 o
   7  -7   6        269.65        266.15         8.57 o
   8  -7   6        170.95        170.70         7.62 o
   9  -7   6          0.46         -6.31         7.81 o
 -10  -6   6         13.31          9.97         4.63 o
  -9  -6   6         62.16         56.28         4.57 o
  -8  -6   6          0.04          0.35         3.53 o
  -7  -6   6        192.95        183.99         4.81 o
  -6  -6   6        150.08        142.76         4.38 o
  -5  -6   6       1315.46       1290.67         9.83 o
  -4  -6   6        561.31        558.72         5.71 o
  -3  -6   6        103.92        114.77         3.37 o
  -2  -6   6        754.09        785.74         7.03 o
  -1  -6   6        893.94        877.18         7.47 o
   0  -6   6        820.54        888.96         7.51 o
   1  -6   6       2475.55       2345.00        17.91 o
   2  -6   6        932.59        960.41         8.09 o
   3  -6   6        366.50        342.87         5.03 o
   4  -6   6         62.12         70.40         5.12 o
   5  -6   6        181.49        212.63        10.03 o
   6  -6   6        799.52        828.12        11.50 o
   7  -6   6        625.49        661.99        10.93 o
   8  -6   6        148.23        145.89         7.91 o
   9  -6   6         25.91         27.51         8.05 o
 -11  -5   6        173.03        189.52         7.90 o
 -10  -5   6        163.03        155.77         5.15 o
  -9  -5   6        104.49        114.92         4.15 o
  -8  -5   6        582.69        592.06         7.58 o
  -7  -5   6        215.66        213.16         4.49 o
  -6  -5   6        598.43        620.17         6.15 o
  -5  -5   6         47.13         51.36         2.21 o
  -4  -5   6        402.63        405.37         4.10 o
  -3  -5   6         23.66         24.26         1.60 o
  -2  -5   6        504.52        511.59         5.16 o
  -1  -5   6       1543.43       1542.49        10.30 o
   0  -5   6       3252.01       3252.36        19.87 o
   1  -5   6       2545.32       2500.53        15.20 o
   2  -5   6        979.02        924.74         6.26 o
   3  -5   6        918.03        953.57         7.03 o
   4  -5   6         27.89         31.92         3.19 o
   5  -5   6        812.75        802.35         8.57 o
   6  -5   6         13.65         16.18         3.12 o
   7  -5   6          8.04          7.12         3.61 o
   8  -5   6          1.30          2.20         4.03 o
   9  -5   6        411.43        408.10         8.04 o
  10  -5   6         25.05         20.74         6.16 o
 -11  -4   6        128.82        126.78         5.95 o
 -10  -4   6          9.60         14.97         4.20 o
  -9  -4   6         26.66         31.70         3.88 o
  -8  -4   6        637.70        626.36         6.97 o
  -7  -4   6        233.27        243.33         4.67 o
  -6  -4   6       1184.85       1168.10         9.15 o
  -5  -4   6        296.93        320.21         4.64 o
  -4  -4   6       1783.48       1763.61        11.61 o
  -3  -4   6       2491.18       2421.09        14.16 o
  -2  -4   6        821.51        866.83         5.94 o
  -1  -4   6       3949.83       3904.61        21.65 o
   0  -4   6         11.54          6.88         1.44 o
   1  -4   6          2.25          2.98         1.22 o
   2  -4   6         18.88         28.00         1.38 o
   3  -4   6        905.42        859.79         6.36 o
   4  -4   6       1048.25       1035.87         7.98 o
   5  -4   6        924.30        944.47         9.37 o
   6  -4   6        856.91        877.13         8.25 o
   7  -4   6        766.09        793.72         9.47 o
   8  -4   6        220.62        222.32         6.77 o
   9  -4   6        158.85        156.67         6.88 o
  10  -4   6        157.59        151.91         7.20 o
  11  -4   6         67.75         69.04         8.13 o
 -11  -3   6         81.56         82.71         6.29 o
 -10  -3   6        306.19        313.04         9.64 o
  -9  -3   6        318.10        302.07         6.31 o
  -8  -3   6          1.17          3.18         3.19 o
  -7  -3   6        413.46        403.11         5.36 o
  -6  -3   6        276.68        258.56         5.19 o
  -5  -3   6         47.46         42.73         2.24 o
  -4  -3   6        125.89        120.89         2.76 o
  -3  -3   6       1871.52       1937.91        11.60 o
  -2  -3   6       1399.64       1369.47         8.46 o
  -1  -3   6       4168.91       4296.63        25.11 o
   0  -3   6       2560.14       2456.04        14.78 o
   1  -3   6       3019.26       3084.16        18.31 o
   2  -3   6       4170.36       4246.13        24.94 o
   3  -3   6         44.46         40.48         1.76 o
   4  -3   6       1501.96       1457.78        10.13 o
   5  -3   6          0.16         -1.82         2.28 o
   6  -3   6        189.07        166.00         4.47 o
   7  -3   6        147.86        140.00         4.38 o
   8  -3   6        659.12        647.89        10.27 o
   9  -3   6        245.85        249.50        10.50 o
  10  -3   6        683.32        706.67        18.23 o
  11  -3   6         66.28         54.19         7.83 o
 -11  -2   6          1.59         -3.31         5.64 o
 -10  -2   6         28.19         27.00         5.43 o
  -9  -2   6        183.75        191.87         6.42 o
  -8  -2   6        246.90        245.25         5.93 o
  -7  -2   6        642.90        629.41         7.09 o
  -6  -2   6       1838.19       1867.16        13.79 o
  -5  -2   6        599.83        596.20         5.55 o
  -4  -2   6       1512.01       1480.11         9.93 o
  -3  -2   6         48.74         53.93         2.08 o
  -2  -2   6        259.69        250.84         3.72 o
  -1  -2   6        508.43        545.53         5.73 o
   0  -2   6         65.29         51.07         1.86 o
   1  -2   6       1065.97       1061.43         8.89 o
   2  -2   6       1213.77       1146.48        10.93 o
   3  -2   6        658.00        620.52         6.91 o
   4  -2   6       2912.98       2796.70        21.56 o
   5  -2   6       1309.41       1264.06        11.18 o
   6  -2   6       1059.67       1033.11        10.12 o
   7  -2   6       2733.48       2623.19        21.57 o
   8  -2   6        230.78        229.64         9.63 o
   9  -2   6        455.09        454.90        13.42 o
  10  -2   6          1.31          9.77         6.39 o
  11  -2   6         35.90         33.38         8.90 o
  12  -2   6          0.79         -7.32         7.32 o
 -11  -1   6          1.67         -0.28         5.72 o
 -10  -1   6         25.95         26.95         5.35 o
  -9  -1   6         27.00         25.49         5.32 o
  -8  -1   6         60.07         55.59         5.05 o
  -7  -1   6        201.47        198.01         5.61 o
  -6  -1   6        355.75        353.16         7.17 o
  -5  -1   6        451.21        445.50         5.07 o
  -4  -1   6       4824.77       4860.08        33.25 o
  -3  -1   6       2348.45       2206.47        17.54 o
  -2  -1   6       2110.55       2112.46        16.76 o
  -1  -1   6       6177.35       6309.39        54.94 o
   0  -1   6        732.47        928.19         7.83 o
   1  -1   6       3817.05       3827.41        32.37 o
   2  -1   6        846.26        904.96         7.69 o
   3  -1   6         45.12         43.14         2.07 o
   4  -1   6        294.80        323.48         4.99 o
   5  -1   6       1275.08       1316.30        11.40 o
   6  -1   6        517.81        543.22         9.00 o
   7  -1   6       3286.68       3206.41        35.17 o
   8  -1   6       1582.87       1625.61        24.80 o
   9  -1   6       1422.10       1423.90        19.59 o
  10  -1   6        190.34        183.12        21.73 o
  11  -1   6         44.56         54.00        12.98 o
  12  -1   6        121.60        125.88         8.86 o
 -11   0   6         10.94         10.20         6.36 o
 -10   0   6        603.99        606.72        11.49 o
  -9   0   6        980.87        995.08        14.15 o
  -8   0   6        231.82        219.56         7.46 o
  -7   0   6       1220.54       1218.41        12.40 o
  -6   0   6         20.33         21.92         2.99 o
  -5   0   6          9.91          9.62         2.16 o
  -4   0   6        173.65        158.13         3.46 o
  -3   0   6          1.08          5.42         2.28 o
  -2   0   6        215.33        219.08         3.76 o
  -1   0   6        165.66        119.36         2.92 o
   0   0   6       2261.57       2264.37        19.69 o
   1   0   6       9071.97       9388.50       139.15 o
   2   0   6       6892.37       6962.21        57.77 o
   3   0   6       2050.57       1917.95        21.62 o
   4   0   6       3231.08       3189.29        27.65 o
   5   0   6          7.16          7.81         4.52 o
   6   0   6        802.41        812.05         9.48 o
   7   0   6        864.35        821.54        10.38 o
   8   0   6         10.47         12.27         4.64 o
   9   0   6        197.02        193.47         9.04 o
  10   0   6         45.98         51.97        13.42 o
  11   0   6        104.62        105.27        13.86 o
  12   0   6         95.05        109.82        13.23 o
 -11   1   6         61.08         56.94         8.04 o
 -10   1   6          0.34         10.03         5.81 o
  -9   1   6        118.51        118.00         8.42 o
  -8   1   6        102.02         95.36         5.68 o
  -7   1   6        334.55        341.80        15.91 o
  -6   1   6        667.57        659.33         6.52 o
  -5   1   6       3473.24       3323.91        21.52 o
  -4   1   6       3016.43       3008.03        21.09 o
  -3   1   6        910.49        886.92         8.25 o
  -2   1   6       5815.81       5888.70        43.39 o
  -1   1   6        432.73        480.46         6.70 o
   0   1   6       2349.65       2477.83        46.53 o
   1   1   6        213.62        208.75         4.02 o
   2   1   6        246.59        229.54         4.32 o
   3   1   6         97.56         97.22         2.25 o
   4   1   6       1752.19       1688.29        13.59 o
   5   1   6       1540.58       1557.99        11.75 o
   6   1   6       4343.60       4234.54        31.98 o
   7   1   6       2609.70       2588.04        20.90 o
   8   1   6        337.81        354.15         6.32 o
   9   1   6       1414.78       1407.40        16.71 o
  10   1   6        142.29        140.85        15.53 o
  11   1   6        119.48        113.24         6.67 o
  12   1   6         17.47         21.61         6.11 o
 -10   2   6        404.32        418.22        13.86 o
  -9   2   6         61.71         60.60         5.91 o
  -8   2   6        537.80        563.51         8.93 o
  -7   2   6         10.22          9.27         3.14 o
  -6   2   6         15.11         15.73         2.79 o
  -5   2   6        118.77        108.47         3.17 o
  -4   2   6       1693.50       1668.58        11.80 o
  -3   2   6        243.07        248.80         3.33 o
  -2   2   6       4701.91       4656.73        26.98 o
  -1   2   6       4581.28       4621.00        32.07 o
   0   2   6       5801.76       5844.99        44.87 o
   1   2   6       5832.89       6142.21        56.10 o
   2   2   6        218.78        226.47         2.65 o
   3   2   6       3753.16       3855.72        25.02 o
   4   2   6          0.39          2.33         1.13 o
   5   2   6        133.28        122.50         2.48 o
   6   2   6        275.86        279.40         3.93 o
   7   2   6        117.94        106.54         3.15 o
   8   2   6        377.75        376.92         5.83 o
   9   2   6        375.83        364.35         9.66 o
  10   2   6        273.68        265.15        11.83 o
  11   2   6        715.24        727.13        22.04 o
  12   2   6        286.62        286.47         9.34 o
 -10   3   6        112.03        106.74         8.18 o
  -9   3   6        379.20        405.27        12.77 o
  -8   3   6        279.41        285.08         8.33 o
  -7   3   6       1213.03       1235.76        11.53 o
  -6   3   6        361.47        367.50         7.26 o
  -5   3   6       1367.90       1354.74        11.21 o
  -4   3   6         12.01         12.43         1.97 o
  -3   3   6       1443.93       1421.59         9.41 o
  -2   3   6         19.65         20.41         1.70 o
  -1   3   6         83.44         91.68         1.95 o
   0   3   6         64.60         84.51         2.19 o
   1   3   6        384.13        344.00         5.52 o
   2   3   6       1926.97       1934.19        16.11 o
   3   3   6       4490.29       4605.75        30.32 o
   4   3   6       1927.36       1812.85        12.24 o
   5   3   6       3758.71       3845.28        22.82 o
   6   3   6       2507.63       2483.20        15.52 o
   7   3   6         43.81         47.06         3.00 o
   8   3   6       1597.89       1595.34        20.00 o
   9   3   6          5.51          6.43         3.33 o
  10   3   6          5.21          1.08         3.58 o
  11   3   6         45.55         49.38         4.88 o
  12   3   6          8.51          3.38         5.00 o
 -10   4   6          0.93          6.23        12.01 o
  -9   4   6         34.70         31.36         5.64 o
  -8   4   6         36.60         35.80         5.77 o
  -7   4   6         29.88         31.97         3.96 o
  -6   4   6        268.92        266.30         5.80 o
  -5   4   6        516.51        533.56         6.45 o
  -4   4   6       2799.40       2783.63        18.48 o
  -3   4   6       1945.27       1919.70        12.12 o
  -2   4   6       4663.53       4676.40        33.00 o
  -1   4   6        622.59        620.03         5.30 o
   0   4   6       4295.31       4343.21        31.28 o
   1   4   6         52.98         55.34         1.69 o
   2   4   6        689.48        653.45         8.11 o
   3   4   6        119.65        130.48         2.36 o
   4   4   6        715.60        710.97         7.53 o
   5   4   6         39.38         53.56         2.13 o
   6   4   6        687.32        692.42         5.68 o
   7   4   6       1419.40       1399.96        11.38 o
   8   4   6        940.77        982.10        11.75 o
   9   4   6       1580.62       1595.50        13.44 o
  10   4   6        166.16        168.61         5.02 o
  11   4   6        361.84        357.80         9.26 o
  12   4   6          1.26         -0.83         6.14 o
  -9   5   6         79.49         88.22         8.68 o
  -8   5   6        746.71        783.95        12.60 o
  -7   5   6          1.15         -4.57         4.57 o
  -6   5   6        860.39        854.04        11.67 o
  -5   5   6         35.67         35.00         3.89 o
  -4   5   6          3.37          4.10         2.64 o
  -3   5   6          2.52          5.37         2.35 o
  -2   5   6        573.48        537.72         6.30 o
  -1   5   6        343.30        332.48         4.11 o
   0   5   6       2121.96       2123.98        14.32 o
   1   5   6       4600.41       4564.74        31.94 o
   2   5   6       4364.75       4446.05        29.30 o
   3   5   6       4115.48       4093.55        42.11 o
   4   5   6          6.94         14.30         1.75 o
   5   5   6       1660.47       1612.92        13.12 o
   6   5   6        227.08        225.25         4.47 o
   7   5   6        200.16        199.43         4.31 o
   8   5   6         65.22         70.22         4.03 o
   9   5   6        112.76        108.67         5.55 o
  10   5   6         56.73         56.48         4.80 o
  11   5   6        569.12        570.00        13.94 o
  12   5   6        216.25        222.96         8.67 o
  -9   6   6          0.75          1.70         8.10 o
  -8   6   6          8.30          8.45         6.74 o
  -7   6   6        118.30        113.61         6.30 o
  -6   6   6        222.37        214.96         6.95 o
  -5   6   6       1004.08       1011.04        15.56 o
  -4   6   6       1633.18       1555.88        16.93 o
  -3   6   6       2116.50       2155.85        18.77 o
  -2   6   6        259.61        236.16         4.53 o
  -1   6   6       2507.68       2445.92        18.59 o
   0   6   6         30.87         32.47         1.49 o
   1   6   6         13.39         12.33         1.14 o
   2   6   6        124.71        146.03         2.17 o
   3   6   6        748.92        727.03         6.69 o
   4   6   6        981.13        993.80         8.65 o
   5   6   6        791.74        793.95         7.65 o
   6   6   6       2753.25       2766.47        21.39 o
   7   6   6        509.68        515.18         6.73 o
   8   6   6       1304.01       1348.84        14.12 o
   9   6   6         12.89          5.73         4.84 o
  10   6   6        216.28        216.57         9.78 o
  11   6   6          0.90          0.47         4.82 o
  12   6   6         29.86         29.62         5.69 o
  -8   7   6          5.93          5.17         7.60 o
  -7   7   6        715.32        719.24        14.81 o
  -6   7   6          3.53          2.76         6.15 o
  -5   7   6         95.89         91.51         7.58 o
  -4   7   6         55.43         56.97         4.46 o
  -3   7   6        162.84        154.97         4.80 o
  -2   7   6       1403.85       1400.73        12.91 o
  -1   7   6        402.92        395.29         4.90 o
   0   7   6       1848.42       1849.41        11.67 o
   1   7   6        487.24        468.68         4.56 o
   2   7   6        677.07        676.28         8.48 o
   3   7   6         31.47         30.67         1.47 o
   4   7   6        712.54        694.66         5.61 o
   5   7   6         46.35         49.10         2.67 o
   6   7   6          0.81         -1.39         2.36 o
   7   7   6          7.45         10.22         2.86 o
   8   7   6        537.79        547.52         8.37 o
   9   7   6        420.30        411.83         9.43 o
  10   7   6        564.19        543.55        11.16 o
  11   7   6        461.04        467.04        21.30 o
  12   7   6         81.80         87.65         9.73 o
  -7   8   6          7.02          5.74         7.22 o
  -6   8   6        797.50        814.53        15.34 o
  -5   8   6          1.37          2.11         5.65 o
  -4   8   6        216.62        222.20         7.29 o
  -3   8   6          2.10          6.16         3.19 o
  -2   8   6         14.06         14.58         2.72 o
  -1   8   6         26.54         25.75         1.98 o
   0   8   6        623.17        608.03         6.66 o
   1   8   6        167.36        167.25         4.49 o
   2   8   6       1249.81       1264.94        14.13 o
   3   8   6       3280.21       3242.27        35.86 o
   4   8   6        962.09        927.72         8.81 o
   5   8   6       2115.01       2115.74        16.70 o
   6   8   6        462.54        474.95         8.35 o
   7   8   6       1039.06       1029.79        11.47 o
   8   8   6         84.00         76.89         4.31 o
   9   8   6        303.45        320.38         7.83 o
  10   8   6          9.30          6.15         5.84 o
  11   8   6         22.11         29.30         8.13 o
  -6   9   6         35.53         27.97         8.75 o
  -5   9   6        275.13        298.19        10.47 o
  -4   9   6        239.57        238.71         7.76 o
  -3   9   6       1884.82       1910.18        17.59 o
  -2   9   6        177.17        178.04         5.00 o
  -1   9   6       1602.72       1630.45        15.51 o
   0   9   6          8.16          8.78         2.41 o
   1   9   6       1911.57       1875.85        20.24 o
   2   9   6         11.56         10.59         2.39 o
   3   9   6        457.74        449.52         5.80 o
   4   9   6         15.35         12.43         2.56 o
   5   9   6        280.85        281.90         5.44 o
   6   9   6         95.28         97.42         5.76 o
   7   9   6        312.27        314.35         5.75 o
   8   9   6        463.58        460.71         9.66 o
   9   9   6         75.63         70.64         5.13 o
  10   9   6         47.30         47.97         6.51 o
  11   9   6         79.28         75.26         7.38 o
  -5  10   6        227.24        212.06         8.66 o
  -4  10   6          1.48         -3.20         4.69 o
  -3  10   6          2.01          3.17         3.80 o
  -2  10   6         41.10         50.47         5.85 o
  -1  10   6        186.04        191.23         5.33 o
   0  10   6        234.45        226.54         4.94 o
   1  10   6        863.73        856.16        11.04 o
   2  10   6       2005.08       2023.56        21.52 o
   3  10   6        892.11        901.96        15.87 o
   4  10   6       1271.32       1229.02        14.21 o
   5  10   6          8.27          8.64         2.92 o
   6  10   6        302.85        296.42         7.72 o
   7  10   6         56.21         56.38         4.41 o
   8  10   6          0.64         -1.71         4.36 o
   9  10   6          0.69         -4.42         4.42 o
  10  10   6        141.63        140.10         6.30 o
  -4  11   6        333.26        324.67        10.04 o
  -3  11   6        117.02        117.54         6.13 o
  -2  11   6        472.48        460.47         9.09 o
  -1  11   6          8.60          7.70         3.53 o
   0  11   6        239.99        242.04         5.44 o
   1  11   6         52.19         47.08         3.99 o
   2  11   6         22.80         18.40         2.70 o
   3  11   6        377.35        410.45        21.59 o
   4  11   6        124.49        117.53         4.17 o
   5  11   6        542.02        532.69         7.47 o
   6  11   6        172.61        161.97         5.27 o
   7  11   6        715.71        730.92        13.52 o
   8  11   6         67.58         68.63         5.24 o
   9  11   6        427.10        435.37         9.73 o
  -2  12   6         11.12          8.77         4.69 o
  -1  12   6        509.47        524.85        11.34 o
   0  12   6         90.24         93.09         6.40 o
   1  12   6        834.74        846.31        17.32 o
   2  12   6        169.33        158.41        15.75 o
   3  12   6        441.18        456.55        23.34 o
   4  12   6         37.20         37.92        13.71 o
   5  12   6         70.57         68.80         3.41 o
   6  12   6          0.93         -3.53         3.53 o
   7  12   6          1.48          0.38         4.40 o
   1  13   6         31.57         36.30         5.40 o
   2  13   6         82.39         81.10        15.75 o
   3  13   6        241.67        262.55        19.25 o
   4  13   6        518.09        508.18        25.09 o
   5  13   6         77.96         72.35        16.04 o
  -3 -12   7         17.19          8.96         5.20 o
  -2 -12   7        197.91        186.45         7.35 o
  -1 -12   7          1.07         -0.76         4.63 o
   0 -12   7        369.00        353.18        11.09 o
  -6 -11   7        249.76        268.78         7.25 o
  -5 -11   7        391.99        395.02         7.06 o
  -4 -11   7        394.25        383.58         8.57 o
  -3 -11   7       1036.75       1046.51        13.15 o
  -2 -11   7         24.28         23.84         3.94 o
  -1 -11   7        457.33        453.88         7.83 o
   0 -11   7        216.34        220.76         5.78 o
   1 -11   7          7.15          6.67         4.63 o
   2 -11   7        118.09        111.28         6.02 o
   3 -11   7        104.49         91.06         8.02 o
  -7 -10   7         47.87         48.12         5.08 o
  -6 -10   7          9.88          6.33         4.47 o
  -5 -10   7         41.05         35.40         3.99 o
  -4 -10   7         13.16          9.10         3.89 o
  -3 -10   7        585.95        548.06        10.78 o
  -2 -10   7         27.52         29.44         3.77 o
  -1 -10   7        897.70        913.58        10.81 o
   0 -10   7        483.20        468.19        10.03 o
   1 -10   7         99.12         90.02         5.08 o
   2 -10   7       1045.74       1058.04        13.58 o
   3 -10   7         35.25         42.90         6.38 o
   4 -10   7        205.31        203.06        27.86 o
   5 -10   7         57.33         55.82         7.43 o
  -8  -9   7        133.74        123.30         5.99 o
  -7  -9   7        296.37        287.72         7.40 o
  -6  -9   7        844.76        844.96        13.32 o
  -5  -9   7          3.16         -3.00         3.67 o
  -4  -9   7        726.55        732.50         8.98 o
  -3  -9   7          5.41          6.70         4.11 o
  -2  -9   7         23.41         30.99         3.11 o
  -1  -9   7         47.68         49.11         3.20 o
   0  -9   7        272.68        262.88         5.55 o
   1  -9   7        144.95        160.00         4.48 o
   2  -9   7        342.13        343.64         7.78 o
   3  -9   7        485.68        500.70        10.91 o
   4  -9   7        657.25        676.01        14.44 o
   5  -9   7        432.88        437.23        11.85 o
   6  -9   7         29.22         30.61         7.53 o
  -9  -8   7         28.00         35.12         5.38 o
  -8  -8   7         39.88         36.36         4.98 o
  -7  -8   7         55.16         48.91         4.68 o
  -6  -8   7        378.51        368.40         7.17 o
  -5  -8   7         37.55         41.70         3.85 o
  -4  -8   7       1317.71       1322.31        12.48 o
  -3  -8   7        569.66        581.98         7.46 o
  -2  -8   7       1624.89       1613.10        12.74 o
  -1  -8   7       1662.29       1681.15        14.07 o
   0  -8   7        162.70        148.66         4.24 o
   1  -8   7       1864.08       1881.90        17.17 o
   2  -8   7         22.78         25.49         3.51 o
   3  -8   7          2.39          3.08         4.04 o
   4  -8   7         36.34         44.91         9.19 o
   5  -8   7        483.92        470.47        11.55 o
   6  -8   7         59.68         62.69         7.53 o
   7  -8   7        240.45        232.62        30.05 o
 -10  -7   7        110.71        113.41         5.65 o
  -9  -7   7        495.50        479.31         8.03 o
  -8  -7   7         71.52         78.65         5.00 o
  -7  -7   7        559.13        543.27         8.43 o
  -6  -7   7         10.53         13.89         4.39 o
  -5  -7   7        714.85        703.12         9.66 o
  -4  -7   7         14.94          9.23         3.13 o
  -3  -7   7         19.14         16.70         2.64 o
  -2  -7   7         22.94         22.12         2.49 o
  -1  -7   7        756.17        756.91         7.27 o
   0  -7   7        850.62        886.05         8.03 o
   1  -7   7        839.90        807.16         8.19 o
   2  -7   7        932.38        961.36        10.46 o
   3  -7   7        302.10        291.96        15.12 o
   4  -7   7       1216.47       1246.46        17.74 o
   5  -7   7          1.81         -2.30         4.49 o
   6  -7   7        310.52        302.06         8.47 o
   7  -7   7         12.57         15.70         5.71 o
   8  -7   7        101.38        102.82         7.05 o
 -10  -6   7          7.12          8.51         5.17 o
  -9  -6   7          7.32          3.88         5.04 o
  -8  -6   7          2.90          4.71         3.84 o
  -7  -6   7        252.70        266.14         6.05 o
  -6  -6   7        201.72        200.65         4.91 o
  -5  -6   7        331.19        353.00         5.61 o
  -4  -6   7        777.00        792.64         7.65 o
  -3  -6   7        540.36        530.41         5.99 o
  -2  -6   7       2614.52       2632.75        16.89 o
  -1  -6   7        578.80        582.41         6.02 o
   0  -6   7        696.34        702.31         6.06 o
   1  -6   7          0.22          0.52         1.98 o
   2  -6   7        606.90        597.32         6.08 o
   3  -6   7          5.17          4.87         2.42 o
   4  -6   7       1069.14       1041.41        15.61 o
   5  -6   7        286.58        271.77         7.29 o
   6  -6   7        972.94        988.05        16.28 o
   7  -6   7        212.49        206.95         7.12 o
   8  -6   7        259.46        268.03         9.01 o
   9  -6   7        697.66        738.35        25.09 o
 -10  -5   7        216.84        223.82         6.95 o
  -9  -5   7         13.46         18.81         3.96 o
  -8  -5   7        315.94        319.20         6.28 o
  -7  -5   7          8.45          7.17         2.91 o
  -6  -5   7          5.76          8.87         2.61 o
  -5  -5   7         57.71         60.00         2.63 o
  -4  -5   7       1237.89       1247.18         9.06 o
  -3  -5   7       2675.36       2686.29        16.69 o
  -2  -5   7       3653.36       3638.82        21.87 o
  -1  -5   7       7685.20       7722.13        41.97 o
   0  -5   7        955.89        941.38         6.43 o
   1  -5   7       4030.28       4064.60        24.05 o
   2  -5   7        613.77        561.06         4.68 o
   3  -5   7       2127.20       2183.19        14.75 o
   4  -5   7         65.66         62.98         2.95 o
   5  -5   7        117.49        120.36         4.07 o
   6  -5   7          3.55          2.14         3.20 o
   7  -5   7         98.83         97.97         4.56 o
   8  -5   7          2.18         -2.97         4.20 o
   9  -5   7        195.02        178.19         7.27 o
  10  -5   7        200.66        223.79        10.34 o
 -11  -4   7         20.10         18.80         5.85 o
 -10  -4   7          7.43          9.92         4.25 o
  -9  -4   7        144.88        135.80         4.78 o
  -8  -4   7        400.55        422.90         6.21 o
  -7  -4   7        872.95        874.42         8.02 o
  -6  -4   7        109.61        128.77         3.68 o
  -5  -4   7       2425.67       2397.50        15.52 o
  -4  -4   7        231.72        217.40         4.03 o
  -3  -4   7       1872.97       1881.81        12.20 o
  -2  -4   7         58.04         50.10         1.73 o
  -1  -4   7         23.40         28.79         1.49 o
   0  -4   7         75.77         81.97         1.82 o
   1  -4   7        546.15        559.17         5.70 o
   2  -4   7          9.67         11.82         1.62 o
   3  -4   7       2593.74       2688.23        19.13 o
   4  -4   7       1262.56       1314.49        11.64 o
   5  -4   7       1498.64       1477.32        13.16 o
   6  -4   7        908.31        897.13         8.55 o
   7  -4   7        122.06        113.21         4.29 o
   8  -4   7        147.62        137.84         5.02 o
   9  -4   7        220.78        233.04         7.49 o
  10  -4   7          2.70         -2.78         5.50 o
 -11  -3   7         81.41         81.55         6.40 o
 -10  -3   7         20.48         18.04         5.52 o
  -9  -3   7        110.35        117.10         4.74 o
  -8  -3   7          9.70          8.49         3.44 o
  -7  -3   7          6.30         11.26         2.88 o
  -6  -3   7         78.16         76.86         3.02 o
  -5  -3   7        381.94        409.94         4.88 o
  -4  -3   7       1641.53       1593.36        11.79 o
  -3  -3   7       2833.68       2871.11        17.63 o
  -2  -3   7       3776.27       3767.74        21.17 o
  -1  -3   7       1071.86       1008.68         6.98 o
   0  -3   7       3673.09       3749.09        22.16 o
   1  -3   7         33.67         26.38         1.40 o
   2  -3   7       1498.46       1506.76        11.32 o
   3  -3   7        551.26        581.81         5.70 o
   4  -3   7        190.21        174.52         4.13 o
   5  -3   7        312.53        306.34         4.65 o
   6  -3   7       1406.76       1389.15        12.88 o
   7  -3   7       1099.42       1106.79        11.50 o
   8  -3   7        623.20        641.61        10.52 o
   9  -3   7       1368.65       1391.81        27.71 o
  10  -3   7         98.81         81.57         7.63 o
  11  -3   7        389.66        411.75        13.13 o
 -11  -2   7        144.91        154.74         7.26 o
 -10  -2   7        423.98        420.45        14.13 o
  -9  -2   7        128.26        131.75         5.97 o
  -8  -2   7       1143.12       1153.93        13.78 o
  -7  -2   7          3.74          6.89         3.01 o
  -6  -2   7       1522.68       1475.55        10.81 o
  -5  -2   7        142.91        141.53         3.30 o
  -4  -2   7       1359.20       1249.84         9.87 o
  -3  -2   7        324.56        357.81         5.26 o
  -2  -2   7         33.02         56.93         8.31 o
  -1  -2   7         63.47         57.30         1.97 o
   0  -2   7        959.28        878.10         7.79 o
   1  -2   7       1559.73       1584.25        14.52 o
   2  -2   7       1070.61        998.25         9.98 o
   3  -2   7       1729.94       1751.38        16.27 o
   4  -2   7         44.50         36.62         1.98 o
   5  -2   7       1308.29       1307.75        17.46 o
   6  -2   7        205.43        184.33         4.97 o
   7  -2   7        144.03        129.09         4.97 o
   8  -2   7         30.28         33.71         5.26 o
   9  -2   7         56.44         54.29         6.39 o
  10  -2   7          2.04          5.92         6.42 o
  11  -2   7        262.05        301.73        18.09 o
 -11  -1   7          6.91          6.51         5.89 o
 -10  -1   7         26.47         26.42         5.61 o
  -9  -1   7         62.40         60.50         5.39 o
  -8  -1   7         44.75         52.41         5.26 o
  -7  -1   7        284.39        317.18         9.60 o
  -6  -1   7       1152.52       1137.44        11.55 o
  -5  -1   7       1772.03       1753.04        12.61 o
  -4  -1   7        440.75        460.98         6.07 o
  -3  -1   7       1814.85       1828.05        24.11 o
  -2  -1   7        233.93        315.30         7.52 o
  -1  -1   7       3211.48       3178.21        24.38 o
   0  -1   7        181.83        206.32         4.29 o
   1  -1   7        134.15        142.77         3.67 o
   2  -1   7        333.61        356.01         4.76 o
   3  -1   7       1337.92       1346.81        11.08 o
   4  -1   7       2386.59       2468.67        28.46 o
   5  -1   7       2203.56       2086.43        16.90 o
   6  -1   7       2469.13       2393.34        22.28 o
   7  -1   7        674.79        726.11        17.36 o
   8  -1   7        389.76        375.96        10.65 o
   9  -1   7        103.48        100.49         6.70 o
  10  -1   7        347.11        327.11        10.93 o
  11  -1   7         35.39         48.51         7.42 o
  12  -1   7        134.61        128.23         9.28 o
 -11   0   7        151.85        152.23         7.24 o
 -10   0   7         40.54         39.70         6.36 o
  -9   0   7        424.50        410.13        10.39 o
  -8   0   7          2.59          1.31         4.61 o
  -7   0   7        679.99        669.67         8.85 o
  -6   0   7          3.46         -1.85         4.97 o
  -5   0   7         99.01         88.69         4.72 o
  -4   0   7         73.48         67.73         2.92 o
  -3   0   7        137.93        118.49         3.35 o
  -2   0   7       2356.46       2282.50        20.42 o
  -1   0   7       3176.74       3159.71        27.32 o
   0   0   7       6394.68       6486.93        48.06 o
   1   0   7       1763.58       1806.17        16.21 o
   2   0   7       2855.85       2800.16        20.88 o
   3   0   7        510.80        551.19         5.34 o
   4   0   7       3042.03       3087.98        27.04 o
   5   0   7        865.80        879.20         9.59 o
   6   0   7        184.83        165.37         4.33 o
   7   0   7         14.54         20.39         3.46 o
   8   0   7        205.32        183.48         7.88 o
   9   0   7         18.78         20.98         5.56 o
  10   0   7        146.18        164.05         7.83 o
  11   0   7        144.50        141.18         7.02 o
  12   0   7         18.69         16.97         7.73 o
 -10   1   7         73.64         79.77         6.94 o
  -9   1   7         15.82         19.74         6.49 o
  -8   1   7        737.71        767.50        17.33 o
  -7   1   7        455.14        469.95         9.07 o
  -6   1   7        974.24       1024.41         9.65 o
  -5   1   7         60.34         53.72         2.86 o
  -4   1   7       2285.11       2268.46        16.58 o
  -3   1   7        439.74        428.73         4.89 o
  -2   1   7       1179.21       1158.20        10.05 o
  -1   1   7        481.24        545.59         6.29 o
   0   1   7        549.55        603.20         6.45 o
   1   1   7        910.07       1029.92         9.87 o
   2   1   7       2086.88       2124.02        25.30 o
   3   1   7       3112.39       3156.74        24.04 o
   4   1   7       3743.12       3683.60        28.10 o
   5   1   7       5761.63       5831.18        39.25 o
   6   1   7        222.51        209.04         4.39 o
   7   1   7       2900.55       2871.40        20.96 o
   8   1   7        254.97        257.50         7.45 o
   9   1   7        170.58        158.14         5.17 o
  10   1   7          7.95         -0.73         5.74 o
  11   1   7         26.71         28.55         6.13 o
  12   1   7        157.12        148.91        13.71 o
 -10   2   7        399.83        418.40        19.40 o
  -9   2   7          0.33          2.26         5.38 o
  -8   2   7         54.31         44.68         4.80 o
  -7   2   7          2.75          2.50         3.74 o
  -6   2   7         77.48         71.66         3.36 o
  -5   2   7         69.75         61.64         2.99 o
  -4   2   7         62.03         75.60         3.12 o
  -3   2   7       1021.50        998.65         7.71 o
  -2   2   7       1887.24       1955.10        12.17 o
  -1   2   7       2612.37       2560.49        15.33 o
   0   2   7        726.14        763.09         6.68 o
   1   2   7       5393.44       5511.85        52.13 o
   2   2   7         42.74         36.71         1.63 o
   3   2   7       1140.83       1109.28         7.29 o
   4   2   7        537.77        567.23         4.31 o
   5   2   7         11.13         10.43         1.49 o
   6   2   7        440.14        448.71         5.20 o
   7   2   7        730.27        768.01         7.66 o
   8   2   7        110.99        114.61         4.99 o
   9   2   7        953.99        973.84         9.90 o
  10   2   7        481.64        483.88         8.40 o
  11   2   7        278.31        279.52         9.15 o
  12   2   7        234.23        227.00        10.00 o
 -10   3   7         71.21         74.96         7.89 o
  -9   3   7        123.58        125.26         6.71 o
  -8   3   7        217.58        235.05         7.10 o
  -7   3   7        181.39        180.98         4.95 o
  -6   3   7         26.91         38.42         3.26 o
  -5   3   7       1624.39       1596.30        12.85 o
  -4   3   7         12.20         12.93         2.23 o
  -3   3   7        726.33        761.77         7.11 o
  -2   3   7        310.53        307.31         3.39 o
  -1   3   7        114.41         94.39         2.31 o
   0   3   7       2435.00       2404.11        14.78 o
   1   3   7       2617.67       2596.70        19.27 o
   2   3   7       4094.75       4122.17        49.26 o
   3   3   7       1859.90       1856.60        11.77 o
   4   3   7       5389.99       5347.98        45.10 o
   5   3   7         13.39         22.83         4.04 o
   6   3   7       2133.76       2102.05        14.38 o
   7   3   7         19.54         20.50         2.38 o
   8   3   7         45.71         46.82         3.06 o
   9   3   7         87.77         85.93         3.81 o
  10   3   7        121.76        119.04         4.54 o
  11   3   7        139.20        136.52         5.69 o
  12   3   7        324.10        336.77        11.03 o
  -9   4   7          9.25         11.73         7.85 o
  -8   4   7          1.00         -4.96         4.96 o
  -7   4   7         27.83         29.45         4.00 o
  -6   4   7        706.28        718.77         8.21 o
  -5   4   7        556.94        527.96         6.51 o
  -4   4   7       1667.64       1679.15        12.07 o
  -3   4   7        222.19        201.31         3.23 o
  -2   4   7       2672.55       2629.67        15.89 o
  -1   4   7         10.66         10.25         1.52 o
   0   4   7       2309.22       2248.28        20.51 o
   1   4   7         42.93         37.27         2.22 o
   2   4   7         44.67         40.85         1.69 o
   3   4   7         66.97         69.75         1.73 o
   4   4   7        234.84        243.13         3.55 o
   5   4   7       1442.83       1447.17         9.45 o
   6   4   7        366.12        367.80         3.99 o
   7   4   7       1212.58       1241.81         9.56 o
   8   4   7        330.59        342.59         5.33 o
   9   4   7        419.99        422.16         6.30 o
  10   4   7        210.89        218.30         5.56 o
  11   4   7         96.74        109.53         5.12 o
  12   4   7         29.14         33.38         9.94 o
  -9   5   7          0.18          5.74         7.92 o
  -8   5   7        344.02        355.42        11.12 o
  -7   5   7         13.38         15.99         5.03 o
  -6   5   7         72.86         86.69         5.08 o
  -5   5   7         54.00         47.33         4.19 o
  -4   5   7        440.84        428.93         6.70 o
  -3   5   7        116.44        126.16         3.34 o
  -2   5   7       1324.25       1305.41        12.05 o
  -1   5   7       3325.30       3379.96        25.14 o
   0   5   7       1530.32       1486.24        11.84 o
   1   5   7       3650.90       3602.49        23.68 o
   2   5   7        319.93        291.00         3.27 o
   3   5   7       3785.81       3717.10        25.42 o
   4   5   7         37.44         48.78         2.14 o
   5   5   7       3365.93       3414.19        25.05 o
   6   5   7          6.23         14.05         2.58 o
   7   5   7          0.56         -0.36         2.76 o
   8   5   7        111.79        116.08         4.32 o
   9   5   7       1324.38       1308.42        14.61 o
  10   5   7        346.70        334.80         7.67 o
  11   5   7        254.04        260.57         7.65 o
  12   5   7        317.91        332.46         9.97 o
  -8   6   7         81.87         82.46         9.67 o
  -7   6   7        550.52        549.70        14.35 o
  -6   6   7        661.48        640.84        10.43 o
  -5   6   7       1099.33       1088.30        16.56 o
  -4   6   7         33.53         29.84         4.07 o
  -3   6   7       3063.27       3089.47        26.01 o
  -2   6   7        229.20        225.68         4.70 o
  -1   6   7       1298.46       1285.42        10.83 o
   0   6   7        228.33        233.90         9.15 o
   1   6   7        200.81        218.34         3.85 o
   2   6   7        202.74        194.53         2.79 o
   3   6   7       1213.79       1239.36         8.63 o
   4   6   7       2039.42       2064.72        19.10 o
   5   6   7        968.93       1016.41        10.18 o
   6   6   7       2717.68       2813.31        24.21 o
   7   6   7        452.26        463.68         7.13 o
   8   6   7        955.18        964.40        12.78 o
   9   6   7          1.08          3.66         5.73 o
  10   6   7        162.69        165.57         6.83 o
  11   6   7          0.10         -4.76         4.76 o
  12   6   7          3.52          6.26         5.55 o
  -8   7   7          2.26         -4.04         7.72 o
  -7   7   7         30.47         37.25         8.61 o
  -6   7   7        169.40        170.64         9.34 o
  -5   7   7        125.99        129.67         7.10 o
  -4   7   7        900.48        924.42        12.28 o
  -3   7   7         48.34         50.48         3.43 o
  -2   7   7        879.22        893.06         9.46 o
  -1   7   7        353.23        365.83         5.06 o
   0   7   7       1600.29       1589.12        12.63 o
   1   7   7          1.48          1.56         1.81 o
   2   7   7       1872.69       1878.69        17.44 o
   3   7   7        588.02        597.70         4.41 o
   4   7   7         44.58         43.16         1.99 o
   5   7   7        103.99        118.00         3.49 o
   6   7   7        611.36        614.84         7.14 o
   7   7   7       1278.70       1255.86        11.71 o
   8   7   7        472.93        458.56        11.82 o
   9   7   7        630.17        616.00        13.16 o
  10   7   7        152.12        152.89         8.60 o
  11   7   7        630.84        643.61        12.05 o
  12   7   7         39.42         46.05         7.00 o
  -7   8   7        114.98        118.88         8.75 o
  -6   8   7        273.95        301.92        10.93 o
  -5   8   7          3.18          6.65         5.94 o
  -4   8   7        326.79        312.17         8.05 o
  -3   8   7        176.74        164.59         6.40 o
  -2   8   7          1.74          2.08         3.25 o
  -1   8   7         59.86         63.72         2.79 o
   0   8   7        221.53        208.92         3.51 o
   1   8   7       1191.33       1219.92        14.86 o
   2   8   7        356.72        345.68         5.64 o
   3   8   7       1839.04       1867.47        15.09 o
   4   8   7        458.37        441.87         6.58 o
   5   8   7       2436.37       2493.53        27.48 o
   6   8   7         16.70         15.87         2.72 o
   7   8   7        653.25        670.07         7.96 o
   8   8   7         65.48         64.35         3.95 o
   9   8   7          1.59          0.41         4.44 o
  10   8   7         69.89         69.03         7.50 o
  11   8   7         85.77         88.82         6.90 o
  -6   9   7        302.62        308.51        30.05 o
  -5   9   7        438.83        443.99        27.28 o
  -4   9   7        425.12        418.18         9.19 o
  -3   9   7       1375.92       1370.85        13.92 o
  -2   9   7          1.13          1.62         3.11 o
  -1   9   7       1560.26       1577.33        13.21 o
   0   9   7        126.57        132.25         4.40 o
   1   9   7        169.45        160.77         4.00 o
   2   9   7          7.29          7.94         3.04 o
   3   9   7        147.13        147.27         4.69 o
   4   9   7        668.93        656.20         7.14 o
   5   9   7        278.06        284.92         6.70 o
   6   9   7        921.91        944.46         7.73 o
   7   9   7         92.18         91.21         6.57 o
   8   9   7        922.52        927.93        16.30 o
   9   9   7         21.49         21.13         4.93 o
  10   9   7        579.43        584.95        13.45 o
  11   9   7         42.17         52.91         8.13 o
  -5  10   7         34.88         37.48         7.11 o
  -4  10   7          0.85          5.07         4.95 o
  -3  10   7          1.65          4.19         3.82 o
  -2  10   7         78.86         78.31         4.79 o
  -1  10   7        294.83        301.16         6.36 o
   0  10   7       1116.06       1119.75        11.73 o
   1  10   7        301.41        285.32         7.22 o
   2  10   7       1420.53       1404.70        13.10 o
   3  10   7         13.67          8.90         2.14 o
   4  10   7        421.86        424.13        19.33 o
   5  10   7        169.87        161.55         4.98 o
   6  10   7        164.51        164.81         5.10 o
   7  10   7          0.30          1.54         3.61 o
   8  10   7         30.32         30.25         4.71 o
   9  10   7        174.78        177.35         6.37 o
  10  10   7        199.58        222.41        25.38 o
  -3  11   7        102.76        104.71         7.27 o
  -2  11   7         39.49         51.78         4.91 o
  -1  11   7          0.65          1.72         5.85 o
   0  11   7         11.92         14.69         3.21 o
   1  11   7         32.88         31.11         3.02 o
   2  11   7        295.79        291.36         7.20 o
   3  11   7        138.48        139.42         7.66 o
   4  11   7        824.29        799.18        32.82 o
   5  11   7       1556.64       1560.98        16.25 o
   6  11   7        109.54         99.55         5.96 o
   7  11   7       1566.60       1550.76        22.62 o
   8  11   7          1.74          4.61         4.30 o
   9  11   7        211.99        216.48        10.30 o
  -1  12   7       1331.18       1383.53        30.42 o
   0  12   7         16.62         20.51         3.65 o
   1  12   7        784.63        791.14        19.03 o
   2  12   7         58.16         53.17         3.57 o
   3  12   7        161.51        172.99        16.63 o
   4  12   7        134.51        137.98        16.34 o
   5  12   7         49.66         46.73         3.77 o
   6  12   7          1.34          6.73         3.82 o
   7  12   7         82.29         77.43         5.43 o
   3  13   7          3.07         16.04        14.29 o
  -5 -11   8        323.32        324.94        10.56 o
  -4 -11   8         45.82         43.50         5.24 o
  -3 -11   8        219.54        210.16         7.16 o
  -2 -11   8         27.46         22.89         6.65 o
  -1 -11   8         21.01         23.51         4.58 o
   0 -11   8          7.97          8.09         4.25 o
   1 -11   8         11.31         17.06         8.61 o
   2 -11   8        100.36        105.26         7.18 o
  -7 -10   8          4.87          1.64         5.03 o
  -6 -10   8         84.83         88.81         5.40 o
  -5 -10   8         35.28         32.93         4.61 o
  -4 -10   8         44.61         39.80         5.31 o
  -3 -10   8        165.16        161.05         5.11 o
  -2 -10   8        339.51        332.34         6.88 o
  -1 -10   8         68.47         64.51         4.65 o
   0 -10   8       1069.44       1074.33        30.34 o
   1 -10   8        111.98        105.13         5.60 o
   2 -10   8        587.50        584.24        20.71 o
   3 -10   8         11.77         14.79         6.50 o
   4 -10   8         38.05         36.68         8.90 o
  -8  -9   8        138.25        133.69         6.35 o
  -7  -9   8         62.29         61.41         5.41 o
  -6  -9   8        305.71        316.87         7.43 o
  -5  -9   8          0.18          0.85         4.55 o
  -4  -9   8         27.43         25.60         4.57 o
  -3  -9   8          2.33          0.91         3.58 o
  -2  -9   8        142.71        132.50         5.25 o
  -1  -9   8         18.20         20.21         3.51 o
   0  -9   8        460.17        434.06         7.60 o
   1  -9   8        830.45        850.46         9.39 o
   2  -9   8        870.34        889.19        19.40 o
   3  -9   8        852.28        882.02        15.46 o
   4  -9   8        276.84        275.63        15.17 o
   5  -9   8        461.80        480.75        13.00 o
   6  -9   8         25.54         21.23         7.53 o
  -9  -8   8          0.07         -0.79         5.42 o
  -8  -8   8         70.28         71.47         5.92 o
  -7  -8   8         67.86         66.96         5.16 o
  -6  -8   8        287.80        280.96         7.09 o
  -5  -8   8        763.48        758.56        11.56 o
  -4  -8   8        638.43        624.71         9.31 o
  -3  -8   8       2087.20       2077.76        17.43 o
  -2  -8   8          4.26          1.26         3.18 o
  -1  -8   8       2606.42       2621.93        20.74 o
   0  -8   8        101.12         98.15         4.75 o
   1  -8   8        199.01        198.50         5.90 o
   2  -8   8         54.24         50.79         4.02 o
   3  -8   8         73.34         62.30         5.98 o
   4  -8   8          3.04          7.00         5.78 o
   5  -8   8        132.43        121.29        14.59 o
   6  -8   8        167.34        162.39         8.87 o
   7  -8   8        173.94        156.97        27.57 o
  -9  -7   8        142.07        139.81         7.06 o
  -8  -7   8         22.69         22.21         4.28 o
  -7  -7   8        711.85        682.70         8.60 o
  -6  -7   8         55.58         54.31         3.89 o
  -5  -7   8          9.10         13.10         4.20 o
  -4  -7   8        189.52        185.75         5.70 o
  -3  -7   8        250.60        257.97         5.60 o
  -2  -7   8         82.60         86.84         3.55 o
  -1  -7   8        534.10        514.76         9.96 o
   0  -7   8        814.03        812.26         8.48 o
   1  -7   8        558.92        547.23         7.61 o
   2  -7   8       1584.36       1597.79        13.78 o
   3  -7   8        261.86        260.28        12.84 o
   4  -7   8        675.73        667.58        12.58 o
   5  -7   8         52.74         52.79         6.46 o
   6  -7   8         39.04         32.58         5.55 o
   7  -7   8         23.14         23.57         5.82 o
   8  -7   8         60.46         62.93         6.90 o
 -10  -6   8         28.46         30.25         5.69 o
  -9  -6   8        261.80        269.89         7.93 o
  -8  -6   8        206.35        191.59         7.62 o
  -7  -6   8        248.99        255.44         8.74 o
  -6  -6   8        722.15        718.10         8.15 o
  -5  -6   8        168.40        167.41         4.82 o
  -4  -6   8       1750.12       1757.42        14.74 o
  -3  -6   8        513.92        509.04         6.01 o
  -2  -6   8       1142.63       1167.15        10.26 o
  -1  -6   8         45.02         39.09         2.47 o
   0  -6   8          2.80          2.23         2.18 o
   1  -6   8          2.40          1.46         2.68 o
   2  -6   8        448.96        476.70         5.55 o
   3  -6   8        696.58        700.39         8.34 o
   4  -6   8        416.87        401.31        14.35 o
   5  -6   8       1760.88       1821.10        19.24 o
   6  -6   8         47.50         45.67         5.08 o
   7  -6   8       1248.82       1255.03        64.03 o
   8  -6   8          0.48          9.10         9.04 o
   9  -6   8        108.35         99.08        11.96 o
 -10  -5   8        386.52        387.40        15.08 o
  -9  -5   8          6.51          7.23         4.26 o
  -8  -5   8        132.20        134.54         4.32 o
  -7  -5   8         16.72         17.47         3.11 o
  -6  -5   8        119.67        120.80         4.49 o
  -5  -5   8        158.22        147.48         3.58 o
  -4  -5   8        915.62        935.57         8.26 o
  -3  -5   8       1819.71       1823.61        12.16 o
  -2  -5   8        245.43        263.29         3.78 o
  -1  -5   8        985.75       1045.00         7.62 o
   0  -5   8         21.11         19.73         1.75 o
   1  -5   8       1451.45       1455.56        10.55 o
   2  -5   8         61.21         53.31         2.12 o
   3  -5   8       1115.69       1052.09         9.03 o
   4  -5   8          1.71          2.73         2.69 o
   5  -5   8         52.21         56.12         3.41 o
   6  -5   8         64.38         67.59         4.00 o
   7  -5   8        530.19        528.15         8.63 o
   8  -5   8        645.80        662.57        15.18 o
   9  -5   8         67.23         77.76         6.39 o
  10  -5   8        267.60        276.89        18.52 o
 -10  -4   8        456.35        473.48         8.79 o
  -9  -4   8        525.23        522.67         9.72 o
  -8  -4   8        232.62        248.24         6.96 o
  -7  -4   8       1169.97       1138.97        10.38 o
  -6  -4   8         26.27         23.86         2.81 o
  -5  -4   8       2523.11       2451.44        16.01 o
  -4  -4   8         22.32         23.60         2.43 o
  -3  -4   8        493.01        483.97         5.41 o
  -2  -4   8       1159.35       1125.94         8.10 o
  -1  -4   8        990.93        960.30         7.11 o
   0  -4   8         39.83         41.17         2.05 o
   1  -4   8       2115.40       2086.56        15.26 o
   2  -4   8       4362.62       4287.06        29.45 o
   3  -4   8        582.80        582.98         6.68 o
   4  -4   8       3646.74       3607.37        27.89 o
   5  -4   8        411.84        408.30         6.35 o
   6  -4   8       1201.09       1225.68        12.09 o
   7  -4   8         55.50         61.26         3.64 o
   8  -4   8        496.07        518.81         8.36 o
   9  -4   8         27.25         37.50         5.73 o
  10  -4   8        110.78        111.93         6.54 o
 -10  -3   8         31.64         30.51         5.94 o
  -9  -3   8          0.59         -4.22         4.22 o
  -8  -3   8          3.27         -1.23         3.66 o
  -7  -3   8         75.62         79.28         3.84 o
  -6  -3   8        596.76        570.26         6.35 o
  -5  -3   8        640.95        619.00         7.70 o
  -4  -3   8       2207.61       2120.77        14.87 o
  -3  -3   8        236.25        227.76         3.93 o
  -2  -3   8       3358.07       3383.79        21.90 o
  -1  -3   8        212.85        208.89         3.21 o
   0  -3   8       2007.78       1967.08        13.22 o
   1  -3   8        201.57        185.74         3.42 o
   2  -3   8        141.15        129.42         3.28 o
   3  -3   8         88.14         82.82         2.83 o
   4  -3   8       2427.61       2307.39        18.61 o
   5  -3   8        835.52        795.35         7.50 o
   6  -3   8        493.66        496.58         6.32 o
   7  -3   8       1509.57       1482.57        16.20 o
   8  -3   8         28.13         28.68         8.50 o
   9  -3   8        847.46        809.41        50.76 o
  10  -3   8        154.93        160.42         8.54 o
  11  -3   8        140.40        136.56         8.87 o
 -10  -2   8        189.51        178.12         7.09 o
  -9  -2   8         22.80         29.35         5.35 o
  -8  -2   8        935.44        937.53        10.50 o
  -7  -2   8          2.13          8.24         3.53 o
  -6  -2   8        291.50        304.28         5.87 o
  -5  -2   8         15.15         19.12         2.36 o
  -4  -2   8        753.30        704.26         7.95 o
  -3  -2   8        485.69        483.15         5.62 o
  -2  -2   8       1213.21       1162.75         9.39 o
  -1  -2   8       1819.93       1886.08        17.43 o
   0  -2   8        572.43        567.20         9.65 o
   1  -2   8       5119.46       5287.31        44.81 o
   2  -2   8        919.53        873.31         9.25 o
   3  -2   8       8235.71       8195.88        59.68 o
   4  -2   8          7.87          4.18         1.81 o
   5  -2   8       2974.46       2799.87        22.26 o
   6  -2   8        407.36        384.23         6.22 o
   7  -2   8         69.14         74.42         5.36 o
   8  -2   8         16.08         19.53         5.26 o
   9  -2   8        301.80        294.97        10.11 o
  10  -2   8         62.58         62.50        10.06 o
  11  -2   8        170.11        161.02         9.08 o
 -10  -1   8          3.25          9.46         5.62 o
  -9  -1   8        214.54        218.96         7.15 o
  -8  -1   8        158.10        160.15         6.08 o
  -7  -1   8        600.43        591.92         8.76 o
  -6  -1   8        124.06        149.76         4.65 o
  -5  -1   8       1886.85       1877.00        16.60 o
  -4  -1   8        162.61        179.82         4.09 o
  -3  -1   8       3393.64       3453.96        24.34 o
  -2  -1   8        741.82        775.41         7.74 o
  -1  -1   8        104.73         96.02         3.24 o
   0  -1   8          1.07         -1.05         1.98 o
   1  -1   8       1312.18       1416.67        14.22 o
   2  -1   8       1002.83       1003.32        10.16 o
   3  -1   8       1760.62       1749.85        12.62 o
   4  -1   8       1173.31       1143.00        10.20 o
   5  -1   8        719.73        719.98         8.75 o
   6  -1   8       2420.89       2432.97        27.44 o
   7  -1   8        126.43        122.86         5.78 o
   8  -1   8       1185.02       1185.33        57.32 o
   9  -1   8         46.48         44.18         6.86 o
  10  -1   8         23.55         34.44         9.34 o
  11  -1   8         58.41         51.52         7.73 o
  12  -1   8        103.52        108.16         9.18 o
 -10   0   8        166.74        165.34        15.28 o
  -9   0   8        323.27        343.57        13.39 o
  -8   0   8         92.20         95.58         6.07 o
  -7   0   8         50.80         44.45         4.00 o
  -6   0   8          7.73          3.48         3.28 o
  -5   0   8        215.61        195.43         9.55 o
  -4   0   8        837.24        805.16         7.69 o
  -3   0   8       1706.85       1689.62        14.23 o
  -2   0   8       3971.97       3944.58        34.11 o
  -1   0   8       2395.57       2477.71        21.99 o
   0   0   8       7324.87       7369.13        54.64 o
   1   0   8        160.17        152.52         3.54 o
   2   0   8       3121.77       3145.95        27.26 o
   3   0   8          0.33         -0.22         1.56 o
   4   0   8         38.88         36.20         1.91 o
   5   0   8        645.34        618.65         6.84 o
   6   0   8        209.06        223.37         4.85 o
   7   0   8        662.52        650.57        10.93 o
   8   0   8          9.97          8.11         4.84 o
   9   0   8       1009.81       1028.58        29.32 o
  10   0   8          5.07          3.28        13.71 o
  11   0   8        903.17        926.67        16.77 o
  12   0   8         31.62         41.22         8.34 o
 -10   1   8        171.94        178.08         7.96 o
  -9   1   8        115.31        128.29         7.08 o
  -8   1   8        546.37        568.40        23.68 o
  -7   1   8          5.38          0.75         4.53 o
  -6   1   8       1898.05       1880.98        15.22 o
  -5   1   8        133.75        131.21         3.68 o
  -4   1   8       1189.45       1165.33         9.85 o
  -3   1   8        354.09        349.69         4.65 o
  -2   1   8         18.44         10.54         1.73 o
  -1   1   8        419.15        436.05         5.78 o
   0   1   8        932.57        929.75         9.37 o
   1   1   8        221.27        202.28         3.76 o
   2   1   8        697.98        683.28         6.45 o
   3   1   8       6218.88       6086.60        51.15 o
   4   1   8         40.18         45.67         1.97 o
   5   1   8       3714.22       3591.83        24.91 o
   6   1   8        612.97        577.42         6.12 o
   7   1   8        184.95        200.22         5.26 o
   8   1   8         30.86         33.14         3.64 o
   9   1   8          1.28          3.80         4.26 o
  10   1   8        261.27        263.90         9.84 o
  11   1   8        366.13        373.86        11.64 o
  12   1   8         80.52         70.62        13.13 o
 -10   2   8         19.19         20.68        11.09 o
  -9   2   8          2.21          3.21         5.70 o
  -8   2   8         16.85         10.48         5.26 o
  -7   2   8          6.19          2.21         4.00 o
  -6   2   8        428.33        420.48         6.33 o
  -5   2   8        738.36        761.60         7.90 o
  -4   2   8       1709.74       1686.77        13.15 o
  -3   2   8       6737.67       6538.73        43.59 o
  -2   2   8        119.91        109.27         4.57 o
  -1   2   8       4926.33       4930.69        28.63 o
   0   2   8        703.92        751.51         5.90 o
   1   2   8        552.53        504.49         4.53 o
   2   2   8        111.34        118.24         2.29 o
   3   2   8          6.64          8.40         1.09 o
   4   2   8        460.99        447.87         3.84 o
   5   2   8       1553.17       1538.10        10.25 o
   6   2   8        185.52        187.83         3.83 o
   7   2   8       1156.34       1160.04        10.06 o
   8   2   8       2553.27       2519.96        19.09 o
   9   2   8        328.72        334.99         6.70 o
  10   2   8       1366.44       1355.52        15.96 o
  11   2   8          5.88          9.66         6.35 o
  12   2   8        116.87        117.86         8.26 o
  -9   3   8         93.83         99.17         6.58 o
  -8   3   8         66.21         75.53         6.82 o
  -7   3   8        381.68        396.28         7.99 o
  -6   3   8          2.65          3.54         3.14 o
  -5   3   8        191.63        201.67         4.90 o
  -4   3   8       1093.97       1034.25         9.23 o
  -3   3   8        144.12        142.00         3.40 o
  -2   3   8       2769.21       2754.35        16.79 o
  -1   3   8        531.86        496.65         4.25 o
   0   3   8       2892.55       2855.59        16.22 o
   1   3   8         33.88         31.50         1.54 o
   2   3   8       5550.35       5550.75        45.14 o
   3   3   8          8.19         11.57         1.20 o
   4   3   8       2091.55       2057.05        11.59 o
   5   3   8        202.92        200.26         2.88 o
   6   3   8        188.22        179.62         3.64 o
   7   3   8         75.63         75.82         2.97 o
   8   3   8         34.48         39.31         3.05 o
   9   3   8        253.11        259.86         7.15 o
  10   3   8         97.28         99.49         4.39 o
  11   3   8        188.21        186.60         6.95 o
  12   3   8         19.53         17.13         5.91 o
  -9   4   8         15.69         13.54         5.78 o
  -8   4   8        393.97        391.38        12.68 o
  -7   4   8         36.33         33.26         4.26 o
  -6   4   8       1154.72       1152.61        13.71 o
  -5   4   8          1.56          3.87         3.47 o
  -4   4   8       1719.83       1742.75        13.56 o
  -3   4   8          1.94          1.49         1.91 o
  -2   4   8       1292.36       1306.90         8.82 o
  -1   4   8        108.69        110.59         2.32 o
   0   4   8        125.03        126.14         2.67 o
   1   4   8        156.76        146.87         3.43 o
   2   4   8        800.18        806.94         7.31 o
   3   4   8        995.42        974.72         8.66 o
   4   4   8        588.06        623.40         5.06 o
   5   4   8       2311.02       2368.38        14.64 o
   6   4   8        303.48        323.79         4.82 o
   7   4   8       2428.94       2467.22        18.12 o
   8   4   8         29.06         26.54         2.82 o
   9   4   8        597.45        603.08         7.43 o
  10   4   8          5.47          8.27         3.59 o
  11   4   8         21.68         29.45         9.77 o
  12   4   8         80.08         81.65         8.75 o
  -9   5   8         20.24         20.13         8.63 o
  -8   5   8        111.66        122.06         8.72 o
  -7   5   8          4.61         12.32         5.31 o
  -6   5   8          8.82         11.28         4.66 o
  -5   5   8        215.17        227.44         6.82 o
  -4   5   8        213.20        206.15         6.21 o
  -3   5   8       1346.45       1324.64        11.10 o
  -2   5   8         42.68         44.06         5.22 o
  -1   5   8       2668.11       2625.85        20.21 o
   0   5   8          7.67          8.03         1.85 o
   1   5   8       2864.67       2875.74        21.55 o
   2   5   8         52.62         46.36         2.48 o
   3   5   8       1355.44       1355.20        10.18 o
   4   5   8          0.41          0.41         1.60 o
   5   5   8        214.97        207.35         3.79 o
   6   5   8        868.33        907.70         8.66 o
   7   5   8       1386.22       1358.67        13.08 o
   8   5   8        830.25        816.33        14.19 o
   9   5   8         66.37         68.50         4.37 o
  10   5   8        889.64        875.11        11.27 o
  11   5   8          3.91         -3.34         5.50 o
  12   5   8        503.20        499.12        21.15 o
  -8   6   8        149.47        142.84         7.66 o
  -7   6   8        411.86        405.31        10.09 o
  -6   6   8         61.67         56.44         5.43 o
  -5   6   8       1478.20       1495.66        21.03 o
  -4   6   8         41.42         42.62         5.18 o
  -3   6   8       1576.86       1552.34        16.98 o
  -2   6   8          1.19         -1.02         2.63 o
  -1   6   8          0.51          1.35         2.12 o
   0   6   8        559.52        547.02         5.94 o
   1   6   8        755.39        736.85         8.14 o
   2   6   8       1974.33       2032.02        15.66 o
   3   6   8        163.45        161.75         3.16 o
   4   6   8       3294.63       3373.08        23.59 o
   5   6   8        128.25        118.69         3.25 o
   6   6   8        758.20        774.35        11.22 o
   7   6   8          0.50          1.05         3.09 o
   8   6   8        305.04        291.50         7.60 o
   9   6   8          5.64         -1.45         4.65 o
  10   6   8         71.30         71.37         5.76 o
  11   6   8         66.60         77.29         6.74 o
  12   6   8         24.31         30.23         6.33 o
  -7   7   8         17.68         12.74         7.39 o
  -6   7   8        114.18        100.91         7.81 o
  -5   7   8          8.47          7.74         5.68 o
  -4   7   8        434.18        442.38        17.50 o
  -3   7   8          1.22         -3.83         3.83 o
  -2   7   8       1595.56       1608.87        14.92 o
  -1   7   8         13.62         21.05         2.50 o
   0   7   8        818.69        804.81         7.74 o
   1   7   8        115.82        114.54         3.25 o
   2   7   8        427.02        413.11         4.28 o
   3   7   8        229.50        242.36         3.45 o
   4   7   8         72.97         69.07         2.18 o
   5   7   8        385.89        373.73         6.13 o
   6   7   8        745.67        718.48         7.47 o
   7   7   8        561.83        583.48         7.15 o
   8   7   8        134.46        128.65         4.76 o
   9   7   8       1162.70       1159.86        14.79 o
  10   7   8          0.16          0.28         5.23 o
  11   7   8        345.33        351.72        11.64 o
  -6   8   8         67.10         64.29         7.81 o
  -5   8   8        251.11        234.13         9.38 o
  -4   8   8          9.82         10.15         5.65 o
  -3   8   8         76.07         74.11         4.71 o
  -2   8   8        331.54        319.61         6.08 o
  -1   8   8        836.99        814.50         8.36 o
   0   8   8        535.41        541.12         8.58 o
   1   8   8       2607.99       2620.85        17.74 o
   2   8   8        361.32        355.96         4.40 o
   3   8   8       3667.97       3695.31        24.34 o
   4   8   8         96.42         93.97         2.28 o
   5   8   8       1451.55       1479.94        11.50 o
   6   8   8         24.46         26.34         3.54 o
   7   8   8        173.63        171.95         5.22 o
   8   8   8          1.23         -0.22         4.36 o
   9   8   8         51.26         48.71         4.50 o
  10   8   8        119.18        100.75         6.45 o
  11   8   8         52.88         56.15         7.73 o
  -5   9   8        704.58        707.73        14.42 o
  -4   9   8        191.61        184.62         8.93 o
  -3   9   8        604.61        588.58         9.94 o
  -2   9   8         22.83         26.59         4.25 o
  -1   9   8        484.67        477.24         6.41 o
   0   9   8          6.86          4.58         2.94 o
   1   9   8         21.47         17.66         2.74 o
   2   9   8        318.48        321.64         9.31 o
   3   9   8        308.66        299.00         5.08 o
   4   9   8        872.76        899.16        11.79 o
   5   9   8         22.33         19.88         2.55 o
   6   9   8        922.32        919.06        10.72 o
   7   9   8          2.45         -2.25         3.99 o
   8   9   8        425.49        433.85         7.66 o
   9   9   8          0.32         -4.27         4.27 o
  10   9   8        207.87        210.67         8.72 o
  -4  10   8          7.99          7.60         9.48 o
  -3  10   8        231.88        225.95         7.29 o
  -2  10   8        455.76        462.06         7.18 o
  -1  10   8        168.81        154.67         5.11 o
   0  10   8       1159.60       1165.00        12.37 o
   1  10   8         19.18         17.44         2.97 o
   2  10   8        901.16        894.83         9.66 o
   3  10   8         93.42         93.41         3.83 o
   4  10   8        604.83        596.34         9.36 o
   5  10   8         34.76         38.57         3.24 o
   6  10   8         64.38         59.94         3.64 o
   7  10   8        277.32        262.64         7.18 o
   8  10   8        359.97        349.27        16.84 o
   9  10   8        665.43        649.39        11.73 o
  10  10   8         32.58         22.66         5.49 o
  -3  11   8         26.01         32.99         6.64 o
  -2  11   8        199.60        186.51         7.18 o
  -1  11   8         15.08         20.37         4.24 o
   0  11   8         97.88         99.46         4.22 o
   1  11   8        397.51        394.49         6.92 o
   2  11   8        102.06        100.48         4.43 o
   3  11   8       1529.91       1552.04        25.73 o
   4  11   8         42.46         33.86         3.24 o
   5  11   8       1208.25       1270.41        44.93 o
   6  11   8         10.89         11.13         3.40 o
   7  11   8        272.14        272.87         7.21 o
   8  11   8         11.05          5.81         4.76 o
  -1  12   8        518.65        523.79         9.53 o
   0  12   8          2.31          8.00         3.87 o
   1  12   8        299.70        305.71         6.19 o
   2  12   8         26.84         26.11         3.12 o
   3  12   8        277.74        269.28         9.56 o
   4  12   8         12.74          7.20         2.80 o
   5  12   8          4.80          4.38         3.05 o
   6  12   8         78.31         68.17         4.74 o
   7  12   8        244.97        238.51        11.75 o
  -4 -11   9        112.80        108.22         6.09 o
  -3 -11   9         24.57         39.98         5.32 o
  -2 -11   9         93.49         92.73         6.31 o
  -1 -11   9        145.39        129.99         6.97 o
   0 -11   9         45.00         44.64         9.92 o
   1 -11   9        255.90        226.08        14.00 o
  -6 -10   9        128.21        121.59         6.25 o
  -5 -10   9         16.40          9.86         4.75 o
  -4 -10   9        387.14        384.10         8.63 o
  -3 -10   9         80.35         82.11        10.15 o
  -2 -10   9       1001.10       1011.59        17.81 o
  -1 -10   9          0.50         -1.73         5.05 o
   0 -10   9        236.46        229.83        15.32 o
   1 -10   9         58.19         60.52         6.50 o
   2 -10   9        275.75        287.60        10.42 o
   3 -10   9        102.48        112.50         7.73 o
   4 -10   9        128.72        115.40         8.34 o
  -7  -9   9         31.16         32.07         5.37 o
  -6  -9   9        111.82        107.19         5.73 o
  -5  -9   9          1.40          3.55         4.89 o
  -4  -9   9         59.53         61.78         5.12 o
  -3  -9   9        187.15        192.26         6.34 o
  -2  -9   9         96.23         89.12         5.09 o
  -1  -9   9        619.73        646.59        10.36 o
   0  -9   9        181.42        174.49         6.46 o
   1  -9   9        611.85        622.78        10.92 o
   2  -9   9        266.25        266.69         9.89 o
   3  -9   9        334.86        321.68        20.71 o
   4  -9   9         13.05         17.26         6.68 o
   5  -9   9        203.11        206.03         9.63 o
   6  -9   9         69.19         67.39        17.36 o
  -8  -8   9         66.70         69.76         5.79 o
  -7  -8   9        348.85        344.59         7.98 o
  -6  -8   9        362.10        369.97         7.80 o
  -5  -8   9       1383.73       1400.14        15.43 o
  -4  -8   9         48.19         55.92         4.79 o
  -3  -8   9        916.76        924.18        12.84 o
  -2  -8   9         25.88         33.43         4.02 o
  -1  -8   9        151.36        152.64         5.25 o
   0  -8   9          4.12          4.67         4.34 o
   1  -8   9         66.18         59.40         8.23 o
   2  -8   9         35.62         37.92         4.85 o
   3  -8   9        208.22        200.76         8.24 o
   4  -8   9        555.86        576.18        15.61 o
   5  -8   9         53.82         55.69         7.21 o
   6  -8   9       1308.02       1305.12        38.22 o
   7  -8   9         29.89         41.74         6.85 o
  -9  -7   9        237.96        233.39         9.07 o
  -8  -7   9         41.50         36.73         4.68 o
  -7  -7   9         26.52         30.00         4.33 o
  -6  -7   9          0.97          0.95         3.82 o
  -5  -7   9         27.74         33.74         3.95 o
  -4  -7   9        116.30        121.12         5.39 o
  -3  -7   9        103.37        104.38         5.20 o
  -2  -7   9       1418.86       1415.75        14.39 o
  -1  -7   9        247.79        248.30         5.57 o
   0  -7   9       2631.65       2647.02        25.75 o
   1  -7   9         74.20         69.53         4.68 o
   2  -7   9        690.40        667.77        12.23 o
   3  -7   9         77.49         78.15         5.49 o
   4  -7   9         95.85         98.54         5.44 o
   5  -7   9          0.20         -5.55         5.55 o
   6  -7   9         59.06         57.38         5.84 o
   7  -7   9         14.67         10.08         5.93 o
   8  -7   9         94.39         99.31        13.86 o
  -9  -6   9        139.25        122.01         6.20 o
  -8  -6   9        183.54        183.81         5.66 o
  -7  -6   9          9.52         10.29         3.91 o
  -6  -6   9        305.01        296.21         6.81 o
  -5  -6   9        123.01        132.45         5.02 o
  -4  -6   9        295.12        297.28         6.42 o
  -3  -6   9          1.83         -1.52         2.88 o
  -2  -6   9          0.34          0.51         2.74 o
  -1  -6   9         45.97         49.45         2.82 o
   0  -6   9        749.91        741.76         7.23 o
   1  -6   9        669.73        662.82         8.20 o
   2  -6   9        440.15        418.47         7.91 o
   3  -6   9       1992.33       2024.05        24.17 o
   4  -6   9        358.98        343.26         9.40 o
   5  -6   9       1263.85       1264.24        16.32 o
   6  -6   9        111.61        114.66         6.00 o
   7  -6   9        231.14        214.09         7.58 o
   8  -6   9          1.95         -5.08         8.46 o
   9  -6   9          7.68         -8.05         8.05 o
  -9  -5   9          0.44         -2.37         4.23 o
  -8  -5   9         26.00         26.44         4.05 o
  -7  -5   9        120.84        118.71         4.03 o
  -6  -5   9        445.98        453.64         6.07 o
  -5  -5   9       1568.48       1591.33        11.61 o
  -4  -5   9         51.34         60.20         2.98 o
  -3  -5   9       3235.74       3315.33        21.99 o
  -2  -5   9          3.52          1.98         2.11 o
  -1  -5   9       3067.77       3041.77        20.05 o
   0  -5   9         84.64         80.71         2.42 o
   1  -5   9       1820.77       1859.14        17.68 o
   2  -5   9         69.37         77.34         4.08 o
   3  -5   9         11.80         15.90         2.54 o
   4  -5   9         59.40         60.79         3.07 o
   5  -5   9        170.22        154.22         4.66 o
   6  -5   9        216.25        209.72         5.84 o
   7  -5   9        102.69        100.05         4.89 o
   8  -5   9        354.03        339.63         8.95 o
   9  -5   9        315.90        293.41         9.61 o
 -10  -4   9          1.22         -1.70         5.74 o
  -9  -4   9        441.47        436.91         9.50 o
  -8  -4   9         25.84         23.81         4.11 o
  -7  -4   9        647.39        642.84         8.63 o
  -6  -4   9        127.42        118.28         3.72 o
  -5  -4   9        248.62        264.29         4.76 o
  -4  -4   9        251.65        243.03         4.59 o
  -3  -4   9        117.60        109.11         3.85 o
  -2  -4   9         18.19         18.44         2.14 o
  -1  -4   9         62.83         74.04         2.63 o
   0  -4   9       2346.16       2395.48        17.33 o
   1  -4   9         81.62         81.72         2.93 o
   2  -4   9       2530.82       2594.08        20.54 o
   3  -4   9        776.82        730.91         7.95 o
   4  -4   9        268.34        315.32         5.62 o
   5  -4   9         72.28         61.90         3.58 o
   6  -4   9         24.98         24.92         3.63 o
   7  -4   9         47.77         41.55         4.84 o
   8  -4   9        235.18        261.02         8.37 o
   9  -4   9        193.19        202.07        18.89 o
  10  -4   9         70.17         63.37         6.22 o
 -10  -3   9         17.89         23.36         5.76 o
  -9  -3   9         12.48         14.39         4.76 o
  -8  -3   9         19.68         26.43         4.35 o
  -7  -3   9        223.40        239.68         7.34 o
  -6  -3   9        787.93        781.17        13.51 o
  -5  -3   9        495.90        512.43         5.85 o
  -4  -3   9       2468.37       2575.22        17.79 o
  -3  -3   9        195.42        204.30         4.00 o
  -2  -3   9       1922.05       1967.99        16.75 o
  -1  -3   9        232.93        219.70         3.75 o
   0  -3   9       1488.93       1506.73        11.51 o
   1  -3   9        748.47        689.52         7.14 o
   2  -3   9        103.42         89.03         2.93 o
   3  -3   9        273.31        278.51         6.47 o
   4  -3   9        321.72        304.00         6.20 o
   5  -3   9       2477.01       2502.64        20.50 o
   6  -3   9         10.73          7.10         2.79 o
   7  -3   9       2279.16       2259.27        19.33 o
   8  -3   9          2.49          2.11         4.42 o
   9  -3   9        190.77        189.18         6.84 o
  10  -3   9          0.24         -1.21         6.91 o
  11  -3   9         60.58         60.26         6.62 o
 -10  -2   9        473.89        505.65        10.49 o
  -9  -2   9         93.54         94.97         6.23 o
  -8  -2   9        110.38        111.83         5.79 o
  -7  -2   9          0.96          5.17         3.99 o
  -6  -2   9         40.46         39.47         3.68 o
  -5  -2   9         23.38         38.03         3.57 o
  -4  -2   9          9.41         12.93         2.23 o
  -3  -2   9         18.31         20.61         2.33 o
  -2  -2   9         82.50         76.97         3.38 o
  -1  -2   9       4649.36       4594.88        31.36 o
   0  -2   9        243.94        234.29         3.48 o
   1  -2   9       6455.69       6262.48        46.02 o
   2  -2   9         54.42         49.07         2.50 o
   3  -2   9        861.83        803.00         7.98 o
   4  -2   9        116.30        103.18         3.20 o
   5  -2   9         91.42         91.25         3.06 o
   6  -2   9          1.94          1.63         3.25 o
   7  -2   9        347.37        360.28         9.69 o
   8  -2   9        151.51        138.60         7.00 o
   9  -2   9        648.60        647.99        18.23 o
  10  -2   9        870.07        889.41        25.82 o
  11  -2   9         77.27         75.86         8.66 o
 -10  -1   9         79.34         80.66         6.55 o
  -9  -1   9         21.24         24.32         5.55 o
  -8  -1   9         30.65         33.14         6.27 o
  -7  -1   9       1012.08        987.67        10.69 o
  -6  -1   9          1.50          3.56         3.94 o
  -5  -1   9       1283.51       1268.62        11.62 o
  -4  -1   9        218.12        219.68         7.87 o
  -3  -1   9        690.75        674.44         6.89 o
  -2  -1   9          3.09          7.83         1.87 o
  -1  -1   9          1.69          3.34         1.56 o
   0  -1   9        343.20        342.89         3.95 o
   1  -1   9       1292.55       1275.45        10.93 o
   2  -1   9       1692.57       1638.05        16.80 o
   3  -1   9        790.18        757.21         7.47 o
   4  -1   9       5319.11       5183.19        38.33 o
   5  -1   9        278.14        254.46         8.75 o
   6  -1   9       2041.72       2007.61        23.62 o
   7  -1   9        164.69        174.93        11.38 o
   8  -1   9        568.62        574.23        11.65 o
   9  -1   9        185.20        182.52         8.15 o
  10  -1   9        159.63        159.06         8.45 o
  11  -1   9         15.19         16.97         7.73 o
 -10   0   9          8.47         12.96         6.06 o
  -9   0   9         87.31         94.78         7.90 o
  -8   0   9          0.00         -4.49         5.26 o
  -7   0   9          0.80          4.74         3.92 o
  -6   0   9         58.40         63.57         4.07 o
  -5   0   9        266.29        259.90         8.73 o
  -4   0   9       2676.82       2615.61        21.40 o
  -3   0   9         16.58         26.30         2.29 o
  -2   0   9       6155.71       6123.77        51.94 o
  -1   0   9         18.66         18.44         2.00 o
   0   0   9       2022.02       1989.11        15.92 o
   1   0   9        126.07        137.49         3.75 o
   2   0   9        784.52        779.10         8.53 o
   3   0   9          0.03          0.25         1.78 o
   4   0   9         24.06         29.23         2.31 o
   5   0   9         40.01         46.67         2.73 o
   6   0   9        213.69        197.76         5.17 o
   7   0   9       1277.13       1272.55        17.02 o
   8   0   9        294.13        291.49         8.96 o
   9   0   9       1453.00       1479.25        20.31 o
  10   0   9        197.99        191.77         8.54 o
  11   0   9        304.52        272.79        10.73 o
  12   0   9          7.25         -0.98         7.88 o
 -10   1   9        160.52        160.90         8.12 o
  -9   1   9          0.06          7.46         5.94 o
  -8   1   9        497.88        480.95        11.25 o
  -7   1   9          5.87          5.52         4.82 o
  -6   1   9        588.16        630.82         8.82 o
  -5   1   9          1.32          4.29         3.10 o
  -4   1   9        102.47        108.08         3.34 o
  -3   1   9          0.38         -2.06         2.06 o
  -2   1   9       1365.88       1319.27        10.42 o
  -1   1   9        235.99        225.41         3.91 o
   0   1   9        374.40        351.61         4.80 o
   1   1   9       7994.21       8059.10        62.78 o
   2   1   9          2.12          0.50         1.79 o
   3   1   9       8746.62       8615.93        55.72 o
   4   1   9         59.67         54.37         2.86 o
   5   1   9       3045.89       3075.53        22.20 o
   6   1   9        220.75        230.36         5.03 o
   7   1   9        121.04        115.11         3.96 o
   8   1   9         11.31         10.62         4.09 o
   9   1   9        578.19        599.88        15.32 o
  10   1   9        343.43        347.11        11.12 o
  11   1   9        145.12        126.31        13.13 o
  12   1   9        298.06        304.34        11.83 o
  -9   2   9          0.86          0.99         5.93 o
  -8   2   9        316.77        322.37         9.34 o
  -7   2   9        397.51        433.26         8.45 o
  -6   2   9         22.61         25.50         4.50 o
  -5   2   9       2878.60       2858.60        21.15 o
  -4   2   9          0.02          2.59         2.48 o
  -3   2   9       1950.61       1944.86        19.11 o
  -2   2   9        321.74        315.57         4.37 o
  -1   2   9       1573.38       1554.12        11.86 o
   0   2   9        191.02        195.00         3.03 o
   1   2   9        332.98        347.05         4.44 o
   2   2   9         58.79         57.77         1.64 o
   3   2   9        878.66        866.22         7.08 o
   4   2   9        743.37        786.03         7.44 o
   5   2   9        493.60        484.67         5.58 o
   6   2   9       3401.58       3404.40        24.46 o
   7   2   9        137.06        135.77         5.93 o
   8   2   9       1761.94       1788.12        18.23 o
   9   2   9         24.79         23.56         8.17 o
  10   2   9        142.81        133.77         6.63 o
  11   2   9          0.02         -0.11         6.64 o
  12   2   9          5.10         17.07         7.22 o
  -9   3   9        283.48        279.10        11.02 o
  -8   3   9         10.89         12.21         4.92 o
  -7   3   9        466.62        455.32         8.51 o
  -6   3   9         71.19         67.66         3.82 o
  -5   3   9         10.54          8.70         2.93 o
  -4   3   9        134.56        139.44         4.46 o
  -3   3   9        372.83        363.23         5.03 o
  -2   3   9        239.43        243.17         4.71 o
  -1   3   9        228.32        230.29         3.22 o
   0   3   9       5056.57       5071.84        30.06 o
   1   3   9        275.45        277.71         3.34 o
   2   3   9       6043.65       6048.45        33.48 o
   3   3   9         35.86         33.03         1.79 o
   4   3   9       1020.36        989.19         6.71 o
   5   3   9         29.45         36.27         1.84 o
   6   3   9         21.90         25.71         2.13 o
   7   3   9        410.22        403.10         6.14 o
   8   3   9         22.90         20.67         3.29 o
   9   3   9        674.01        669.00         8.98 o
  10   3   9        126.52        138.77         7.93 o
  11   3   9        825.13        834.15        17.08 o
  12   3   9          0.28         -5.67         5.67 o
  -9   4   9          1.18         -7.89         7.92 o
  -8   4   9        522.28        517.76        10.66 o
  -7   4   9          3.41          9.25         3.91 o
  -6   4   9       1611.80       1666.26        15.75 o
  -5   4   9          2.21          1.38         2.95 o
  -4   4   9       1421.49       1416.50        11.76 o
  -3   4   9       1448.08       1421.24        11.40 o
  -2   4   9         34.29         34.63         2.02 o
  -1   4   9        178.07        169.72         2.87 o
   0   4   9        635.16        651.77         4.83 o
   1   4   9       1022.61       1011.07         7.95 o
   2   4   9        125.51        128.15         2.72 o
   3   4   9       3414.37       3513.51        25.93 o
   4   4   9          4.42          7.03         1.38 o
   5   4   9       4077.85       4176.95        22.50 o
   6   4   9         53.80         58.50         2.17 o
   7   4   9       1505.60       1534.55        12.34 o
   8   4   9         19.24         25.67         4.17 o
   9   4   9         12.33         18.54         3.61 o
  10   4   9         24.07         26.14         4.20 o
  11   4   9         12.56         23.18         7.30 o
  12   4   9         28.75         29.62         7.72 o
  -8   5   9         21.59         25.31         7.97 o
  -7   5   9        112.91        107.23         6.75 o
  -6   5   9        278.26        287.60        16.08 o
  -5   5   9        523.19        543.47        10.80 o
  -4   5   9          2.20         -0.11         3.24 o
  -3   5   9       1601.58       1594.70        14.60 o
  -2   5   9         37.39         39.69         2.98 o
  -1   5   9       2709.10       2656.78        22.33 o
   0   5   9         69.75         72.80         2.64 o
   1   5   9       1942.32       1888.12        14.98 o
   2   5   9         46.20         32.95         2.12 o
   3   5   9          3.88          5.16         2.05 o
   4   5   9        145.91        165.58         3.85 o
   5   5   9        568.59        513.52         5.73 o
   6   5   9        665.40        658.34         7.21 o
   7   5   9        182.55        171.04         5.27 o
   8   5   9       1467.91       1434.40        14.06 o
   9   5   9         32.09         39.90         4.98 o
  10   5   9       1277.06       1273.02        15.99 o
  11   5   9          0.30          4.65         5.71 o
  12   5   9        298.34        303.12        11.76 o
  -8   6   9          8.90          5.45         8.22 o
  -7   6   9        692.12        673.57        24.13 o
  -6   6   9        149.42        144.56         6.65 o
  -5   6   9        639.28        627.91        16.19 o
  -4   6   9         72.29         73.40         5.94 o
  -3   6   9         57.18         55.07         4.25 o
  -2   6   9        193.15        175.13         4.96 o
  -1   6   9        797.48        803.04         8.30 o
   0   6   9       1841.81       1838.52        14.86 o
   1   6   9         45.16         43.53         2.37 o
   2   6   9       4006.96       4091.35        30.18 o
   3   6   9          7.77          4.40         2.05 o
   4   6   9       2986.08       3069.79        23.16 o
   5   6   9        214.84        240.40         4.69 o
   6   6   9       1387.05       1345.17        11.69 o
   7   6   9        454.27        471.02         7.16 o
   8   6   9         13.77         12.16         4.26 o
   9   6   9         12.09         11.79         5.88 o
  10   6   9        143.04        119.53        13.42 o
  11   6   9        584.55        588.38        11.05 o
  12   6   9         25.04         37.02         6.68 o
  -7   7   9          4.12          6.90         7.72 o
  -6   7   9        257.58        273.93        32.67 o
  -5   7   9         79.15         78.89         7.01 o
  -4   7   9        719.52        738.92        22.61 o
  -3   7   9          5.42         17.03         4.07 o
  -2   7   9        440.48        443.38        10.20 o
  -1   7   9         57.79         60.14         3.08 o
   0   7   9        303.66        306.73         6.14 o
   1   7   9          1.94         -0.05         2.22 o
   2   7   9        151.07        156.22         3.86 o
   3   7   9        514.07        515.50         5.89 o
   4   7   9        400.89        402.06         5.31 o
   5   7   9       2015.08       2001.15        16.98 o
   6   7   9         63.45         66.13         2.77 o
   7   7   9       1823.84       1838.76        14.55 o
   8   7   9        119.55        118.02         4.75 o
   9   7   9        923.43        948.97        38.22 o
  10   7   9          3.90          5.25         6.19 o
  11   7   9         66.71         66.18         7.94 o
  -6   8   9         54.54         63.97        15.02 o
  -5   8   9         47.22         53.65         7.14 o
  -4   8   9         58.26         52.45         6.35 o
  -3   8   9        320.84        324.49         8.09 o
  -2   8   9        134.62        123.40         5.01 o
  -1   8   9       1067.20       1107.44        10.63 o
   0   8   9         18.37         20.54         2.68 o
   1   8   9       2409.86       2456.87        21.96 o
   2   8   9         14.11         13.76         1.98 o
   3   8   9       1330.37       1359.56        10.20 o
   4   8   9        108.91        108.87         3.09 o
   5   8   9         24.28         27.86         2.57 o
   6   8   9          0.38          0.13         2.69 o
   7   8   9         19.36         18.55         3.08 o
   8   8   9        524.69        514.28         8.24 o
   9   8   9          4.38          7.05        14.00 o
  10   8   9        445.71        449.20        29.32 o
  11   8   9          4.52         -2.30         7.73 o
  -5   9   9        689.33        710.76        14.74 o
  -4   9   9          2.34          8.45         6.27 o
  -3   9   9        414.02        421.50         9.00 o
  -2   9   9          4.33          6.12         3.63 o
  -1   9   9          9.47          5.94         2.94 o
   0   9   9        286.47        294.17         5.55 o
   1   9   9         31.83         31.93         3.22 o
   2   9   9        793.01        824.28         9.34 o
   3   9   9         27.78         28.58         6.82 o
   4   9   9        602.82        602.34         7.81 o
   5   9   9         29.49         30.17         2.59 o
   6   9   9       1083.61       1067.36         8.75 o
   7   9   9         46.40         51.17         3.98 o
   8   9   9        668.99        653.73        11.45 o
   9   9   9         12.59          9.80         5.01 o
  10   9   9          2.98          7.83         6.50 o
  -4  10   9        456.44        453.59        25.23 o
  -3  10   9         12.95         14.25         4.90 o
  -2  10   9        936.85        958.18        10.90 o
  -1  10   9        103.21         97.61         4.96 o
   0  10   9        902.17        912.02        13.94 o
   1  10   9        514.21        516.87        15.41 o
   2  10   9        205.28        203.53         8.55 o
   3  10   9        129.09        129.14         4.61 o
   4  10   9         78.16         68.49         5.60 o
   5  10   9        156.62        145.79         5.01 o
   6  10   9        114.10        101.29         4.11 o
   7  10   9        566.19        587.91         7.44 o
   8  10   9         51.93         53.19         3.61 o
   9  10   9        498.66        524.79        16.77 o
  -2  11   9          8.81         10.72         4.98 o
  -1  11   9        221.90        230.58         7.51 o
   0  11   9         49.46         50.76         5.05 o
   1  11   9        759.67        759.24         9.80 o
   2  11   9          8.22          8.33         3.26 o
   3  11   9       1475.69       1495.08        24.30 o
   4  11   9         20.22         21.40         3.37 o
   5  11   9        768.11        778.26        11.34 o
   6  11   9         23.57         23.93         3.66 o
   7  11   9         62.39         64.16         5.03 o
   8  11   9          4.37          2.64         3.67 o
   0  12   9         27.07         26.78         4.70 o
   1  12   9        221.89        215.45         5.90 o
   2  12   9         17.77         16.52         3.43 o
   3  12   9          1.37          2.11         3.22 o
   4  12   9         33.04         33.35         3.65 o
   5  12   9        337.11        324.97        12.72 o
   6  12   9        470.11        475.19        10.57 o
  -1 -11  10         73.34         81.45         6.59 o
  -5 -10  10         70.95         68.20         5.48 o
  -4 -10  10        619.00        592.28        11.93 o
  -3 -10  10          1.89         -2.71         4.93 o
  -2 -10  10        326.30        344.66         9.98 o
  -1 -10  10         55.47         58.43         5.98 o
   0 -10  10         81.34         84.44         6.25 o
   1 -10  10          0.26          6.42         6.39 o
   2 -10  10         10.68         16.92         6.60 o
   3 -10  10          6.70          9.80         7.88 o
  -6  -9  10         34.19         22.22         5.16 o
  -5  -9  10          4.85          4.20         5.33 o
  -4  -9  10        440.18        422.13        11.29 o
  -3  -9  10        303.21        312.30         7.90 o
  -2  -9  10        447.30        459.85        13.40 o
  -1  -9  10       1338.96       1317.46        24.54 o
   0  -9  10        174.93        167.39         6.81 o
   1  -9  10       1179.32       1194.91        15.39 o
   2  -9  10        157.08        165.98        12.25 o
   3  -9  10        817.23        840.62        15.78 o
   4  -9  10        356.43        375.36        15.17 o
   5  -9  10         30.74         33.16         7.73 o
  -7  -8  10        751.01        724.37        13.19 o
  -6  -8  10         42.62         49.54         5.11 o
  -5  -8  10        309.19        298.96         8.63 o
  -4  -8  10         78.85         74.07         5.31 o
  -3  -8  10        494.86        515.55         9.11 o
  -2  -8  10        250.68        249.92         6.95 o
  -1  -8  10          1.66          3.04         3.95 o
   0  -8  10          5.31          5.69         4.68 o
   1  -8  10        207.86        209.04         7.46 o
   2  -8  10        916.76        914.37        12.97 o
   3  -8  10          8.56         16.77         6.19 o
   4  -8  10       1418.51       1408.03        21.04 o
   5  -8  10          6.04         10.78         7.00 o
   6  -8  10        265.69        282.68        13.68 o
  -8  -7  10         47.40         42.68         4.94 o
  -7  -7  10         86.30         81.33         5.69 o
  -6  -7  10          7.61         12.56         4.10 o
  -5  -7  10        257.07        258.40         8.57 o
  -4  -7  10        884.56        888.04        11.41 o
  -3  -7  10         59.85         56.11         3.98 o
  -2  -7  10       1681.52       1686.16        14.59 o
  -1  -7  10         10.07          9.56         3.76 o
   0  -7  10        440.93        463.63        11.64 o
   1  -7  10        130.38        123.86         4.69 o
   2  -7  10        270.88        276.28         6.63 o
   3  -7  10         38.78         43.67         4.76 o
   4  -7  10         17.25          6.66         4.76 o
   5  -7  10         60.10         51.03         5.44 o
   6  -7  10        383.34        389.63         9.98 o
   7  -7  10        381.60        351.60        10.82 o
  -9  -6  10         83.62         96.55         6.30 o
  -8  -6  10        417.61        438.59         8.93 o
  -7  -6  10        155.48        162.90         5.40 o
  -6  -6  10        471.24        455.52         7.31 o
  -5  -6  10         49.90         59.27         3.86 o
  -4  -6  10        166.92        171.43         5.28 o
  -3  -6  10          1.19          0.65         3.19 o
  -2  -6  10        135.65        137.28         6.46 o
  -1  -6  10        341.18        361.96         5.97 o
   0  -6  10        119.49        108.50         3.74 o
   1  -6  10       1564.57       1579.07        14.83 o
   2  -6  10         31.38         30.82         3.58 o
   3  -6  10       1727.72       1728.84        16.05 o
   4  -6  10         34.73         41.68         4.89 o
   5  -6  10        516.49        503.13        11.23 o
   6  -6  10         98.08         98.14         6.12 o
   7  -6  10          8.52          1.48         5.69 o
   8  -6  10          0.89          9.26         7.77 o
  -9  -5  10         63.75         67.80         7.24 o
  -8  -5  10        393.98        410.88        10.31 o
  -7  -5  10        937.91        937.46        13.52 o
  -6  -5  10          3.61          5.01         3.16 o
  -5  -5  10       1807.51       1818.36        13.07 o
  -4  -5  10         50.78         52.73         3.14 o
  -3  -5  10       1186.32       1198.01         9.90 o
  -2  -5  10        261.14        264.86         4.85 o
  -1  -5  10        667.36        697.13         6.74 o
   0  -5  10        398.84        409.67         5.08 o
   1  -5  10          0.39         -1.79         2.42 o
   2  -5  10          0.67         -0.25         2.47 o
   3  -5  10        327.69        336.18         5.52 o
   4  -5  10        805.72        836.00         8.46 o
   5  -5  10        308.57        315.21         6.54 o
   6  -5  10       1401.50       1431.44        18.06 o
   7  -5  10         46.08         49.64         5.27 o
   8  -5  10        612.89        636.08        13.03 o
   9  -5  10          2.15         11.33         6.25 o
  -9  -4  10        120.93        121.51         5.76 o
  -8  -4  10          6.28          5.02         4.06 o
  -7  -4  10        250.75        245.42         6.49 o
  -6  -4  10         24.70         23.87         3.28 o
  -5  -4  10          2.35          7.87         2.80 o
  -4  -4  10         41.00         38.61         2.98 o
  -3  -4  10         61.17         66.77         3.35 o
  -2  -4  10       2171.69       2176.39        15.26 o
  -1  -4  10         93.30        103.16         3.13 o
   0  -4  10       3524.36       3488.82        24.54 o
   1  -4  10        174.76        160.97         4.41 o
   2  -4  10       1096.24       1126.94        10.70 o
   3  -4  10         28.63         26.77         2.93 o
   4  -4  10        446.54        435.07         6.57 o
   5  -4  10        188.32        177.25         5.10 o
   6  -4  10         18.46         14.48         3.73 o
   7  -4  10         12.99          9.29         4.67 o
   8  -4  10          6.44          2.90         5.13 o
   9  -4  10        460.91        477.67        16.04 o
  10  -4  10          3.96         -2.03         7.30 o
  -9  -3  10          8.18         10.33         5.62 o
  -8  -3  10        758.01        786.48        10.41 o
  -7  -3  10          3.70          2.70         3.68 o
  -6  -3  10       1528.28       1545.58        14.08 o
  -5  -3  10         93.37         86.66         3.33 o
  -4  -3  10        652.07        630.03         6.85 o
  -3  -3  10        470.05        460.90         7.04 o
  -2  -3  10         57.52         46.46         2.63 o
  -1  -3  10         87.91         81.89         2.69 o
   0  -3  10       2277.93       2140.77        15.78 o
   1  -3  10        734.50        719.86         7.70 o
   2  -3  10       1741.45       1679.51        14.35 o
   3  -3  10       4703.47       4529.99        34.39 o
   4  -3  10         34.34         26.87         2.96 o
   5  -3  10       2972.41       2897.81        23.45 o
   6  -3  10         43.16         31.28         4.18 o
   7  -3  10        956.59        963.27        10.94 o
   8  -3  10          2.96          2.71         4.77 o
   9  -3  10        336.27        348.98         8.92 o
  10  -3  10        109.55        100.78         6.72 o
 -10  -2  10          3.87          5.27         5.99 o
  -9  -2  10         29.03         35.80         5.95 o
  -8  -2  10         36.27         35.37         4.69 o
  -7  -2  10        200.61        207.30         5.96 o
  -6  -2  10         11.27         11.98         3.76 o
  -5  -2  10        452.40        434.25         8.30 o
  -4  -2  10         10.71          8.48         2.63 o
  -3  -2  10       3827.08       3689.31        26.21 o
  -2  -2  10          8.94          1.06         2.23 o
  -1  -2  10       3325.82       3328.45        23.41 o
   0  -2  10          8.63          7.04         1.78 o
   1  -2  10        863.30        802.22         8.08 o
   2  -2  10         64.68         62.90         2.73 o
   3  -2  10        750.17        700.32         7.72 o
   4  -2  10         63.39         52.75         2.99 o
   5  -2  10         21.19         18.02         3.53 o
   6  -2  10        742.17        781.61        18.06 o
   7  -2  10        115.52        113.57         5.28 o
   8  -2  10       1110.36       1181.61        17.84 o
   9  -2  10         29.11         24.97         6.70 o
  10  -2  10        227.36        250.45        15.02 o
  11  -2  10          9.95          7.85         7.83 o
 -10  -1  10         18.05         14.18         6.07 o
  -9  -1  10        692.59        668.75        12.08 o
  -8  -1  10          5.82          3.45         5.07 o
  -7  -1  10       1178.58       1200.35        12.29 o
  -6  -1  10        400.19        379.62         6.78 o
  -5  -1  10        570.07        562.67        12.67 o
  -4  -1  10        272.11        289.41         6.22 o
  -3  -1  10         20.20         10.62         3.19 o
  -2  -1  10        124.67        113.62         3.14 o
  -1  -1  10        146.33        155.79         3.74 o
   0  -1  10        793.25        771.28         6.79 o
   1  -1  10        376.20        375.68         5.92 o
   2  -1  10       1663.17       1649.59        13.97 o
   3  -1  10        177.51        173.35         4.76 o
   4  -1  10       2369.97       2371.39        26.51 o
   5  -1  10         13.96          7.38         3.08 o
   6  -1  10        389.78        400.73         9.08 o
   7  -1  10         24.96         22.52         4.95 o
   8  -1  10         36.56         37.83         5.88 o
   9  -1  10          5.86          2.63         5.98 o
  10  -1  10         21.36         17.99         8.61 o
  11  -1  10        446.23        436.96        13.80 o
  -9   0  10         31.81         29.20         5.77 o
  -8   0  10        104.89        115.88        11.98 o
  -7   0  10          1.17         -1.69         4.38 o
  -6   0  10        825.25        841.21        10.49 o
  -5   0  10         29.84         31.98         4.23 o
  -4   0  10       2086.16       2080.43        20.65 o
  -3   0  10        361.11        344.73         8.69 o
  -2   0  10       1969.45       1861.11        19.81 o
  -1   0  10         43.21         38.45         2.12 o
   0   0  10        234.47        247.45         3.79 o
   1   0  10        164.07        156.67         4.26 o
   2   0  10         60.19         71.54         3.03 o
   3   0  10       1875.64       1865.11        30.01 o
   4   0  10        514.31        494.32         5.55 o
   5   0  10       2752.22       2767.44        22.08 o
   6   0  10         37.82         30.79         3.54 o
   7   0  10       1535.22       1568.99        20.01 o
   8   0  10         42.77         31.94         5.83 o
   9   0  10        688.98        724.69        20.86 o
  10   0  10        101.95        107.75        17.36 o
  11   0  10          5.10         11.08         7.27 o
  -9   1  10         30.36         40.19         6.69 o
  -8   1  10        360.33        364.24        10.08 o
  -7   1  10         40.77         47.45         5.60 o
  -6   1  10         68.94         67.22         4.46 o
  -5   1  10          6.38          8.52         3.55 o
  -4   1  10          4.87          5.72         2.65 o
  -3   1  10        203.21        198.81         5.12 o
  -2   1  10         23.55         24.73         2.29 o
  -1   1  10       2735.22       2692.21        21.17 o
   0   1  10          0.31          3.18         1.96 o
   1   1  10       7670.28       7641.45        64.80 o
   2   1  10        450.38        414.26         4.85 o
   3   1  10       2978.31       2939.96        20.91 o
   4   1  10        962.61        896.41         8.03 o
   5   1  10        111.52         99.95         2.97 o
   6   1  10          2.50         -1.31         2.76 o
   7   1  10        144.56        141.23         7.16 o
   8   1  10        316.42        323.65         7.65 o
   9   1  10         39.83         41.45         6.18 o
  10   1  10         73.89         72.91         7.30 o
  11   1  10        112.59        110.30         8.34 o
  12   1  10        260.16        273.73        18.82 o
  -9   2  10          6.93          6.51         6.24 o
  -8   2  10          8.67          6.10         5.67 o
  -7   2  10        564.79        565.08         9.47 o
  -6   2  10         23.15         25.98         4.20 o
  -5   2  10       1338.94       1338.11        11.95 o
  -4   2  10        216.97        209.89         4.83 o
  -3   2  10        630.09        619.50         6.77 o
  -2   2  10         85.76         93.43         3.89 o
  -1   2  10         67.29         71.08         2.82 o
   0   2  10        401.52        420.80         5.67 o
   1   2  10         28.84         29.32         1.88 o
   2   2  10       1473.92       1519.25        10.91 o
   3   2  10        822.81        824.24         6.87 o
   4   2  10       2577.61       2596.36        20.91 o
   5   2  10        493.77        487.07         5.70 o
   6   2  10       3727.08       3708.76        26.63 o
   7   2  10         34.78         38.05         3.49 o
   8   2  10        908.63        888.47        10.06 o
   9   2  10         34.12         34.58         4.79 o
  10   2  10         95.44         87.62         5.90 o
  11   2  10          4.91         10.22        11.81 o
  12   2  10        141.22        153.94         8.83 o
  -9   3  10        102.68        104.43         7.34 o
  -8   3  10         47.82         53.57         5.52 o
  -7   3  10         52.64         55.76         5.00 o
  -6   3  10         70.40         72.13         4.14 o
  -5   3  10          0.78         -0.80         3.06 o
  -4   3  10        412.99        407.77         9.46 o
  -3   3  10          0.79          0.59         2.42 o
  -2   3  10       4804.64       4736.15        32.28 o
  -1   3  10        223.51        219.93         3.68 o
   0   3  10       5307.33       5322.22        42.94 o
   1   3  10        195.45        208.72         3.43 o
   2   3  10        347.38        312.90         3.69 o
   3   3  10         64.91         59.71         2.63 o
   4   3  10        133.12        136.56         3.22 o
   5   3  10          3.99          2.32         2.15 o
   6   3  10          7.10         10.62         2.67 o
   7   3  10        610.33        623.76         7.18 o
   8   3  10        425.96        422.87         7.14 o
   9   3  10       1317.89       1326.53        21.22 o
  10   3  10         19.15         10.76         4.88 o
  11   3  10        784.91        788.74        12.28 o
  12   3  10         31.51         26.85         6.14 o
  -8   4  10        427.72        421.46        13.08 o
  -7   4  10         54.98         54.81         9.90 o
  -6   4  10        198.82        205.55         8.79 o
  -5   4  10        198.24        193.85         5.10 o
  -4   4  10         10.54         13.38         2.90 o
  -3   4  10          0.75         -2.24         2.44 o
  -2   4  10        249.00        233.07         3.98 o
  -1   4  10        659.75        650.38         5.84 o
   0   4  10         44.74         44.07         1.90 o
   1   4  10       1986.18       1981.75        12.74 o
   2   4  10         37.21         54.55         1.83 o
   3   4  10       3119.19       3217.23        20.58 o
   4   4  10         78.98         77.55         2.46 o
   5   4  10       1757.68       1775.87        12.63 o
   6   4  10         20.35         18.90         2.47 o
   7   4  10         23.42         31.35         2.80 o
   8   4  10         58.13         60.08         3.64 o
   9   4  10         40.57         39.40         3.92 o
  10   4  10         65.27         53.11         5.77 o
  11   4  10          7.65          4.09         7.21 o
  12   4  10        141.50        144.96         9.59 o
  -8   5  10         59.59         51.67         8.81 o
  -7   5  10         33.61         38.51         6.09 o
  -6   5  10          0.22          2.46         5.02 o
  -5   5  10        519.74        479.99         9.40 o
  -4   5  10         19.41         20.62         4.13 o
  -3   5  10       2287.59       2217.47        21.66 o
  -2   5  10          5.86          5.04         2.83 o
  -1   5  10       3387.66       3345.09        27.74 o
   0   5  10         44.35         35.12         2.67 o
   1   5  10        277.24        294.01         7.56 o
   2   5  10        133.05        118.40         3.32 o
   3   5  10        123.24         96.31         2.96 o
   4   5  10        570.70        569.79        12.17 o
   5   5  10        251.66        215.37         5.43 o
   6   5  10       2095.75       2034.76        18.83 o
   7   5  10          5.41          2.21         3.47 o
   8   5  10       1861.67       1873.41        19.64 o
   9   5  10         59.64         59.09         5.22 o
  10   5  10        473.18        463.85         9.71 o
  11   5  10         28.53         33.17         8.06 o
  12   5  10          2.01         -2.68         7.92 o
  -7   6  10        398.66        396.79        13.05 o
  -6   6  10        132.93        137.11         6.85 o
  -5   6  10         13.36         17.31        12.25 o
  -4   6  10         25.64         29.97         5.76 o
  -3   6  10        158.08        132.79         8.75 o
  -2   6  10       1069.13       1098.82        13.35 o
  -1   6  10         12.44         11.98         2.86 o
   0   6  10       2519.09       2559.41        20.20 o
   1   6  10         83.68         89.70         3.02 o
   2   6  10       2690.42       2737.17        21.12 o
   3   6  10         73.16         80.61         2.95 o
   4   6  10       1208.31       1179.38        10.69 o
   5   6  10        111.08        117.35         3.65 o
   6   6  10         59.33         50.03         3.68 o
   7   6  10        127.54        133.54         4.77 o
   8   6  10          3.62          5.43         4.75 o
   9   6  10        802.53        801.63        14.42 o
  10   6  10          0.99          5.25         6.60 o
  11   6  10        270.86        271.10        12.29 o
  -6   7  10        257.78        248.94        16.04 o
  -5   7  10         24.59         22.14         6.51 o
  -4   7  10        600.52        614.01        12.77 o
  -3   7  10         78.60         78.18         6.02 o
  -2   7  10        440.25        432.96         8.14 o
  -1   7  10        327.98        330.12         6.07 o
   0   7  10          3.19          7.75         2.65 o
   1   7  10         40.19         42.34         2.76 o
   2   7  10         67.58         65.08         2.84 o
   3   7  10       1382.96       1372.20        11.83 o
   4   7  10          4.27          0.27         2.52 o
   5   7  10       1887.57       1914.35        14.54 o
   6   7  10          4.53          4.87         2.73 o
   7   7  10       2288.71       2303.87        21.35 o
   8   7  10         30.22         22.78         5.10 o
   9   7  10        435.13        436.38        17.94 o
  10   7  10        148.49        136.24         8.04 o
  11   7  10         10.69          8.05         7.62 o
  -5   8  10        109.74        105.89         8.01 o
  -4   8  10        105.80        102.27         7.39 o
  -3   8  10        782.98        761.97        18.22 o
  -2   8  10         15.04         16.71         4.24 o
  -1   8  10       2163.46       2178.74        19.45 o
   0   8  10        231.68        229.05         5.16 o
   1   8  10       1906.49       1939.90        19.41 o
   2   8  10        123.85        126.44         4.92 o
   3   8  10        197.23        200.97         4.54 o
   4   8  10        140.11        152.96         4.39 o
   5   8  10          0.16          2.27         2.57 o
   6   8  10        196.96        203.04         5.09 o
   7   8  10        149.02        147.43         8.12 o
   8   8  10        985.50        993.06        13.47 o
   9   8  10         43.86         47.11         5.91 o
  10   8  10        554.72        563.50        12.99 o
  -4   9  10          5.70          3.18         6.56 o
  -3   9  10          7.39          5.64         5.11 o
  -2   9  10         14.97         11.74         4.45 o
  -1   9  10         57.27         52.59         3.87 o
   0   9  10        341.81        355.03         5.96 o
   1   9  10          9.50         11.76         2.84 o
   2   9  10        981.93        982.99        14.37 o
   3   9  10        144.89        140.71         3.93 o
   4   9  10       1805.85       1821.55        14.90 o
   5   9  10        311.94        309.89         5.94 o
   6   9  10        723.46        738.57         8.44 o
   7   9  10         15.05          9.75         3.11 o
   8   9  10          2.99          5.96         5.38 o
   9   9  10          4.50         -2.92         7.46 o
  10   9  10         16.50         11.32         6.29 o
  -3  10  10         79.35         77.47         5.74 o
  -2  10  10        587.01        588.77         9.97 o
  -1  10  10        237.16        239.78         5.99 o
   0  10  10        353.87        333.31         7.20 o
   1  10  10        108.70        102.72         4.38 o
   2  10  10          1.63         -1.53         3.29 o
   3  10  10         33.98         27.26         3.40 o
   4  10  10         35.31         37.91         3.59 o
   5  10  10        971.47       1001.56        13.36 o
   6  10  10         10.49         12.20         3.89 o
   7  10  10       1180.36       1201.05        13.91 o
   8  10  10         56.53         49.87         4.96 o
   9  10  10        435.71        458.16        11.44 o
  -1  11  10        557.45        555.04        10.19 o
   0  11  10          6.22         14.93         4.21 o
   1  11  10       1255.50       1295.93        14.95 o
   2  11  10        180.40        179.44         7.00 o
   3  11  10        742.08        762.74         9.58 o
   4  11  10         53.58         48.91         3.89 o
   5  11  10        132.66        133.67         4.69 o
   6  11  10         46.27         49.20         5.35 o
   7  11  10          0.10         -1.14         4.19 o
   8  11  10         18.99         16.51         4.73 o
   1  12  10          0.59         -3.89         3.89 o
   2  12  10         74.36         68.29         6.06 o
   3  12  10         61.97         50.53         4.62 o
   4  12  10        508.79        520.39        23.39 o
   5  12  10         39.52         39.40         4.81 o
  -4 -10  11        541.74        559.62        11.97 o
  -3 -10  11        100.65         94.14         7.08 o
  -2 -10  11         82.23         86.01         6.73 o
  -1 -10  11         15.69         18.90         6.06 o
   0 -10  11          7.73          6.34         5.91 o
   1 -10  11        266.35        285.49        18.52 o
   2 -10  11          6.18          2.02         6.91 o
  -5  -9  11        338.85        329.73         9.12 o
  -4  -9  11          2.84          1.09         5.96 o
  -3  -9  11        285.36        317.39        10.45 o
  -2  -9  11         10.01          3.12         5.55 o
  -1  -9  11        455.64        460.37        23.66 o
   0  -9  11         15.24         19.52         5.68 o
   1  -9  11        613.36        621.76        18.66 o
   2  -9  11         83.53         88.84        10.79 o
   3  -9  11          8.80         13.75         6.98 o
   4  -9  11         92.07         94.99         8.35 o
  -7  -8  11        334.95        333.05         8.61 o
  -6  -8  11         89.41         73.58         5.62 o
  -5  -8  11        563.77        570.96        10.27 o
  -4  -8  11        403.19        392.00         8.87 o
  -3  -8  11         58.65         65.00         5.20 o
  -2  -8  11          0.37          5.13         5.29 o
  -1  -8  11          3.00         -1.56         5.18 o
   0  -8  11        383.97        372.46         9.17 o
   1  -8  11         54.20         50.46         5.60 o
   2  -8  11        614.80        632.66        11.25 o
   3  -8  11        305.03        300.67        11.12 o
   4  -8  11       1049.79       1059.95        65.78 o
   5  -8  11         23.88         17.42         6.17 o
   6  -8  11        275.93        273.81         9.20 o
  -7  -7  11          8.17          6.46         4.56 o
  -6  -7  11        344.43        335.93         7.24 o
  -5  -7  11         14.80         12.44         4.35 o
  -4  -7  11       1145.31       1151.50        12.09 o
  -3  -7  11         49.88         44.33         4.09 o
  -2  -7  11       1044.48       1066.33        12.12 o
  -1  -7  11        249.25        256.42         6.69 o
   0  -7  11        398.24        409.00         7.80 o
   1  -7  11        230.91        231.98         8.35 o
   2  -7  11          0.94          5.18         3.98 o
   3  -7  11         60.82         54.04         5.22 o
   4  -7  11        444.26        458.17         9.77 o
   5  -7  11        313.36        319.87        12.34 o
   6  -7  11        214.87        203.07         9.56 o
   7  -7  11        303.45        333.58        12.87 o
  -8  -6  11         15.20         13.52         5.33 o
  -7  -6  11         35.42         27.95         5.22 o
  -6  -6  11        108.33        103.79         4.84 o
  -5  -6  11         11.36         11.80         3.82 o
  -4  -6  11         32.25         41.86         4.89 o
  -3  -6  11         57.57         57.41         3.95 o
  -2  -6  11        423.21        414.83         6.66 o
  -1  -6  11        922.38        923.52         9.10 o
   0  -6  11        182.07        168.55         5.77 o
   1  -6  11       2455.21       2523.92        18.99 o
   2  -6  11         31.91         41.42         3.59 o
   3  -6  11       1170.96       1156.96        10.61 o
   4  -6  11          5.51          3.48         3.54 o
   5  -6  11        173.26        174.89         6.73 o
   6  -6  11          1.96          0.28         5.33 o
   7  -6  11        124.99        149.23         9.26 o
   8  -6  11        116.11        109.41         9.55 o
  -8  -5  11         17.45         14.60         4.41 o
  -7  -5  11        518.63        504.57         9.30 o
  -6  -5  11         37.28         35.50         4.05 o
  -5  -5  11       1190.45       1212.10        13.24 o
  -4  -5  11        287.23        280.31         6.14 o
  -3  -5  11        848.17        870.33         9.48 o
  -2  -5  11        363.53        352.41         7.16 o
  -1  -5  11        288.83        286.86         5.28 o
   0  -5  11         14.23         12.77         2.78 o
   1  -5  11         38.64         39.47         2.96 o
   2  -5  11        902.42        923.23        12.06 o
   3  -5  11        209.52        224.28         9.08 o
   4  -5  11       1249.46       1239.32        11.20 o
   5  -5  11          3.23          5.64         3.68 o
   6  -5  11        996.44        984.42        11.29 o
   7  -5  11         30.62         36.17         6.67 o
   8  -5  11        406.00        432.90        10.10 o
   9  -5  11         31.31         41.19         6.41 o
  -9  -4  11        242.84        237.75         7.19 o
  -8  -4  11        502.53        498.80        10.00 o
  -7  -4  11         68.75         67.00         4.49 o
  -6  -4  11        246.10        256.32         7.25 o
  -5  -4  11         71.24         71.64         4.54 o
  -4  -4  11        467.28        473.59         6.45 o
  -3  -4  11        244.40        261.64         5.10 o
  -2  -4  11       1222.98       1269.62        10.23 o
  -1  -4  11         28.40         16.93         2.96 o
   0  -4  11       1102.42       1127.54        10.88 o
   1  -4  11          4.91         13.21         2.81 o
   2  -4  11        538.40        522.86         7.31 o
   3  -4  11        105.25        111.58         3.94 o
   4  -4  11         89.62         78.48         3.85 o
   5  -4  11        107.44        107.43         4.41 o
   6  -4  11         37.28         37.21         4.79 o
   7  -4  11       1009.37        991.95        13.27 o
   8  -4  11         75.76         65.27         7.27 o
   9  -4  11        670.87        689.80        19.25 o
  -9  -3  11         18.26         13.54         5.18 o
  -8  -3  11        688.96        695.96         9.93 o
  -7  -3  11         27.46         24.00         4.54 o
  -6  -3  11        446.70        439.10        15.53 o
  -5  -3  11        110.15        100.30         4.37 o
  -4  -3  11        104.46        101.29         4.00 o
  -3  -3  11         78.69         77.93         3.19 o
  -2  -3  11         59.46         46.43         2.90 o
  -1  -3  11        663.76        616.24         7.51 o
   0  -3  11        161.58        170.02         5.22 o
   1  -3  11       2936.78       2899.01        23.05 o
   2  -3  11        137.38        121.65         3.75 o
   3  -3  11       3620.90       3563.32        27.90 o
   4  -3  11        338.43        331.50         6.01 o
   5  -3  11       2586.54       2564.61        41.34 o
   6  -3  11        144.90        145.57         7.77 o
   7  -3  11        318.59        321.65         9.89 o
   8  -3  11        141.71        143.36         7.83 o
   9  -3  11          0.10         -5.32         5.32 o
  10  -3  11        107.12        100.66         7.02 o
  -9  -2  11          1.94          4.54         5.62 o
  -8  -2  11          8.94         -0.86         4.73 o
  -7  -2  11         18.07         14.51         4.36 o
  -6  -2  11         42.96         46.90         4.28 o
  -5  -2  11        632.96        619.94         9.65 o
  -4  -2  11         15.59         16.62         3.18 o
  -3  -2  11       2269.80       2294.65        19.54 o
  -2  -2  11         62.20         74.33         3.00 o
  -1  -2  11       2188.63       2185.72        18.07 o
   0  -2  11       1170.39       1138.12        10.77 o
   1  -2  11       1167.86       1119.34        10.56 o
   2  -2  11       1509.15       1426.61        12.71 o
   3  -2  11         50.13         46.70         3.63 o
   4  -2  11        337.72        345.72         6.67 o
   5  -2  11       1138.15       1057.40        14.95 o
   6  -2  11       1382.39       1359.12        18.15 o
   7  -2  11        301.22        285.83         8.26 o
   8  -2  11        987.63        996.20        13.08 o
   9  -2  11          7.54          9.81         5.61 o
  10  -2  11        352.79        363.49        10.14 o
  -9  -1  11        313.92        299.33         9.35 o
  -8  -1  11        185.48        182.38         7.34 o
  -7  -1  11         11.13         16.38         4.26 o
  -6  -1  11        106.03         95.08         4.62 o
  -5  -1  11         18.23         22.87         3.64 o
  -4  -1  11         98.85        103.71         5.14 o
  -3  -1  11         83.57         61.95         4.65 o
  -2  -1  11       1730.12       1705.63        17.26 o
  -1  -1  11        850.59        814.35        11.86 o
   0  -1  11       4783.44       4697.60        49.20 o
   1  -1  11        328.94        321.67         7.21 o
   2  -1  11       6061.62       5917.42        60.96 o
   3  -1  11       1159.38       1146.42        14.95 o
   4  -1  11        685.16        716.33        10.93 o
   5  -1  11        147.33        144.28         4.71 o
   6  -1  11         68.29         70.48         4.38 o
   7  -1  11          0.29         -4.84         4.84 o
   8  -1  11         52.35         52.79         6.29 o
   9  -1  11        231.23        205.25        17.21 o
  10  -1  11         87.03         68.43        18.67 o
  11  -1  11        487.45        492.85        13.92 o
  -9   0  11         56.47         65.70         6.39 o
  -8   0  11        176.37        178.51         9.73 o
  -7   0  11         44.54         47.60         4.96 o
  -6   0  11        852.02        866.73        10.98 o
  -5   0  11         69.47         56.38         4.89 o
  -4   0  11       1120.90       1161.05        13.70 o
  -3   0  11        339.18        337.09         7.08 o
  -2   0  11         17.83         15.71         3.07 o
  -1   0  11        154.77        161.01         3.76 o
   0   0  11        264.41        252.96         4.51 o
   1   0  11        159.27        178.15         4.04 o
   2   0  11        407.92        399.43         6.78 o
   3   0  11       1408.38       1449.18        14.59 o
   4   0  11        211.70        201.96         4.70 o
   5   0  11       2367.85       2391.08        19.66 o
   6   0  11         11.27         15.57         8.75 o
   7   0  11       1505.62       1473.40        19.39 o
   8   0  11         78.25         78.65         6.48 o
   9   0  11        207.56        190.14        10.21 o
  10   0  11          4.56          5.52         8.46 o
  11   0  11        101.20         91.42         8.43 o
  -9   1  11          6.35          2.55         6.49 o
  -8   1  11          7.89          2.39         5.94 o
  -7   1  11         51.86         47.36         5.97 o
  -6   1  11         45.90         47.08         4.63 o
  -5   1  11        163.51        149.47         5.03 o
  -4   1  11        211.17        209.64         5.87 o
  -3   1  11       2774.67       2786.27        29.81 o
  -2   1  11          7.08          5.65         2.37 o
  -1   1  11       6341.58       6330.39        47.00 o
   0   1  11       1673.43       1653.42        14.03 o
   1   1  11       2951.03       2931.45        25.05 o
   2   1  11       1313.40       1272.22        11.37 o
   3   1  11         27.13         28.41         2.59 o
   4   1  11        149.02        138.91         3.52 o
   5   1  11         11.19         12.47         2.99 o
   6   1  11        473.90        451.46         7.84 o
   7   1  11        148.93        153.34         8.02 o
   8   1  11       1488.01       1472.83        16.47 o
   9   1  11          0.14         -5.76         5.76 o
  10   1  11       1592.06       1634.03        22.55 o
  11   1  11        155.81        166.04        17.36 o
  -9   2  11        663.28        686.69        22.03 o
  -8   2  11         30.86         27.04         6.08 o
  -7   2  11        796.45        815.05        20.70 o
  -6   2  11        195.90        196.51         5.98 o
  -5   2  11        446.55        437.54         7.90 o
  -4   2  11        176.00        173.22         4.44 o
  -3   2  11        429.75        414.15         6.82 o
  -2   2  11        150.13        151.50         3.85 o
  -1   2  11        110.31        106.67         3.34 o
   0   2  11        382.39        381.40         5.31 o
   1   2  11        314.39        321.71         5.67 o
   2   2  11       1260.17       1265.93        10.40 o
   3   2  11          0.89          1.93         2.31 o
   4   2  11       1945.24       1898.18        14.52 o
   5   2  11         76.22         77.18         4.10 o
   6   2  11        571.72        568.39         6.75 o
   7   2  11        127.04        129.53         5.14 o
   8   2  11         87.63         90.84         5.68 o
   9   2  11         25.94         20.27         4.84 o
  10   2  11         31.25         35.03         5.99 o
  11   2  11        631.83        659.30        16.19 o
  -8   3  11         10.49          9.84         5.27 o
  -7   3  11         10.26         16.83         4.80 o
  -6   3  11        472.96        492.32         8.83 o
  -5   3  11          0.03          0.36         3.42 o
  -4   3  11       1297.93       1321.76        11.69 o
  -3   3  11        122.31        124.02         3.67 o
  -2   3  11       1877.07       1840.59        14.14 o
  -1   3  11         12.54         14.26         2.28 o
   0   3  11        528.36        498.83         6.18 o
   1   3  11        288.31        286.28         4.14 o
   2   3  11        150.44        147.07         3.41 o
   3   3  11          6.72          7.94         1.78 o
   4   3  11          2.48          5.84         2.49 o
   5   3  11       2563.23       2533.96        18.89 o
   6   3  11          9.33          8.15         2.69 o
   7   3  11       2688.70       2768.40        21.30 o
   8   3  11        257.53        250.74         5.85 o
   9   3  11       1272.33       1295.24        13.36 o
  10   3  11         82.56         90.25         5.84 o
  11   3  11        353.44        350.68         9.57 o
  -8   4  11        218.22        217.28        10.70 o
  -7   4  11         14.88         11.98         6.03 o
  -6   4  11         85.84         83.43         4.47 o
  -5   4  11        260.60        247.15         6.00 o
  -4   4  11        112.34        121.74         3.98 o
  -3   4  11        239.50        245.62         5.08 o
  -2   4  11          0.24          4.15         2.65 o
  -1   4  11       2252.19       2232.59        16.54 o
   0   4  11         44.90         43.83         2.42 o
   1   4  11       2024.92       2069.31        16.23 o
   2   4  11        788.12        797.96         6.80 o
   3   4  11       1555.16       1561.73        10.40 o
   4   4  11        328.34        349.48         4.93 o
   5   4  11        327.32        337.06         5.98 o
   6   4  11        126.71        134.86         6.18 o
   7   4  11         84.62         82.70         3.89 o
   8   4  11          2.65          4.42         3.13 o
   9   4  11          3.16          3.83         3.57 o
  10   4  11        190.70        180.65        10.67 o
  11   4  11         41.46         48.18         7.84 o
  -7   5  11        213.17        205.78        10.34 o
  -6   5  11        191.47        197.70         7.32 o
  -5   5  11        733.69        764.23        11.83 o
  -4   5  11        140.55        149.92         5.91 o
  -3   5  11       1004.73       1010.68        14.82 o
  -2   5  11        204.81        201.70         5.97 o
  -1   5  11        207.77        204.87         6.14 o
   0   5  11         55.61         43.81         3.30 o
   1   5  11        473.68        450.75         6.06 o
   2   5  11       1280.50       1292.48        11.51 o
   3   5  11         18.26         12.43         2.49 o
   4   5  11       2913.63       2866.06        22.39 o
   5   5  11         14.59         10.13         4.49 o
   6   5  11       2761.06       2748.40        23.54 o
   7   5  11        160.76        163.00         5.07 o
   8   5  11       1152.96       1158.47        12.94 o
   9   5  11        252.19        261.93         7.38 o
  10   5  11        138.73        132.95         6.15 o
  11   5  11          4.02          7.48         5.94 o
  -7   6  11         13.56          9.59         6.40 o
  -6   6  11          0.73          0.02         5.60 o
  -5   6  11         10.67         14.50         5.23 o
  -4   6  11        875.98        888.13        15.52 o
  -3   6  11         88.71         85.14         6.15 o
  -2   6  11        725.53        745.72        17.50 o
  -1   6  11         54.24         61.19         4.20 o
   0   6  11       1161.59       1153.92        13.38 o
   1   6  11         95.72        100.11         3.40 o
   2   6  11       1362.16       1350.90        11.98 o
   3   6  11        455.40        468.62         6.22 o
   4   6  11        320.71        310.49         5.40 o
   5   6  11          0.39          4.04         3.45 o
   6   6  11         62.51         63.13         6.71 o
   7   6  11        486.63        477.18         9.35 o
   8   6  11         45.88         50.22         5.50 o
   9   6  11        517.08        541.96        10.82 o
  10   6  11         18.24         13.75         6.95 o
  11   6  11        283.44        265.99         8.20 o
  -6   7  11        322.37        311.78        16.77 o
  -5   7  11         37.48         42.22         7.14 o
  -4   7  11        145.25        135.64        16.04 o
  -3   7  11        204.72        189.52         8.04 o
  -2   7  11          9.77         10.61         4.24 o
  -1   7  11         10.48          8.83         3.97 o
   0   7  11          1.00         -2.86         2.86 o
   1   7  11       1029.96       1012.26        11.35 o
   2   7  11         12.55         16.56         2.81 o
   3   7  11       1896.83       1903.05        15.78 o
   4   7  11         54.56         55.16         3.18 o
   5   7  11       1803.93       1811.86        15.46 o
   6   7  11        151.37        153.71         6.94 o
   7   7  11        256.93        249.12         8.14 o
   8   7  11        360.48        362.85         9.07 o
   9   7  11         58.47         58.83         6.14 o
  10   7  11          0.61          2.66         6.04 o
  11   7  11         52.70         43.50         7.11 o
  -5   8  11        193.70        205.82         9.58 o
  -4   8  11          7.42          5.32         6.31 o
  -3   8  11        785.95        774.27        14.22 o
  -2   8  11         42.82         41.80         4.79 o
  -1   8  11       1178.13       1181.52        14.18 o
   0   8  11         14.00         15.05         3.18 o
   1   8  11        329.45        339.49         5.98 o
   2   8  11         62.07         65.21         3.31 o
   3   8  11         35.17         35.53         2.97 o
   4   8  11        192.60        188.71         4.93 o
   5   8  11         20.05         23.08         3.59 o
   6   8  11        866.87        858.29        12.14 o
   7   8  11        158.72        155.18         6.60 o
   8   8  11        210.87        214.01        10.35 o
   9   8  11         34.99         37.02         7.78 o
  10   8  11        119.33        119.55         9.75 o
  -4   9  11         14.76         15.96         6.98 o
  -3   9  11         90.99         77.66         8.31 o
  -2   9  11        137.40        141.83         7.44 o
  -1   9  11          9.03         10.96         4.23 o
   0   9  11        889.14        892.00         9.67 o
   1   9  11         93.77         99.74         3.79 o
   2   9  11       1129.12       1120.53        12.21 o
   3   9  11        191.32        180.18         4.81 o
   4   9  11        726.99        731.85         8.31 o
   5   9  11         68.45         68.74         4.27 o
   6   9  11        180.94        191.86         5.32 o
   7   9  11         56.15         60.37         4.55 o
   8   9  11          2.32          0.11         5.47 o
   9   9  11         12.99         10.93         7.69 o
  -2  10  11        229.12        225.78         9.00 o
  -1  10  11        172.47        169.53         5.81 o
   0  10  11          4.40          4.18         4.07 o
   1  10  11         11.36          9.39         4.46 o
   2  10  11         22.92         22.66         3.86 o
   3  10  11        500.37        507.97         8.12 o
   4  10  11          2.99          0.57         3.65 o
   5  10  11        998.18       1008.99        29.75 o
   6  10  11          2.51          3.92         4.07 o
   7  10  11        629.46        621.54         8.04 o
   8  10  11        101.81         99.15         5.08 o
  -1  11  11        753.07        758.59        14.33 o
   0  11  11         49.54         56.79         5.13 o
   1  11  11        675.80        698.01        18.27 o
   2  11  11        124.81        123.40         5.97 o
   3  11  11        170.54        164.42         6.83 o
   4  11  11        116.52        113.04         7.66 o
   5  11  11          1.10         -3.64         3.95 o
   6  11  11          8.56          4.93         4.16 o
   7  11  11          0.64          1.70         4.50 o
  -1 -10  12        200.73        192.05         9.12 o
   0 -10  12          3.71         -1.53         6.29 o
  -4  -9  12          1.41         -2.57         6.44 o
  -3  -9  12        467.55        481.81        11.20 o
  -2  -9  12        160.57        162.65         8.43 o
  -1  -9  12        445.93        459.80        13.26 o
   0  -9  12        208.25        216.39        10.06 o
   1  -9  12          2.47         -0.13         5.68 o
   2  -9  12          2.31          5.60         7.00 o
   3  -9  12         21.03         16.81         7.62 o
  -6  -8  12        143.82        128.34         6.13 o
  -5  -8  12         38.97         34.74         5.19 o
  -4  -8  12          0.75         -5.96         5.96 o
  -3  -8  12         37.22         42.28         6.44 o
  -2  -8  12        547.37        550.30        12.14 o
  -1  -8  12        114.59        114.37         6.75 o
   0  -8  12       1247.55       1287.83        16.98 o
   1  -8  12         81.64         77.78         6.83 o
   2  -8  12        992.84       1004.49        14.56 o
   3  -8  12        357.55        346.92        18.52 o
   4  -8  12         57.34         54.42         6.17 o
   5  -8  12        197.56        191.70        12.64 o
  -7  -7  12         15.82          8.05         5.90 o
  -6  -7  12        375.08        356.21        12.34 o
  -5  -7  12        105.66         89.28         5.29 o
  -4  -7  12        328.28        350.92         8.59 o
  -3  -7  12          7.92         11.72         4.69 o
  -2  -7  12        172.34        185.04         6.04 o
  -1  -7  12         21.07         20.96         4.46 o
   0  -7  12         44.64         53.09         4.69 o
   1  -7  12         39.58         39.79         5.52 o
   2  -7  12        137.62        136.81         5.63 o
   3  -7  12        234.60        218.67         7.69 o
   4  -7  12          0.61          2.56         5.27 o
   5  -7  12        155.45        150.79         7.18 o
   6  -7  12        103.84         92.92        11.96 o
  -7  -6  12        148.24        150.40         8.13 o
  -6  -6  12         31.52         29.92         5.10 o
  -5  -6  12         77.47         80.99         5.06 o
  -4  -6  12        576.08        591.50         9.73 o
  -3  -6  12        983.49       1014.35        12.30 o
  -2  -6  12          0.08          0.12         3.25 o
  -1  -6  12       1085.47       1102.76        10.54 o
   0  -6  12        191.29        194.23         7.74 o
   1  -6  12        841.86        843.59         8.94 o
   2  -6  12         17.03         12.33         3.33 o
   3  -6  12        513.03        504.26         7.10 o
   4  -6  12        199.16        189.70         5.74 o
   5  -6  12         41.79         31.77         5.77 o
   6  -6  12         32.72         34.98         7.53 o
   7  -6  12         87.28         83.04         8.63 o
  -8  -5  12        371.42        361.68         7.45 o
  -7  -5  12        304.19        316.54         7.78 o
  -6  -5  12        230.79        232.30         7.18 o
  -5  -5  12        205.20        214.00         5.41 o
  -4  -5  12         55.71         51.74         4.04 o
  -3  -5  12        106.14        108.75         5.84 o
  -2  -5  12         11.70         17.02         4.39 o
  -1  -5  12          7.43         11.03         3.11 o
   0  -5  12        693.90        684.56         7.96 o
   1  -5  12        199.17        195.78         4.96 o
   2  -5  12       1090.06       1089.54        11.02 o
   3  -5  12          8.66         12.17         3.95 o
   4  -5  12        686.96        680.93        12.42 o
   5  -5  12        100.98        101.88         4.80 o
   6  -5  12        458.66        476.82         9.52 o
   7  -5  12          7.45         13.61         5.60 o
   8  -5  12        224.34        232.94         8.02 o
  -8  -4  12          6.83         13.42         5.17 o
  -7  -4  12         38.79         38.57         4.48 o
  -6  -4  12        704.02        728.85        10.84 o
  -5  -4  12          0.30         -3.56         3.56 o
  -4  -4  12        535.00        523.62         8.05 o
  -3  -4  12         35.32         31.78         3.57 o
  -2  -4  12       1107.61       1099.29        10.47 o
  -1  -4  12        120.08        124.60         4.23 o
   0  -4  12        914.82        943.29         9.91 o
   1  -4  12        382.67        414.02         6.66 o
   2  -4  12         70.37         63.90         3.66 o
   3  -4  12          2.72          7.00         3.29 o
   4  -4  12         64.84         63.38         4.00 o
   5  -4  12        439.68        446.21         8.73 o
   6  -4  12         16.84         20.38         4.93 o
   7  -4  12        639.63        635.34        11.02 o
   8  -4  12         24.22         19.81         6.77 o
   9  -4  12        167.16        159.77        18.52 o
  -8  -3  12        176.90        178.92        10.37 o
  -7  -3  12         31.06         30.21         4.88 o
  -6  -3  12         98.24        101.70         5.08 o
  -5  -3  12        152.49        157.30         6.89 o
  -4  -3  12          5.81          5.50         3.49 o
  -3  -3  12        219.16        220.80         6.44 o
  -2  -3  12        130.45        145.13         6.69 o
  -1  -3  12       1629.29       1631.99        14.74 o
   0  -3  12         29.79         32.23         3.83 o
   1  -3  12       2353.41       2270.40        18.97 o
   2  -3  12        302.15        276.50         8.04 o
   3  -3  12       1695.59       1708.18        15.25 o
   4  -3  12        143.66        140.63         5.85 o
   5  -3  12        489.28        500.26         9.27 o
   6  -3  12         15.31          8.38         5.65 o
   7  -3  12         33.79         41.92         7.88 o
   8  -3  12         36.97         45.81         7.00 o
   9  -3  12         51.09         59.31         7.62 o
  10  -3  12        118.70        112.43         8.86 o
  -8  -2  12         54.91         56.06         5.31 o
  -7  -2  12        224.53        226.80         6.55 o
  -6  -2  12          4.86          2.65         4.16 o
  -5  -2  12       1401.19       1389.49        15.00 o
  -4  -2  12        116.48        111.23         4.30 o
  -3  -2  12       2114.01       2188.78        25.98 o
  -2  -2  12        566.11        560.13        17.82 o
  -1  -2  12       1529.74       1491.73        15.63 o
   0  -2  12        385.08        366.96         6.98 o
   1  -2  12        369.82        334.97         6.70 o
   2  -2  12        529.29        542.85         9.55 o
   3  -2  12        143.92        133.00         6.54 o
   4  -2  12       1293.56       1295.71        26.84 o
   5  -2  12          0.72         -4.52         4.54 o
   6  -2  12        616.15        597.50        11.55 o
   7  -2  12        172.14        164.86         7.53 o
   8  -2  12        306.20        318.03         9.36 o
   9  -2  12        184.62        182.74         7.30 o
  10  -2  12        174.10        170.81         7.75 o
  -8  -1  12        199.75        188.69         7.39 o
  -7  -1  12        133.10        126.75         5.57 o
  -6  -1  12         61.47         59.79         4.56 o
  -5  -1  12        149.91        159.54         5.08 o
  -4  -1  12        182.10        193.27         5.86 o
  -3  -1  12         43.11         51.21         4.25 o
  -2  -1  12        544.46        555.56        10.31 o
  -1  -1  12        121.03         98.74         5.14 o
   0  -1  12        918.53        973.93        13.51 o
   1  -1  12         30.87         34.78         5.11 o
   2  -1  12        732.08        762.47        14.73 o
   3  -1  12         62.75         53.81         4.43 o
   4  -1  12        359.94        380.37        10.50 o
   5  -1  12          0.15          9.40         4.43 o
   6  -1  12          0.71         -3.82         3.82 o
   7  -1  12        275.01        296.60         7.85 o
   8  -1  12          6.33          9.89         4.94 o
   9  -1  12        926.00        961.91        13.64 o
  10  -1  12         15.61         11.96         7.22 o
  -8   0  12        256.70        264.34         8.31 o
  -7   0  12         22.24         16.91         4.67 o
  -6   0  12        830.44        842.87        10.38 o
  -5   0  12        142.79        144.49         6.61 o
  -4   0  12        288.64        291.94         7.07 o
  -3   0  12        147.45        136.61         6.21 o
  -2   0  12        614.73        570.28        10.61 o
  -1   0  12         20.92         33.78         3.53 o
   0   0  12        257.89        254.19         6.39 o
   1   0  12       1508.52       1464.15        13.01 o
   2   0  12        132.02        133.01         6.61 o
   3   0  12       3646.29       3654.84        32.64 o
   4   0  12          9.95          6.96         4.02 o
   5   0  12       2467.58       2426.33        22.79 o
   6   0  12        702.87        714.45        10.04 o
   7   0  12       1273.14       1290.99        18.25 o
   8   0  12        239.44        242.09         9.67 o
   9   0  12        146.34        132.57         7.94 o
  10   0  12          1.35         14.99         7.11 o
  11   0  12         28.17         27.72         7.83 o
  -8   1  12          9.24         -6.09         6.39 o
  -7   1  12         89.32         95.85         6.79 o
  -6   1  12        105.19        107.34         5.40 o
  -5   1  12        637.56        637.04        17.62 o
  -4   1  12        195.45        201.26         5.76 o
  -3   1  12       2037.88       2004.58        17.68 o
  -2   1  12       1275.06       1223.06        11.45 o
  -1   1  12       2627.79       2577.12        21.12 o
   0   1  12       2849.63       2745.64        21.90 o
   1   1  12        142.09        132.78         3.84 o
   2   1  12        472.31        442.36         6.10 o
   3   1  12        380.29        373.21         5.81 o
   4   1  12        411.66        390.48         6.13 o
   5   1  12         62.76         62.13         3.17 o
   6   1  12        811.07        782.04         9.03 o
   7   1  12          2.80          2.26         4.38 o
   8   1  12        773.42        790.13        13.95 o
   9   1  12         29.12         34.79         6.48 o
  10   1  12        336.11        382.17        12.21 o
  11   1  12         18.44         17.18        10.06 o
  -8   2  12         13.28          6.71         6.35 o
  -7   2  12        296.51        310.80         9.41 o
  -6   2  12        314.23        312.22         7.99 o
  -5   2  12        189.59        189.68         5.84 o
  -4   2  12        121.28        120.99         5.80 o
  -3   2  12          2.56          1.79         2.98 o
  -2   2  12        418.81        410.53         6.40 o
  -1   2  12        105.04        103.87         3.57 o
   0   2  12       1358.09       1396.20        12.53 o
   1   2  12        317.88        289.95         5.20 o
   2   2  12       3587.19       3584.59        28.25 o
   3   2  12         35.73         44.82         2.74 o
   4   2  12       3608.95       3594.60        25.67 o
   5   2  12       1065.94       1055.20         8.85 o
   6   2  12       1034.82       1022.51        10.63 o
   7   2  12         13.63         14.20         3.54 o
   8   2  12        115.86        133.08         9.78 o
   9   2  12        157.57        152.46        11.87 o
  10   2  12         14.85         17.41         5.64 o
  11   2  12         95.78        102.76         8.26 o
  -8   3  12         73.13         76.59         8.01 o
  -7   3  12          8.82         11.12         5.03 o
  -6   3  12        330.70        355.76         9.10 o
  -5   3  12         76.08         77.10         4.29 o
  -4   3  12       1296.01       1303.27        11.75 o
  -3   3  12        521.43        507.52         6.73 o
  -2   3  12        542.52        530.81         6.51 o
  -1   3  12       1247.02       1210.87        10.28 o
   0   3  12         48.55         43.97         3.12 o
   1   3  12          1.21          2.28         2.45 o
   2   3  12        117.13        120.57         3.70 o
   3   3  12       1229.58       1230.96        10.54 o
   4   3  12        100.14        100.60         3.17 o
   5   3  12       2343.37       2408.11        20.53 o
   6   3  12          7.60          5.21         2.84 o
   7   3  12       2116.67       2139.09        18.75 o
   8   3  12        534.23        558.62        12.75 o
   9   3  12        433.09        451.45        19.49 o
  10   3  12        374.92        393.81         9.17 o
  11   3  12         98.54         94.00         6.48 o
  -7   4  12        323.59        338.84        12.82 o
  -6   4  12          0.67         -2.39         6.77 o
  -5   4  12         24.02         22.72         4.11 o
  -4   4  12          4.83          1.97         3.55 o
  -3   4  12        607.47        598.83         7.96 o
  -2   4  12          0.81          2.02         2.94 o
  -1   4  12       1261.43       1269.40        11.66 o
   0   4  12        255.15        254.57         7.58 o
   1   4  12       1717.52       1754.47        12.79 o
   2   4  12        643.22        654.91         6.67 o
   3   4  12       1200.62       1214.16         9.54 o
   4   4  12         15.21         20.00         2.29 o
   5   4  12        259.48        273.81         5.52 o
   6   4  12         65.41         66.97         3.25 o
   7   4  12         34.04         36.70         3.26 o
   8   4  12        334.26        313.68         7.21 o
   9   4  12          6.12          3.58         5.11 o
  10   4  12        641.29        654.17        16.27 o
  11   4  12          2.48         12.98         7.63 o
  -7   5  12        423.55        453.96        21.15 o
  -6   5  12        157.33        164.32         7.37 o
  -5   5  12        470.65        475.33        10.01 o
  -4   5  12        244.05        235.06         9.64 o
  -3   5  12         43.50         45.00         4.76 o
  -2   5  12        149.51        149.82         5.54 o
  -1   5  12         34.19         38.28         4.28 o
   0   5  12          3.61          4.47         3.46 o
   1   5  12         27.91         36.23         3.44 o
   2   5  12       1602.32       1559.22        15.25 o
   3   5  12          5.76          8.57         3.10 o
   4   5  12       3267.59       3183.89        27.60 o
   5   5  12        573.49        562.04        11.87 o
   6   5  12        706.31        732.68        10.83 o
   7   5  12        693.50        700.17         9.38 o
   8   5  12        127.70        134.39         5.88 o
   9   5  12         25.32         27.25         4.74 o
  10   5  12         12.14          2.35         6.91 o
  11   5  12         64.72         56.45         8.46 o
  -6   6  12         70.70         69.08         6.73 o
  -5   6  12         33.24         42.48         5.77 o
  -4   6  12        541.48        563.74        12.92 o
  -3   6  12          3.86          3.57         7.29 o
  -2   6  12       1081.14       1115.35        16.70 o
  -1   6  12        731.63        742.15        15.61 o
   0   6  12       1093.92       1098.23        13.25 o
   1   6  12       1250.78       1294.26        13.37 o
   2   6  12        475.85        440.88         7.25 o
   3   6  12         11.08          4.40         3.71 o
   4   6  12          7.78          7.85         3.25 o
   5   6  12        468.04        461.40         7.61 o
   6   6  12         10.00          9.36         9.92 o
   7   6  12       1408.92       1391.15        36.17 o
   8   6  12         26.34         28.53         5.90 o
   9   6  12        795.19        784.76        13.02 o
  10   6  12        102.28        105.64        11.49 o
  11   6  12        157.09        157.70         8.93 o
  -5   7  12         89.81         78.96        11.38 o
  -4   7  12          1.92         -6.30         6.44 o
  -3   7  12          0.06         -5.91         7.44 o
  -2   7  12          1.08          0.73         5.35 o
  -1   7  12        901.28        889.62        12.18 o
   0   7  12        332.28        331.60        14.12 o
   1   7  12       2207.18       2219.34        22.86 o
   2   7  12        531.92        531.44         7.17 o
   3   7  12       1178.79       1205.83        11.42 o
   4   7  12        652.55        673.86         8.07 o
   5   7  12        483.91        488.70         7.93 o
   6   7  12        671.95        694.58        10.86 o
   7   7  12         12.40         11.97         6.41 o
   8   7  12         59.56         68.48        15.75 o
   9   7  12         49.37         50.66         6.34 o
  10   7  12        218.58        240.19        17.50 o
  -4   8  12         85.70         83.35         8.01 o
  -3   8  12        307.92        300.31        18.23 o
  -2   8  12        165.87        160.04         7.51 o
  -1   8  12        258.17        261.07         7.92 o
   0   8  12        264.06        272.91        10.42 o
   1   8  12          3.67          2.75         3.18 o
   2   8  12          4.37          4.51         3.11 o
   3   8  12          1.60          1.78         2.98 o
   4   8  12        764.32        772.16         8.78 o
   5   8  12         58.04         59.31         3.77 o
   6   8  12        784.39        784.40        13.52 o
   7   8  12         26.56         28.80         4.46 o
   8   8  12        724.00        655.34        35.01 o
   9   8  12         72.67         76.64        18.82 o
  10   8  12        709.08        722.21        13.44 o
  -3   9  12         79.08         74.24         7.30 o
  -2   9  12        612.67        628.29        19.25 o
  -1   9  12        262.88        266.40         8.11 o
   0   9  12        416.72        417.14        13.76 o
   1   9  12        455.20        457.86         7.15 o
   2   9  12        308.94        316.26         9.44 o
   3   9  12        440.92        442.22         6.66 o
   4   9  12        182.02        178.16         5.17 o
   5   9  12         77.55         78.59         4.31 o
   6   9  12          9.36          5.08         3.58 o
   7   9  12        154.05        160.31         5.61 o
   8   9  12         29.92         22.39         5.55 o
   9   9  12        957.52        921.59        44.78 o
  -2  10  12         24.15         27.63        10.36 o
  -1  10  12          4.47          1.27         8.78 o
   0  10  12          0.54         -4.18         4.18 o
   1  10  12         47.65         49.35         4.59 o
   2  10  12         16.20         15.84         4.17 o
   3  10  12        778.65        777.67        12.69 o
   4  10  12         79.82         77.66         4.61 o
   5  10  12        457.63        453.59         9.87 o
   6  10  12        346.74        349.56        10.04 o
   7  10  12         78.21         82.55         4.80 o
   8  10  12         73.94         78.31         5.18 o
   1  11  12         56.93         58.04         4.91 o
   2  11  12        168.89        157.16         5.56 o
   3  11  12         12.34          8.32         4.15 o
   4  11  12          0.06         -2.62         4.03 o
   5  11  12         20.71         14.73         4.36 o
   6  11  12        117.38        111.64         5.39 o
  -3  -9  13        792.84        820.57        19.24 o
  -2  -9  13        248.96        254.71        10.67 o
  -1  -9  13        139.12        143.90         8.06 o
   0  -9  13         96.89         88.06         7.18 o
   1  -9  13         16.68         15.63         6.61 o
   2  -9  13         10.73          6.58         7.30 o
  -5  -8  13         48.50         48.94         5.51 o
  -4  -8  13        291.55        281.05         8.46 o
  -3  -8  13          4.27         -1.13         5.18 o
  -2  -8  13        501.82        521.99        12.25 o
  -1  -8  13         43.43         46.12         6.27 o
   0  -8  13        591.06        592.59        21.41 o
   1  -8  13        116.60        123.35         6.07 o
   2  -8  13        600.17        589.40        12.34 o
   3  -8  13        272.92        266.70        11.70 o
   4  -8  13         40.73         44.85         6.40 o
  -6  -7  13        369.31        369.81        11.27 o
  -5  -7  13         47.64         48.58         5.34 o
  -4  -7  13        364.95        374.29         9.77 o
  -3  -7  13        396.12        392.73         9.22 o
  -2  -7  13          4.51          3.27         8.08 o
  -1  -7  13         65.71         74.83         5.45 o
   0  -7  13        200.26        209.39         6.54 o
   1  -7  13         95.92         79.14         5.47 o
   2  -7  13         12.97         12.15         4.71 o
   3  -7  13        578.49        575.99        12.20 o
   4  -7  13          1.06         14.47         5.66 o
   5  -7  13       1640.03       1703.09        24.75 o
   6  -7  13        158.99        158.62         9.88 o
  -7  -6  13        108.53        114.17         7.20 o
  -6  -6  13        102.12         95.79         9.88 o
  -5  -6  13        258.42        253.49         7.90 o
  -4  -6  13         14.63          9.16         5.93 o
  -3  -6  13        385.65        382.23        12.42 o
  -2  -6  13        373.99        385.00         8.30 o
  -1  -6  13        841.27        824.83         9.22 o
   0  -6  13        663.69        675.19         8.34 o
   1  -6  13        242.07        225.99         5.76 o
   2  -6  13        175.03        171.21         5.14 o
   3  -6  13         76.76         75.14         4.21 o
   4  -6  13        293.03        309.36        13.17 o
   5  -6  13          4.31         -2.25         6.89 o
   6  -6  13       1018.00       1011.73        18.48 o
   7  -6  13         11.83          8.39        20.13 o
  -7  -5  13        273.07        269.63         9.70 o
  -6  -5  13         56.70         50.33         7.16 o
  -5  -5  13        105.29        105.53         5.10 o
  -4  -5  13         81.72         84.94         5.21 o
  -3  -5  13         29.45         29.18         3.87 o
  -2  -5  13         11.04         20.02         3.62 o
  -1  -5  13          3.53          7.67         3.44 o
   0  -5  13        722.75        727.65        12.53 o
   1  -5  13         27.93         24.78         3.55 o
   2  -5  13        917.13        934.84        11.01 o
   3  -5  13        416.56        423.27         6.88 o
   4  -5  13        830.98        836.59        11.68 o
   5  -5  13         97.93         98.13         5.57 o
   6  -5  13        496.51        520.12        10.45 o
   7  -5  13          3.31          4.66         5.60 o
   8  -5  13          2.81          1.78         6.22 o
  -7  -4  13        147.14        157.94         6.79 o
  -6  -4  13        316.92        316.82         8.80 o
  -5  -4  13          4.14          0.86         4.13 o
  -4  -4  13        609.90        653.35        14.74 o
  -3  -4  13        861.11        898.60        11.05 o
  -2  -4  13        231.30        238.31         5.90 o
  -1  -4  13        262.29        274.25         6.42 o
   0  -4  13          2.68         -1.61         3.32 o
   1  -4  13          3.98          4.82         3.43 o
   2  -4  13         25.62         16.85         3.54 o
   3  -4  13        193.31        192.26         6.28 o
   4  -4  13          2.50          5.52         4.37 o
   5  -4  13       1692.53       1697.79        18.58 o
   6  -4  13        154.64        163.90         6.63 o
   7  -4  13        677.12        669.04        13.57 o
   8  -4  13        448.27        456.45        28.15 o
   9  -4  13         62.97         48.07         7.81 o
  -8  -3  13          7.56          7.34         5.69 o
  -7  -3  13         17.79         13.41         5.44 o
  -6  -3  13        101.05        101.45         6.48 o
  -5  -3  13         82.32         92.36         6.36 o
  -4  -3  13         58.93         62.08         6.27 o
  -3  -3  13        765.55        772.78        10.16 o
  -2  -3  13         78.98         73.30         4.88 o
  -1  -3  13       2154.02       2187.68        21.58 o
   0  -3  13        651.83        613.18         9.27 o
   1  -3  13       1570.77       1557.15        17.82 o
   2  -3  13       1032.49        986.48        14.99 o
   3  -3  13       1069.47       1050.54        19.33 o
   4  -3  13        119.56        111.78         6.04 o
   5  -3  13        153.76        144.99         6.80 o
   6  -3  13          4.82          3.41         5.76 o
   7  -3  13          5.87          1.14         6.18 o
   8  -3  13         91.43         76.76         7.62 o
   9  -3  13          0.38         -7.11         7.11 o
  -8  -2  13         47.88         46.43         5.54 o
  -7  -2  13        233.35        232.79         7.64 o
  -6  -2  13        344.96        332.23         8.23 o
  -5  -2  13        299.60        288.60         8.55 o
  -4  -2  13        546.28        520.96         8.60 o
  -3  -2  13        489.91        471.25        10.61 o
  -2  -2  13        196.25        180.37         9.19 o
  -1  -2  13          0.25         -1.90         5.11 o
   0  -2  13         23.83         26.03         4.52 o
   1  -2  13        302.96        274.95         7.63 o
   2  -2  13       1031.83        999.93        33.69 o
   3  -2  13         15.84          9.01         4.52 o
   4  -2  13       1363.95       1345.19        18.04 o
   5  -2  13        483.96        458.14        10.31 o
   6  -2  13        902.13        887.38        14.72 o
   7  -2  13        569.20        585.43        12.37 o
   8  -2  13        391.37        388.30        11.62 o
   9  -2  13          7.17          5.11        10.36 o
  10  -2  13          6.93          5.31         7.73 o
  -8  -1  13          5.09          2.88         5.82 o
  -7  -1  13         42.81         46.10         5.18 o
  -6  -1  13        148.81        155.94         5.69 o
  -5  -1  13          5.21         11.09         4.44 o
  -4  -1  13        754.90        767.80        11.67 o
  -3  -1  13         55.92         50.42         5.46 o
  -2  -1  13       1048.97       1059.81        15.56 o
  -1  -1  13        637.66        658.76        11.34 o
   0  -1  13       1012.32        990.65        16.48 o
   1  -1  13        526.56        507.24        16.77 o
   2  -1  13        155.37        158.25         6.08 o
   3  -1  13         83.89         83.25         6.86 o
   4  -1  13         10.06          7.44         4.54 o
   5  -1  13        101.89        109.08         6.08 o
   6  -1  13        152.48        153.65         7.01 o
   7  -1  13        899.90        878.97        14.75 o
   8  -1  13         66.05         60.65         6.54 o
   9  -1  13        452.48        420.72        10.35 o
  10  -1  13         38.45         29.67         6.29 o
  -8   0  13         85.49        101.51         8.13 o
  -7   0  13        289.78        286.10         7.56 o
  -6   0  13         45.04         43.91         5.09 o
  -5   0  13         20.70         16.69         5.20 o
  -4   0  13         27.28         34.29         4.86 o
  -3   0  13         68.44         64.46         5.78 o
  -2   0  13         71.85         73.66         5.46 o
  -1   0  13        634.14        611.52        22.03 o
   0   0  13         82.54         82.43         4.09 o
   1   0  13       1853.85       1880.29        18.68 o
   2   0  13        353.86        357.37         7.23 o
   3   0  13        656.42        654.99         9.41 o
   4   0  13       1633.49       1653.10        20.63 o
   5   0  13        596.00        598.95        14.59 o
   6   0  13         96.00         97.99         5.05 o
   7   0  13        106.35        102.23         5.50 o
   8   0  13        117.41        119.85         9.29 o
   9   0  13          4.13          3.66         6.16 o
  10   0  13        175.60        170.51         9.28 o
  -8   1  13         22.02         17.86         6.06 o
  -7   1  13        149.77        141.58         9.44 o
  -6   1  13         20.46         20.27         4.93 o
  -5   1  13       1280.22       1312.56        17.17 o
  -4   1  13        227.56        203.48         6.60 o
  -3   1  13       1392.63       1408.89        13.86 o
  -2   1  13       1425.88       1425.31        13.65 o
  -1   1  13        468.68        453.55         6.90 o
   0   1  13         12.35         12.55         3.20 o
   1   1  13         48.68         46.27         3.22 o
   2   1  13         71.19         61.03         3.32 o
   3   1  13        247.53        242.09         5.37 o
   4   1  13         69.93         73.42         5.41 o
   5   1  13         79.17         77.87         4.49 o
   6   1  13       1114.39       1113.12        13.90 o
   7   1  13        193.54        195.91         6.77 o
   8   1  13        652.75        676.78        29.17 o
   9   1  13        489.71        504.05        14.15 o
  10   1  13        123.58        145.34         8.51 o
  11   1  13          7.73         22.65        10.50 o
  -7   2  13        178.71        178.85        14.23 o
  -6   2  13         26.41         32.47         5.77 o
  -5   2  13          7.88         11.34         4.56 o
  -4   2  13          7.55          7.71         6.06 o
  -3   2  13          0.19         -1.99         3.19 o
  -2   2  13        271.15        281.45         5.58 o
  -1   2  13         98.39         95.03         3.89 o
   0   2  13       1195.36       1174.99        11.36 o
   1   2  13        405.23        414.22         6.30 o
   2   2  13        966.90        970.94         9.94 o
   3   2  13       1466.23       1478.09        12.44 o
   4   2  13        311.00        319.43         6.11 o
   5   2  13          3.82          5.17         2.85 o
   6   2  13         31.99         34.86         4.07 o
   7   2  13        256.10        249.50         6.40 o
   8   2  13          2.12          4.03         4.75 o
   9   2  13        489.97        521.62        14.03 o
  10   2  13          4.83         -6.07         6.44 o
  11   2  13        515.48        526.30        13.00 o
  -7   3  13         32.42         34.64         5.55 o
  -6   3  13         92.86        106.14         5.74 o
  -5   3  13         81.12         73.72         5.12 o
  -4   3  13        188.32        185.22         4.94 o
  -3   3  13         72.60         70.05         3.80 o
  -2   3  13        377.51        358.64         5.90 o
  -1   3  13         10.98         10.18         2.78 o
   0   3  13        126.68        122.19         3.90 o
   1   3  13        427.27        435.54         6.39 o
   2   3  13         87.43         86.73         3.30 o
   3   3  13       2442.21       2483.65        18.85 o
   4   3  13        181.35        175.57         4.64 o
   5   3  13       1984.38       2011.75        16.83 o
   6   3  13        957.52        973.76        10.83 o
   7   3  13        717.41        699.84         9.94 o
   8   3  13        300.47        307.23         7.00 o
   9   3  13        128.88        130.54         6.84 o
  10   3  13         11.16          2.36         5.58 o
  11   3  13        117.77        120.38         6.95 o
  -7   4  13          0.01          4.71         7.97 o
  -6   4  13         52.22         53.44         7.97 o
  -5   4  13        316.98        323.61        13.32 o
  -4   4  13        143.25        138.22         5.02 o
  -3   4  13        839.66        856.60         9.80 o
  -2   4  13        689.71        680.35         8.43 o
  -1   4  13        543.37        551.18         7.31 o
   0   4  13       1195.17       1222.48        16.64 o
   1   4  13       1044.36       1046.04        10.27 o
   2   4  13        419.39        413.54         5.72 o
   3   4  13         91.90         90.08         4.66 o
   4   4  13        165.77        169.67         3.92 o
   5   4  13        111.74        104.10         3.46 o
   6   4  13         68.36         65.34         3.85 o
   7   4  13         38.27         46.54         4.39 o
   8   4  13        376.72        384.31        11.33 o
   9   4  13          4.27         -5.46         9.51 o
  10   4  13        363.48        399.74        12.54 o
  11   4  13         49.88         50.18        12.11 o
  -6   5  13         79.76         93.00         9.04 o
  -5   5  13        197.92        198.17         8.85 o
  -4   5  13        121.60        135.93         6.33 o
  -3   5  13         24.14         14.29         6.33 o
  -2   5  13          1.60          1.52         4.23 o
  -1   5  13         23.07         22.13         6.52 o
   0   5  13       2097.35       2074.03        20.64 o
   1   5  13        128.44        131.79         5.49 o
   2   5  13       1985.61       1960.47        33.05 o
   3   5  13        418.89        411.39         8.58 o
   4   5  13        502.14        510.49         9.11 o
   5   5  13        426.11        435.50         6.52 o
   6   5  13        811.19        790.05        11.93 o
   7   5  13         78.88         81.62         5.50 o
   8   5  13        140.60        130.77         5.54 o
   9   5  13         19.00         20.22         5.06 o
  10   5  13          9.69         10.11         8.78 o
  11   5  13        241.36        212.96        12.98 o
  -5   6  13         52.80         53.37         6.41 o
  -4   6  13        231.70        233.00        10.10 o
  -3   6  13        421.76        445.36        11.32 o
  -2   6  13        689.02        689.21        13.16 o
  -1   6  13        719.18        724.17        13.09 o
   0   6  13       1009.93        976.29        33.40 o
   1   6  13         27.85         30.37         3.97 o
   2   6  13         54.34         61.70         4.19 o
   3   6  13        160.31        159.18         5.15 o
   4   6  13         76.76         78.79         4.28 o
   5   6  13        575.82        572.84        10.03 o
   6   6  13        255.97        256.08        10.41 o
   7   6  13        394.43        394.81        22.46 o
   8   6  13        306.54        324.98        11.76 o
   9   6  13        156.90        167.81         7.55 o
  10   6  13        216.39        239.44         9.06 o
  -5   7  13         50.59         56.75        10.79 o
  -4   7  13          5.50          1.06         6.87 o
  -3   7  13         85.44         85.37         7.48 o
  -2   7  13        219.32        210.52         8.87 o
  -1   7  13        489.65        484.72        23.78 o
   0   7  13          7.71          3.60         4.26 o
   1   7  13        900.60        901.86        11.18 o
   2   7  13         96.25        102.59         5.91 o
   3   7  13        973.72        979.85        11.43 o
   4   7  13        847.07        838.27        10.58 o
   5   7  13         43.83         41.64         4.28 o
   6   7  13        101.26         99.52         5.77 o
   7   7  13         37.35         41.67         9.63 o
   8   7  13        351.38        340.10        12.23 o
   9   7  13          2.04          9.27         7.33 o
  10   7  13        475.67        476.10        22.55 o
  -4   8  13        294.14        299.03        12.84 o
  -3   8  13        461.26        461.15        12.62 o
  -2   8  13        451.59        456.62        11.62 o
  -1   8  13         10.19          0.54         5.65 o
   0   8  13          0.04         -4.35         4.35 o
   1   8  13          0.90         -3.91         3.91 o
   2   8  13        486.72        509.09        10.28 o
   3   8  13        106.26        105.17         4.80 o
   4   8  13        561.14        573.08         8.91 o
   5   8  13        180.89        182.55         6.04 o
   6   8  13        668.83        669.10        20.31 o
   7   8  13        243.36        238.29         8.35 o
   8   8  13        534.95        560.40        17.65 o
   9   8  13         95.55        114.98         9.59 o
  -2   9  13        202.47        203.82         9.07 o
  -1   9  13        324.68        337.57        14.88 o
   0   9  13        260.09        250.31         8.13 o
   1   9  13        544.71        558.40         9.09 o
   2   9  13        217.14        221.67         8.34 o
   3   9  13        123.49        123.98         5.57 o
   4   9  13          9.27         11.88         3.60 o
   5   9  13         65.45         65.21         4.59 o
   6   9  13         16.80         15.00         4.43 o
   7   9  13        459.78        450.87        16.13 o
   8   9  13         45.64         45.90         6.15 o
  -1  10  13         34.79         42.71         5.46 o
   0  10  13          1.41          1.60         5.81 o
   1  10  13        905.66        948.97        19.50 o
   2  10  13        139.49        139.45         5.62 o
   3  10  13        810.60        825.62        24.05 o
   4  10  13        498.01        482.79        10.90 o
   5  10  13        296.27        294.70        11.50 o
   6  10  13        382.94        412.59         7.90 o
   7  10  13        144.59        129.41         5.50 o
   2  11  13          0.34         -1.70         4.45 o
   3  11  13         32.37         30.50         4.72 o
   4  11  13        131.70        116.64         6.72 o
  -3  -8  14         26.35         31.54         6.05 o
  -2  -8  14        609.01        650.34        11.19 o
  -1  -8  14        132.74        128.20         7.75 o
   0  -8  14        395.60        413.90         9.65 o
   1  -8  14        194.24        204.76         7.20 o
   2  -8  14         23.27         29.05         5.79 o
   3  -8  14         32.73         31.67         6.40 o
  -5  -7  14        118.51        109.30         8.12 o
  -4  -7  14          0.73          3.42         6.71 o
  -3  -7  14         97.98        101.63         6.36 o
  -2  -7  14         41.18         47.70         5.66 o
  -1  -7  14          7.33         15.52         5.35 o
   0  -7  14          3.41          5.43         5.04 o
   1  -7  14        472.83        471.37        10.40 o
   2  -7  14          8.16          6.89         5.10 o
   3  -7  14        782.56        803.23        13.09 o
   4  -7  14        142.96        140.32         9.07 o
   5  -7  14        190.80        192.70        10.31 o
  -6  -6  14          0.49         -3.91         5.65 o
  -5  -6  14        283.37        277.06         8.54 o
  -4  -6  14        222.35        220.47         8.68 o
  -3  -6  14        399.71        400.33        12.84 o
  -2  -6  14        173.71        162.73         6.26 o
  -1  -6  14        634.58        651.58        10.49 o
   0  -6  14          7.00          5.76         3.83 o
   1  -6  14        169.42        190.26         7.49 o
   2  -6  14          2.30         -3.86         3.86 o
   3  -6  14         10.17         11.65         5.92 o
   4  -6  14        188.26        171.52         8.96 o
   5  -6  14          5.15         15.69         9.63 o
   6  -6  14        307.86        311.12        11.96 o
  -6  -5  14        151.72        148.29         9.60 o
  -5  -5  14          2.10         -0.92         5.83 o
  -4  -5  14         52.49         48.13         5.23 o
  -3  -5  14         21.75         24.36         4.76 o
  -2  -5  14       1150.59       1177.21        19.87 o
  -1  -5  14         40.52         42.05         4.93 o
   0  -5  14       1193.52       1210.00        11.77 o
   1  -5  14        327.00        340.13         6.71 o
   2  -5  14        900.87        923.26        11.17 o
   3  -5  14        147.83        149.91         5.56 o
   4  -5  14        741.56        764.61        11.56 o
   5  -5  14        376.13        401.50         9.47 o
   6  -5  14         17.92         26.84         5.80 o
   7  -5  14        302.90        305.69         9.41 o
  -7  -4  14        108.49        102.19         6.55 o
  -6  -4  14         12.43         13.52         5.40 o
  -5  -4  14        376.50        365.55         8.83 o
  -4  -4  14        190.23        189.13         6.35 o
  -3  -4  14         16.69         15.87         4.69 o
  -2  -4  14        334.97        344.36         8.88 o
  -1  -4  14         46.93         55.86         5.00 o
   0  -4  14         23.06         18.44         4.45 o
   1  -4  14         36.38         41.99         4.71 o
   2  -4  14          8.02          8.45         4.41 o
   3  -4  14       1768.83       1829.38        19.32 o
   4  -4  14        527.27        546.74         9.85 o
   5  -4  14        452.45        432.08        11.13 o
   6  -4  14        329.32        338.16        20.57 o
   7  -4  14         36.40         36.95         6.98 o
   8  -4  14          5.99         14.32         7.35 o
  -7  -3  14         90.94         95.66         6.86 o
  -6  -3  14         50.47         50.88         5.70 o
  -5  -3  14         47.48         48.14         5.38 o
  -4  -3  14         49.13         59.12         5.16 o
  -3  -3  14       1221.52       1245.94        15.59 o
  -2  -3  14        237.66        208.55         8.43 o
  -1  -3  14       1409.23       1428.81        19.17 o
   0  -3  14        729.77        689.54        14.62 o
   1  -3  14       1295.70       1282.27        14.79 o
   2  -3  14        312.94        335.13         9.58 o
   3  -3  14        126.56        125.98         9.19 o
   4  -3  14         57.58         60.22        10.50 o
   5  -3  14        112.10        109.22         6.89 o
   6  -3  14        100.00        102.10         9.19 o
   7  -3  14         40.56         33.62         7.00 o
   8  -3  14        633.19        656.01        14.58 o
   9  -3  14         60.93         57.24         8.34 o
  -7  -2  14        497.77        540.84        10.62 o
  -6  -2  14        475.31        473.19        13.22 o
  -5  -2  14       1022.17        998.10        17.47 o
  -4  -2  14        422.70        440.05        14.48 o
  -3  -2  14          8.08          8.48         5.56 o
  -2  -2  14          7.74         10.81         7.58 o
  -1  -2  14          3.55          5.33         5.40 o
   0  -2  14        437.66        448.15        10.08 o
   1  -2  14        159.90        169.05         6.80 o
   2  -2  14        858.64        860.71        13.50 o
   3  -2  14        647.91        624.36        21.00 o
   4  -2  14        901.88        922.42        14.64 o
   5  -2  14        568.29        584.32        12.17 o
   6  -2  14        244.11        233.13         9.46 o
   7  -2  14         91.07         95.58         7.43 o
   8  -2  14          2.10          4.96        12.25 o
   9  -2  14         12.47         22.70         8.75 o
  -7  -1  14          0.54          2.79         5.51 o
  -6  -1  14        184.13        188.26         7.62 o
  -5  -1  14         34.28         27.44         4.95 o
  -4  -1  14        388.87        394.64        15.39 o
  -3  -1  14        505.58        494.59         9.43 o
  -2  -1  14        661.48        680.50        12.37 o
  -1  -1  14        775.11        768.11        12.99 o
   0  -1  14        121.17        132.74         8.75 o
   1  -1  14        233.41        243.33         8.15 o
   2  -1  14          1.27         -2.73         4.43 o
   3  -1  14         11.71         15.48         4.84 o
   4  -1  14         36.92         44.62         5.46 o
   5  -1  14        718.54        701.13        12.68 o
   6  -1  14          8.05         13.11         5.76 o
   7  -1  14       1152.08       1166.41        18.05 o
   8  -1  14         25.48         22.33         6.80 o
   9  -1  14        724.59        722.03        15.15 o
  10  -1  14         30.64         34.74         6.73 o
  -7   0  14          6.70         18.58         5.47 o
  -6   0  14          1.18          2.71         5.08 o
  -5   0  14         33.72         29.18         5.76 o
  -4   0  14         42.24         41.82         5.29 o
  -3   0  14        132.84        142.83         7.73 o
  -2   0  14        215.75        228.15         8.84 o
  -1   0  14       1058.43       1032.27        15.26 o
   0   0  14        394.03        370.01        16.92 o
   1   0  14       1750.02       1760.25        21.66 o
   2   0  14       1582.13       1557.08        19.80 o
   3   0  14       2164.36       2109.18        25.17 o
   4   0  14        850.78        836.32        13.30 o
   5   0  14        395.89        369.02         9.70 o
   6   0  14         50.34         42.30         5.78 o
   7   0  14         31.52         32.01         6.18 o
   8   0  14         92.28         90.40         6.11 o
   9   0  14          0.56         10.71         5.89 o
  10   0  14        167.93        169.99        14.05 o
  -7   1  14        516.56        549.92        18.28 o
  -6   1  14        432.25        410.17         9.00 o
  -5   1  14        395.25        375.84        17.58 o
  -4   1  14       2221.25       2212.50        25.84 o
  -3   1  14        108.68        108.03         9.12 o
  -2   1  14        645.36        650.92        10.70 o
  -1   1  14        163.52        152.19         5.42 o
   0   1  14         74.45         65.08         4.40 o
   1   1  14        233.47        222.41         6.81 o
   2   1  14        300.56        289.12         5.91 o
   3   1  14         17.08         20.62         3.42 o
   4   1  14       2250.57       2230.32        29.54 o
   5   1  14        536.42        533.27        10.93 o
   6   1  14       1392.66       1382.74        18.76 o
   7   1  14        351.92        352.57         8.47 o
   8   1  14        272.91        265.59         8.47 o
   9   1  14        117.47        119.81         6.56 o
  10   1  14        109.49        106.87         8.34 o
  -7   2  14          1.86          9.32         6.27 o
  -6   2  14          6.57          9.11         5.81 o
  -5   2  14          6.18          6.82         4.87 o
  -4   2  14         50.12         53.35         4.80 o
  -3   2  14         10.99         10.10         4.16 o
  -2   2  14        619.62        623.66         8.72 o
  -1   2  14        613.69        594.05         9.65 o
   0   2  14        858.07        893.37        17.70 o
   1   2  14       1497.89       1498.22        13.83 o
   2   2  14        375.17        353.51         6.36 o
   3   2  14         55.06         58.04         5.97 o
   4   2  14        208.27        216.43         5.33 o
   5   2  14        485.52        467.40         8.30 o
   6   2  14        129.03        125.23         4.68 o
   7   2  14        419.82        425.55         8.79 o
   8   2  14        235.37        255.31         8.11 o
   9   2  14        422.47        442.80        18.63 o
  10   2  14        359.15        356.40        12.40 o
  -6   3  14        264.47        283.57         9.02 o
  -5   3  14        604.68        605.98        15.49 o
  -4   3  14         82.98         81.90         4.99 o
  -3   3  14        259.68        270.22         6.78 o
  -2   3  14          0.73          3.76         3.59 o
  -1   3  14         85.91         87.84         4.12 o
   0   3  14        142.11        128.63         4.89 o
   1   3  14        636.69        673.04        11.28 o
   2   3  14        437.62        451.64         6.83 o
   3   3  14       1614.66       1667.35        13.87 o
   4   3  14        853.82        875.13         9.08 o
   5   3  14       1292.03       1257.54        11.44 o
   6   3  14       1010.98       1019.44        10.15 o
   7   3  14         11.25         15.66         4.42 o
   8   3  14        166.36        170.33         9.36 o
   9   3  14         12.05         16.76         5.41 o
  10   3  14        108.87        114.74         9.07 o
  -6   4  14         41.87         31.42         8.26 o
  -5   4  14        212.53        213.66        15.02 o
  -4   4  14        315.34        311.98         8.87 o
  -3   4  14        232.98        244.64         7.85 o
  -2   4  14        562.10        581.69        12.51 o
  -1   4  14        556.52        565.79         7.76 o
   0   4  14        335.99        342.23         6.35 o
   1   4  14         62.18         61.27         3.46 o
   2   4  14          3.12          4.81         3.58 o
   3   4  14         55.37         56.04         3.97 o
   4   4  14        193.25        182.45         5.52 o
   5   4  14        310.83        305.46         6.00 o
   6   4  14        196.97        197.02         5.99 o
   7   4  14        354.41        355.30         9.05 o
   8   4  14        798.25        797.09        22.17 o
   9   4  14        452.71        453.85        16.07 o
  10   4  14        352.03        347.01        23.19 o
  -5   5  14         11.44          5.14         7.86 o
  -4   5  14          0.36          2.72         5.60 o
  -3   5  14         10.57         -0.99         5.46 o
  -2   5  14        224.81        238.84         7.87 o
  -1   5  14        146.52        144.77         5.86 o
   0   5  14        442.32        456.87         8.66 o
   1   5  14        419.64        428.97         9.73 o
   2   5  14        655.29        693.83         9.39 o
   3   5  14       1108.85       1126.93        12.19 o
   4   5  14        422.19        405.80         7.37 o
   5   5  14        561.97        561.50         7.63 o
   6   5  14         83.29         79.48         4.84 o
   7   5  14         68.50         82.63         8.27 o
   8   5  14         60.95         53.43         5.94 o
   9   5  14        157.39        144.40         6.96 o
  10   5  14         95.50         82.83         7.22 o
  -5   6  14        189.68        214.50         8.46 o
  -4   6  14        119.46        110.93         6.94 o
  -3   6  14        428.65        456.41        14.15 o
  -2   6  14        151.62        145.57         7.92 o
  -1   6  14         17.94         10.26         5.85 o
   0   6  14          1.56         -5.01         6.56 o
   1   6  14        153.94        161.27         6.98 o
   2   6  14          1.91         -3.67         4.64 o
   3   6  14        567.76        542.09        17.96 o
   4   6  14        540.23        547.11        10.18 o
   5   6  14       1170.83       1118.17        14.86 o
   6   6  14       1118.83       1134.72        15.35 o
   7   6  14        526.57        498.82        13.64 o
   8   6  14        442.89        459.11        13.64 o
   9   6  14         99.25        102.69        10.36 o
  10   6  14         65.69         70.73         6.07 o
  -4   7  14         78.65         77.53         8.10 o
  -3   7  14        327.68        341.06        11.62 o
  -2   7  14        190.73        185.45         8.54 o
  -1   7  14        714.26        708.01        16.48 o
   0   7  14        924.64        941.79        15.25 o
   1   7  14         85.74         92.56         6.48 o
   2   7  14       1324.53       1348.23        22.79 o
   3   7  14          3.11         -1.95         4.64 o
   4   7  14        316.17        333.98         8.80 o
   5   7  14          2.60          3.89         4.79 o
   6   7  14         44.50         44.30         5.50 o
   7   7  14         17.50         12.62         5.46 o
   8   7  14        345.49        331.53        12.74 o
   9   7  14         94.38         82.65         9.05 o
  -3   8  14          9.70         18.91         7.18 o
  -2   8  14          8.69         10.00         6.68 o
  -1   8  14          1.59         -5.59         6.06 o
   0   8  14         95.47        100.98         9.63 o
   1   8  14         76.40         69.02         6.39 o
   2   8  14        101.51         97.71         5.18 o
   3   8  14        433.81        433.26         8.18 o
   4   8  14        413.17        424.95         8.23 o
   5   8  14        206.24        201.98        10.48 o
   6   8  14        514.27        533.24        19.25 o
   7   8  14         66.21         67.50         6.27 o
   8   8  14        278.03        285.49        11.05 o
   9   8  14          4.35          8.40         8.25 o
  -1   9  14        177.92        183.82         8.45 o
   0   9  14        278.37        272.46        12.84 o
   1   9  14        249.72        258.39         8.15 o
   2   9  14        152.75        146.10         5.57 o
   3   9  14         10.11          7.15         4.45 o
   4   9  14         16.03         20.63         4.50 o
   5   9  14        222.57        223.39         7.93 o
   6   9  14        171.43        171.43         6.02 o
   7   9  14        227.83        240.59        15.56 o
   8   9  14        368.06        374.55        12.86 o
   1  10  14        223.72        242.02         8.11 o
   2  10  14        330.77        344.49         7.83 o
   3  10  14         77.58         71.05         7.58 o
   4  10  14        259.60        280.43         8.48 o
   5  10  14         41.06         33.76         4.59 o
   6  10  14         59.62         56.32         4.96 o
   0  -8  15          6.82          3.96         5.63 o
  -3  -7  15         11.95         17.57         9.02 o
  -2  -7  15         68.18         72.33         9.22 o
  -1  -7  15        331.29        319.37        10.51 o
   0  -7  15        245.76        249.92         9.42 o
   1  -7  15        660.04        679.50        13.17 o
   2  -7  15        303.55        319.99        10.33 o
   3  -7  15        245.15        243.71        10.59 o
   4  -7  15        536.55        561.27        22.75 o
  -4  -6  15         95.02         94.05         7.79 o
  -3  -6  15        263.31        253.19         9.38 o
  -2  -6  15        241.40        265.45         9.08 o
  -1  -6  15          0.34         -0.93         6.05 o
   0  -6  15         11.40         10.11         8.48 o
   1  -6  15         40.03         51.40         9.16 o
   2  -6  15        342.18        368.36        10.54 o
   3  -6  15         40.40         30.71         6.76 o
   4  -6  15        298.57        290.67        12.26 o
   5  -6  15        149.98        140.54        15.17 o
  -5  -5  15         21.52         23.70         5.07 o
  -4  -5  15        415.47        418.40         9.37 o
  -3  -5  15        144.40        138.01         9.35 o
  -2  -5  15        360.03        377.01        14.23 o
  -1  -5  15        119.21        118.13         5.71 o
   0  -5  15        357.79        376.84         8.66 o
   1  -5  15        213.25        208.01         6.65 o
   2  -5  15        163.55        179.15         6.11 o
   3  -5  15        375.75        381.02         8.35 o
   4  -5  15         13.07         13.91         4.93 o
   5  -5  15         14.72         24.58         5.66 o
   6  -5  15        160.36        165.65        10.87 o
  -6  -4  15        276.30        305.76         8.78 o
  -5  -4  15        113.58        118.30         6.32 o
  -4  -4  15         95.28         98.00         8.13 o
  -3  -4  15        111.84        115.98         5.94 o
  -2  -4  15         34.38         38.85         4.93 o
  -1  -4  15          7.63         10.73         4.96 o
   0  -4  15         14.91          6.81         4.83 o
   1  -4  15        181.32        185.97         6.59 o
   2  -4  15        310.38        309.47         8.39 o
   3  -4  15        330.99        308.84         9.85 o
   4  -4  15        107.98        104.76         7.06 o
   5  -4  15        130.54        124.40         7.60 o
   6  -4  15         60.75         52.43         7.06 o
   7  -4  15        113.90        104.99         8.22 o
  -6  -3  15        102.99        101.74         6.45 o
  -5  -3  15        904.03        909.81        12.44 o
  -4  -3  15        353.79        324.54         8.50 o
  -3  -3  15        962.96        971.24        22.58 o
  -2  -3  15        814.04        788.26        23.48 o
  -1  -3  15         74.56         76.03         9.48 o
   0  -3  15        405.34        405.02        10.51 o
   1  -3  15         19.69         16.35         7.00 o
   2  -3  15         35.17         41.03         5.73 o
   3  -3  15          1.11          0.20         7.00 o
   4  -3  15         14.57         28.70         5.94 o
   5  -3  15          8.32         16.65         6.18 o
   6  -3  15        595.67        601.54        13.18 o
   7  -3  15        360.53        348.46        11.64 o
   8  -3  15        945.31        963.95        17.31 o
  -6  -2  15         13.26         13.07         5.61 o
  -5  -2  15        103.43        107.64         6.14 o
  -4  -2  15          8.07         10.21         5.00 o
  -3  -2  15         41.54         51.21         8.46 o
  -2  -2  15         17.22         15.81         7.15 o
  -1  -2  15          8.21          7.85        10.79 o
   0  -2  15        399.79        374.04         9.99 o
   1  -2  15        348.67        342.78         9.67 o
   2  -2  15        988.80       1007.66        15.45 o
   3  -2  15        604.25        610.85        23.48 o
   4  -2  15         50.41         53.08         6.06 o
   5  -2  15        304.20        326.49        10.08 o
   6  -2  15        119.05        111.47        10.94 o
   7  -2  15         21.96         17.50         7.01 o
   8  -2  15         52.59         49.94        10.36 o
   9  -2  15          6.52          9.06         7.81 o
  -6  -1  15        239.17        248.77         7.79 o
  -5  -1  15        158.34        151.00         6.42 o
  -4  -1  15        280.24        284.07         8.92 o
  -3  -1  15        304.82        315.92         8.76 o
  -2  -1  15         18.88         21.39         5.67 o
  -1  -1  15        250.22        241.18         9.07 o
   0  -1  15         36.08         43.24         5.76 o
   1  -1  15          0.42          7.20         5.05 o
   2  -1  15         17.36         12.02         5.05 o
   3  -1  15        395.69        365.14         9.88 o
   4  -1  15        134.90        121.51         6.81 o
   5  -1  15       1287.83       1283.70        33.26 o
   6  -1  15        346.01        319.87        10.21 o
   7  -1  15        587.55        587.81        12.89 o
   8  -1  15        257.59        259.14        10.51 o
   9  -1  15         58.13         68.92        20.13 o
  -6   0  15         56.50         54.13         5.98 o
  -5   0  15         34.71         32.66         6.22 o
  -4   0  15         24.29         19.33         7.13 o
  -3   0  15        148.87        145.75         6.49 o
  -2   0  15        236.02        250.77         9.67 o
  -1   0  15       1006.48       1029.80        15.88 o
   0   0  15        501.26        494.54        10.73 o
   1   0  15        749.13        714.94        23.92 o
   2   0  15        320.84        302.94        19.98 o
   3   0  15        142.73        140.90         6.70 o
   4   0  15          9.52         13.13         5.26 o
   5   0  15         11.13         12.69         5.57 o
   6   0  15         52.33         53.28         6.50 o
   7   0  15         93.44         89.40         8.90 o
   8   0  15         45.25         50.47         8.46 o
   9   0  15        389.65        365.23        12.17 o
  -6   1  15        662.16        667.66        11.15 o
  -5   1  15        139.31        153.62         7.26 o
  -4   1  15        384.03        365.68         9.32 o
  -3   1  15         10.91         13.28         5.15 o
  -2   1  15         21.85         19.07         5.06 o
  -1   1  15          0.21         -4.18         4.18 o
   0   1  15         67.89         63.25         4.80 o
   1   1  15        207.22        175.43         5.80 o
   2   1  15        539.85        576.39         9.52 o
   3   1  15        552.72        546.92         9.27 o
   4   1  15        936.37        956.98        12.42 o
   5   1  15        245.05        244.16         9.08 o
   6   1  15        213.13        210.72         8.84 o
   7   1  15        598.33        603.84        12.89 o
   8   1  15         98.09         98.16         6.22 o
   9   1  15        105.48        112.27         6.80 o
  10   1  15         15.89         10.38         6.19 o
  -6   2  15         63.97         49.87         7.15 o
  -5   2  15         13.75         14.41         5.68 o
  -4   2  15        233.76        244.87         7.31 o
  -3   2  15        239.25        232.47         8.34 o
  -2   2  15        685.75        704.06         9.73 o
  -1   2  15        573.91        565.66         8.44 o
   0   2  15        262.52        243.50         6.19 o
   1   2  15        365.52        368.49         7.28 o
   2   2  15        250.64        253.17         6.14 o
   3   2  15          4.81          2.45         4.13 o
   4   2  15          4.68          6.74         3.59 o
   5   2  15         46.14         44.99         4.78 o
   6   2  15          6.01          2.54         5.32 o
   7   2  15        618.03        624.87        10.68 o
   8   2  15        313.23        307.74         7.84 o
   9   2  15        709.11        757.85        12.13 o
  10   2  15        220.59        229.22         8.09 o
  -6   3  15          3.46         -1.53         5.95 o
  -5   3  15         35.25         20.88         9.86 o
  -4   3  15         15.95         15.60         5.44 o
  -3   3  15        209.79        229.93         8.31 o
  -2   3  15         36.79         39.51         4.20 o
  -1   3  15        618.37        617.58        11.16 o
   0   3  15        412.32        405.23         7.18 o
   1   3  15       3114.22       3098.05        25.12 o
   2   3  15       1560.57       1555.47        14.44 o
   3   3  15       1562.52       1551.06        14.51 o
   4   3  15       2001.60       2017.53        16.83 o
   5   3  15         15.44         15.21         3.48 o
   6   3  15        537.17        552.33         8.26 o
   7   3  15          3.42         -1.20         4.07 o
   8   3  15          8.54          6.23         4.98 o
   9   3  15         31.22         40.40         5.83 o
  10   3  15         10.77         11.74         8.01 o
  -5   4  15        100.39        101.47         8.84 o
  -4   4  15        278.93        290.33        11.74 o
  -3   4  15        272.23        302.38         9.18 o
  -2   4  15        393.96        390.74         9.07 o
  -1   4  15         82.18         73.55         5.25 o
   0   4  15        194.55        200.38         6.61 o
   1   4  15         20.44         24.79         4.36 o
   2   4  15         18.61         21.97         4.43 o
   3   4  15          4.24          3.36         3.86 o
   4   4  15         50.16         49.99         4.29 o
   5   4  15        129.23        128.77         5.19 o
   6   4  15        803.07        808.73         9.97 o
   7   4  15        276.65        285.07        10.57 o
   8   4  15        435.71        411.77        12.36 o
   9   4  15        119.67        139.85         9.05 o
  10   4  15         72.26         49.74         8.35 o
  -5   5  15         94.66         80.93         8.84 o
  -4   5  15        108.65        102.49         6.99 o
  -3   5  15          8.30          8.71         5.65 o
  -2   5  15        685.91        713.27        19.39 o
  -1   5  15        708.11        701.01        12.38 o
   0   5  15        737.97        741.13        12.89 o
   1   5  15        890.56        918.34        12.33 o
   2   5  15        301.78        292.69         7.53 o
   3   5  15        539.57        543.18         8.58 o
   4   5  15        158.11        144.34         8.00 o
   5   5  15          2.04         -2.83         4.09 o
   6   5  15         12.17         16.18         3.88 o
   7   5  15        242.64        236.61         7.14 o
   8   5  15        100.05        109.72         6.87 o
   9   5  15        442.93        431.10        12.69 o
  -4   6  15        174.36        167.62         7.79 o
  -3   6  15        235.40        213.89        17.07 o
  -2   6  15         72.28         72.27         7.51 o
  -1   6  15          1.64          0.00         6.15 o
   0   6  15         10.57         10.49         8.31 o
   1   6  15        144.30        141.07         7.42 o
   2   6  15       1068.15       1105.39        17.45 o
   3   6  15        276.86        284.51         9.20 o
   4   6  15       1062.56       1060.56        19.15 o
   5   6  15        115.31        122.78         9.02 o
   6   6  15        143.77        155.38         8.98 o
   7   6  15         60.21         63.87         6.38 o
   8   6  15        136.05        144.89         9.50 o
   9   6  15          1.26          4.24         8.34 o
  -3   7  15        229.57        242.36        10.70 o
  -2   7  15        273.38        288.41        26.11 o
  -1   7  15        140.07        129.08         7.92 o
   0   7  15        619.43        619.62        12.67 o
   1   7  15        161.67        166.89        11.81 o
   2   7  15        854.00        883.55        21.27 o
   3   7  15          1.80         -4.99         4.99 o
   4   7  15         17.13          9.37         5.22 o
   5   7  15         89.26         86.39         6.22 o
   6   7  15        792.90        793.80        12.90 o
   7   7  15        275.64        266.60        13.07 o
   8   7  15        577.27        598.77        12.49 o
   9   7  15        402.84        414.16        15.22 o
  -2   8  15         16.45         12.03         7.06 o
  -1   8  15         77.34         80.86         7.51 o
   0   8  15         37.29         45.09         9.04 o
   1   8  15        684.86        701.88        13.51 o
   2   8  15        494.53        498.69        17.02 o
   3   8  15        478.45        508.20        13.78 o
   4   8  15        609.06        585.02        14.44 o
   5   8  15        326.19        349.60        11.11 o
   6   8  15         86.66         89.41         6.46 o
   7   8  15         84.95         87.06         6.66 o
   8   8  15          0.55         -2.39         6.31 o
   0   9  15         13.82          7.30         6.59 o
   1   9  15         17.52          7.35         7.00 o
   2   9  15          3.01          3.46         5.38 o
   3   9  15        468.76        476.96        15.27 o
   4   9  15        274.65        306.88        24.36 o
   5   9  15        287.31        290.12        11.76 o
   6   9  15        381.98        387.74        11.47 o
  -1  -7  16        802.58        818.10        14.91 o
   0  -7  16        182.22        179.21         9.79 o
   1  -7  16        110.36        118.15         8.27 o
  -3  -6  16          5.08          7.54         6.92 o
  -2  -6  16          2.17         -6.74         6.74 o
  -1  -6  16          0.83          0.17         6.76 o
   0  -6  16        152.33        168.97         8.33 o
   1  -6  16          0.59          3.31         6.71 o
   2  -6  16        435.35        428.86        11.33 o
   3  -6  16        116.10        113.26        11.84 o
   4  -6  16        842.83        887.42        27.13 o
  -4  -5  16        236.99        241.14         7.77 o
  -3  -5  16        232.26        225.62         9.05 o
  -2  -5  16        118.20        132.47         6.28 o
  -1  -5  16        334.35        346.14         8.72 o
   0  -5  16         18.16         27.35         5.18 o
   1  -5  16        565.08        562.95        18.53 o
   2  -5  16         88.76        104.61         5.80 o
   3  -5  16        223.37        245.31         8.04 o
   4  -5  16          0.63          7.71         5.19 o
   5  -5  16         18.71         28.60         7.14 o
  -5  -4  16         83.77         73.85         7.45 o
  -4  -4  16          5.02          9.35         5.57 o
  -3  -4  16         16.38         18.32         6.15 o
  -2  -4  16         12.91          9.85         5.73 o
  -1  -4  16        358.80        340.60         9.62 o
   0  -4  16        631.39        636.33        18.82 o
   1  -4  16       1031.63       1033.57        22.46 o
   2  -4  16       1015.83       1021.18        16.35 o
   3  -4  16         81.60         75.97         7.06 o
   4  -4  16        411.06        412.67        11.38 o
   5  -4  16         18.09          8.08         6.64 o
   6  -4  16         48.83         40.16         7.30 o
  -5  -3  16        167.31        169.50         7.12 o
  -4  -3  16        210.53        190.33         8.63 o
  -3  -3  16         11.42          1.72         5.77 o
  -2  -3  16        293.17        288.13        10.70 o
  -1  -3  16        192.66        201.99         8.54 o
   0  -3  16        343.52        371.81        10.47 o
   1  -3  16          9.15          3.57         6.27 o
   2  -3  16         10.13         18.05         6.02 o
   3  -3  16          2.55          6.06         5.94 o
   4  -3  16        766.00        771.47        14.54 o
   5  -3  16        718.11        706.92        13.99 o
   6  -3  16        402.23        398.17        19.11 o
   7  -3  16        232.59        237.52         9.89 o
  -5  -2  16        168.41        168.17         8.00 o
  -4  -2  16          6.45          3.31         5.18 o
  -3  -2  16         22.82         31.76         6.68 o
  -2  -2  16        540.94        561.45        27.42 o
  -1  -2  16        744.57        717.21        14.88 o
   0  -2  16        758.74        776.17        14.12 o
   1  -2  16        747.75        750.90        22.17 o
   2  -2  16        102.29         99.67         7.01 o
   3  -2  16        733.76        732.91        13.78 o
   4  -2  16        220.88        204.64         8.43 o
   5  -2  16        293.87        298.09        10.38 o
   6  -2  16         13.72         16.02         7.73 o
   7  -2  16         71.28         66.51         7.84 o
   8  -2  16          8.69          1.48         8.90 o
  -6  -1  16         15.39         17.08         5.98 o
  -5  -1  16        241.59        236.54         7.53 o
  -4  -1  16        128.79        128.98         7.15 o
  -3  -1  16        496.77        498.02        19.82 o
  -2  -1  16         12.15         11.96         6.18 o
  -1  -1  16         10.42         11.54         5.88 o
   0  -1  16         76.45         88.08         8.17 o
   1  -1  16        292.73        286.39         9.59 o
   2  -1  16        446.26        451.84        11.24 o
   3  -1  16        536.29        515.20        11.94 o
   4  -1  16        373.35        347.36        10.31 o
   5  -1  16        409.93        425.40        11.24 o
   6  -1  16        270.95        246.18         9.78 o
   7  -1  16        110.34        114.50         8.35 o
   8  -1  16        143.24        142.48         9.07 o
  -6   0  16         80.74         89.47         6.50 o
  -5   0  16         25.13         24.87         5.94 o
  -4   0  16        411.27        411.41        10.23 o
  -3   0  16        286.25        295.72        12.70 o
  -2   0  16        277.20        277.55        10.00 o
  -1   0  16        561.68        532.51        12.06 o
   0   0  16        778.45        814.53        14.33 o
   1   0  16         77.91         80.37         6.50 o
   2   0  16        497.03        485.91        11.03 o
   3   0  16          2.53          4.71         5.46 o
   4   0  16          2.52          4.96         5.78 o
   5   0  16        113.04        112.61         7.21 o
   6   0  16        111.70        117.04         7.63 o
   7   0  16        311.19        296.79        11.23 o
   8   0  16        397.13        411.30        12.88 o
   9   0  16        218.94        221.00        10.00 o
  -5   1  16         36.28         24.46         6.48 o
  -4   1  16          4.24         -1.66         5.67 o
  -3   1  16          5.52          2.06         9.69 o
  -2   1  16         42.43         33.77         5.24 o
  -1   1  16        230.53        226.20         9.58 o
   0   1  16        138.12        124.81        10.21 o
   1   1  16        594.93        584.32        11.07 o
   2   1  16        494.94        488.92         9.46 o
   3   1  16        825.48        830.96        11.81 o
   4   1  16         77.09         84.23         5.76 o
   5   1  16       1229.07       1207.25        25.53 o
   6   1  16          1.75         -6.86        11.52 o
   7   1  16         75.57         68.18         7.21 o
   8   1  16         35.97         33.63         7.42 o
   9   1  16        106.51         93.13         8.34 o
  -5   2  16         43.90         36.71         7.53 o
  -4   2  16        344.20        351.33         9.59 o
  -3   2  16        218.43        202.86        10.32 o
  -2   2  16         40.27         48.39         4.75 o
  -1   2  16        424.33        425.73         7.91 o
   0   2  16         45.10         53.12         5.14 o
   1   2  16          2.21         -0.59         4.47 o
   2   2  16         74.28         81.53         5.07 o
   3   2  16         90.69         98.47         6.16 o
   4   2  16        507.18        492.54         9.31 o
   5   2  16        298.54        332.19         8.35 o
   6   2  16        939.23        923.76        19.40 o
   7   2  16        331.20        328.70        17.65 o
   8   2  16        446.01        455.75        12.06 o
   9   2  16         66.98         70.68         6.48 o
  -5   3  16          4.06          7.91         5.95 o
  -4   3  16         10.24          3.42         7.10 o
  -3   3  16         32.03         38.96         6.98 o
  -2   3  16        181.24        175.76         6.54 o
  -1   3  16        598.01        622.98         9.06 o
   0   3  16        749.05        756.60        18.49 o
   1   3  16        257.14        255.41         6.53 o
   2   3  16        783.02        812.58         9.87 o
   3   3  16         14.36         12.53         3.91 o
   4   3  16        388.64        397.31         7.45 o
   5   3  16         43.94         44.88         5.56 o
   6   3  16         84.18         96.79         5.72 o
   7   3  16        223.12        213.49         8.86 o
   8   3  16         78.92         77.75         6.22 o
   9   3  16         87.34         85.41         8.35 o
  -4   4  16        170.91        183.46         9.76 o
  -3   4  16          9.92         12.02         7.60 o
  -2   4  16        211.36        214.76         7.65 o
  -1   4  16         12.74          9.57         5.10 o
   0   4  16         94.77        100.17         5.71 o
   1   4  16         57.42         61.87         6.80 o
   2   4  16          7.75          9.06         5.57 o
   3   4  16        141.92        129.33         7.13 o
   4   4  16        415.76        423.03        13.98 o
   5   4  16        517.47        500.14         9.03 o
   6   4  16        739.02        744.75        11.79 o
   7   4  16        593.91        594.77        10.99 o
   8   4  16         93.26         97.17         8.15 o
   9   4  16        108.16        131.79         8.97 o
  -4   5  16         43.59         76.87        11.67 o
  -3   5  16        492.37        490.08        13.34 o
  -2   5  16         29.10         35.08         5.99 o
  -1   5  16        440.43        444.38        21.75 o
   0   5  16         50.56         49.39         5.27 o
   1   5  16        566.98        565.46        12.70 o
   2   5  16          3.71          6.60         4.80 o
   3   5  16         50.44         47.60         5.14 o
   4   5  16          1.35          0.52         4.52 o
   5   5  16        137.69        139.71         7.33 o
   6   5  16        303.77        310.46        11.51 o
   7   5  16        187.94        175.17         6.81 o
   8   5  16        199.11        184.47         7.41 o
   9   5  16        121.30        122.23         9.08 o
  -3   6  16          0.94         -2.98         6.16 o
  -2   6  16          5.19          0.25         6.93 o
  -1   6  16         80.40         87.94        14.88 o
   0   6  16        413.26        394.02        11.62 o
   1   6  16        265.70        259.24        10.17 o
   2   6  16        508.88        513.65        12.26 o
   3   6  16        448.36        445.83        10.25 o
   4   6  16        579.99        573.96        17.71 o
   5   6  16        200.30        195.67         7.75 o
   6   6  16        729.30        699.94        17.70 o
   7   6  16          0.74          2.21         6.04 o
   8   6  16        162.78        168.06         9.14 o
  -2   7  16        658.33        618.63        14.53 o
  -1   7  16          0.63         -1.23         7.58 o
   0   7  16        725.81        711.68        37.63 o
   1   7  16        106.22        114.97         7.72 o
   2   7  16          0.75          8.95         7.73 o
   3   7  16         18.59         23.67         5.83 o
   4   7  16        324.32        334.79        15.32 o
   5   7  16        216.44        204.28         9.78 o
   6   7  16        224.26        218.85         9.41 o
   7   7  16        573.15        547.00        21.46 o
   8   7  16        142.83        159.08        15.79 o
   0   8  16        224.16        229.97         9.78 o
   1   8  16        190.15        193.48         8.75 o
   2   8  16        314.11        323.61        10.91 o
   3   8  16         31.26         37.27         6.17 o
   4   8  16        139.24        140.77         9.49 o
   5   8  16         58.23         53.48         8.02 o
   6   8  16        141.83        131.69        14.14 o
   7   8  16         71.62         70.43         7.39 o
   2   9  16         54.14         57.09         7.01 o
   3   9  16         99.70        106.68         6.95 o
   4   9  16        221.09        235.15        14.15 o
   5   9  16         88.99         92.51        10.03 o
  -1  -6  17        101.71        124.66        15.84 o
   0  -6  17        154.44        145.13         8.51 o
   1  -6  17         30.14         20.58         7.13 o
   2  -6  17        191.50        208.84         9.19 o
  -2  -5  17        230.15        252.85         7.86 o
  -1  -5  17        523.07        532.99        14.23 o
   0  -5  17        185.08        201.36         7.07 o
   1  -5  17        451.79        459.76        11.11 o
   2  -5  17         79.12         74.75         6.91 o
   3  -5  17          2.15          3.33         6.85 o
   4  -5  17         53.91         61.79         8.26 o
  -3  -4  17        117.00        112.98         7.51 o
  -2  -4  17        313.97        327.52         9.92 o
  -1  -4  17        140.58        136.94         7.20 o
   0  -4  17        351.72        346.79        11.09 o
   1  -4  17         24.53          9.84         6.72 o
   2  -4  17        199.84        197.56        24.36 o
   3  -4  17         18.00         13.33         6.86 o
   4  -4  17         82.14         64.44         7.43 o
   5  -4  17          7.03         -5.29         6.98 o
  -4  -3  17        412.47        387.71        14.23 o
  -3  -3  17         69.93         71.47         6.82 o
  -2  -3  17        304.89        301.85        11.23 o
  -1  -3  17          0.14          0.34         6.44 o
   0  -3  17         43.74         43.08         7.00 o
   1  -3  17          0.92          4.95         6.27 o
   2  -3  17        425.75        447.99        22.75 o
   3  -3  17         68.21         67.95        12.40 o
   4  -3  17        434.53        451.70        12.37 o
   5  -3  17        283.97        287.51        11.23 o
   6  -3  17        437.73        448.23        12.88 o
  -4  -2  17         52.40         63.52         7.03 o
  -3  -2  17        412.97        417.94        10.58 o
  -2  -2  17        260.20        267.51        11.14 o
  -1  -2  17        745.41        758.22        14.85 o
   0  -2  17         30.90         33.00         6.56 o
   1  -2  17        724.70        725.53        13.91 o
   2  -2  17         22.98         25.54         6.50 o
   3  -2  17        247.05        246.71        10.21 o
   4  -2  17          3.28          2.22         6.38 o
   5  -2  17         93.22         91.70         7.81 o
   6  -2  17          3.91         -3.50         7.01 o
   7  -2  17        328.76        306.90        18.82 o
  -5  -1  17        261.30        248.98         8.00 o
  -4  -1  17         64.44         74.70         7.04 o
  -3  -1  17         60.81         58.05         6.37 o
  -2  -1  17        335.31        341.87        11.24 o
  -1  -1  17          3.42          9.63         6.29 o
   0  -1  17          3.88          3.88         6.08 o
   1  -1  17        392.66        387.96        11.29 o
   2  -1  17         67.99         52.33         6.60 o
   3  -1  17        595.23        575.37        24.50 o
   4  -1  17        651.80        616.44        18.23 o
   5  -1  17        113.00        116.63         7.83 o
   6  -1  17        181.26        170.86        11.38 o
   7  -1  17         28.60         38.27        11.23 o
   8  -1  17        169.05        182.54        18.38 o
  -5   0  17        326.79        336.99         9.23 o
  -4   0  17        344.36        316.98        15.91 o
  -3   0  17        604.53        615.58        11.70 o
  -2   0  17       1114.17       1095.48        31.94 o
  -1   0  17          1.76          4.13         6.08 o
   0   0  17        320.57        316.52        15.32 o
   1   0  17         28.01         29.44         9.77 o
   2   0  17         20.63         22.94         6.38 o
   3   0  17        137.89        130.50         7.42 o
   4   0  17        130.21        131.40         7.73 o
   5   0  17        117.92        114.10         7.84 o
   6   0  17        367.06        350.46        32.09 o
   7   0  17        559.15        597.86        14.23 o
   8   0  17        101.87         91.75         8.56 o
  -4   1  17          0.08          1.80         6.18 o
  -3   1  17         70.51         72.78         6.30 o
  -2   1  17        155.96        144.75         8.54 o
  -1   1  17        223.25        202.58         8.46 o
   0   1  17        241.81        257.65        10.50 o
   1   1  17        924.45        928.16        15.57 o
   2   1  17        100.92        103.96         7.01 o
   3   1  17        850.09        836.89        15.90 o
   4   1  17         42.34         44.84         6.48 o
   5   1  17        180.55        179.76         8.24 o
   6   1  17        171.57        159.77         8.34 o
   7   1  17          2.71          3.08        10.50 o
   8   1  17         91.28         81.94        13.71 o
  -4   2  17          8.78         -1.37         8.75 o
  -3   2  17        346.96        361.39        15.32 o
  -2   2  17          4.35          5.47         7.13 o
  -1   2  17        137.41        139.30         6.52 o
   0   2  17         12.85         19.21         5.20 o
   1   2  17         65.72         68.33         5.44 o
   2   2  17         93.53         87.05         5.63 o
   3   2  17        569.13        576.49        10.20 o
   4   2  17        384.20        392.43        13.25 o
   5   2  17        694.50        655.06        17.43 o
   6   2  17        787.13        817.12        12.51 o
   7   2  17        199.30        177.43        13.27 o
   8   2  17        478.27        495.10        12.95 o
  -4   3  17        136.29        138.98         7.27 o
  -3   3  17        291.38        309.09         9.32 o
  -2   3  17        870.34        885.50        13.13 o
  -1   3  17        175.24        198.04         7.27 o
   0   3  17       1185.47       1163.79        14.66 o
   1   3  17          4.78          3.82         4.86 o
   2   3  17        919.65        918.63        11.05 o
   3   3  17         14.18         10.84         4.12 o
   4   3  17        227.64        236.69         8.62 o
   5   3  17         66.09         57.65         5.44 o
   6   3  17        250.76        242.38        10.39 o
   7   3  17         84.96         83.32         6.06 o
   8   3  17        217.16        211.50        13.71 o
  -3   4  17          0.38         -4.63         7.56 o
  -2   4  17        218.73        225.36        12.40 o
  -1   4  17         96.73         98.65         6.43 o
   0   4  17         11.10         14.55         5.31 o
   1   4  17        157.33        137.51         7.38 o
   2   4  17        170.08        164.06         6.75 o
   3   4  17        924.47        934.91        13.23 o
   4   4  17        214.33        219.43         7.51 o
   5   4  17        628.60        624.80        15.59 o
   6   4  17          1.64         -3.55         5.60 o
   7   4  17         35.83         32.66         7.72 o
   8   4  17          0.82          0.00        10.21 o
  -3   5  17        304.16        300.45        12.84 o
  -2   5  17         92.14         96.75         6.94 o
  -1   5  17        391.87        401.78         9.87 o
   0   5  17          2.67         -2.21         6.16 o
   1   5  17         74.55         81.07         9.50 o
   2   5  17        142.72        143.86         6.56 o
   3   5  17         19.40         26.62         7.34 o
   4   5  17        534.03        517.97        10.42 o
   5   5  17        142.21        141.78         6.08 o
   6   5  17        257.33        257.57         9.10 o
   7   5  17        106.20        106.66         6.77 o
   8   5  17        464.62        463.99         9.27 o
  -2   6  17        268.87        271.20        15.32 o
  -1   6  17        116.95        117.10         9.04 o
   0   6  17        631.56        627.09        14.01 o
   1   6  17         28.53         35.37         6.85 o
   2   6  17        709.45        696.44        14.12 o
   3   6  17          5.81          1.08         8.17 o
   4   6  17        472.74        459.35        12.35 o
   5   6  17          6.74          7.86         6.06 o
   6   6  17        173.87        180.29         7.92 o
   7   6  17         23.70          8.66         6.45 o
  -1   7  17         13.87         16.47         7.53 o
   0   7  17         95.12        102.62         8.01 o
   1   7  17          0.94         -6.59         6.59 o
   2   7  17        164.39        178.35         8.86 o
   3   7  17        222.95        200.05         9.34 o
   4   7  17        177.04        163.98         8.52 o
   5   7  17        736.59        752.27        24.36 o
   6   7  17         88.89         88.66         7.16 o
   2   8  17         54.09         47.31         8.75 o
   3   8  17        525.31        516.87        12.79 o
   4   8  17          1.84          6.81         6.21 o
   5   8  17        156.24        158.06        21.30 o
  -2  -4  18        393.61        374.58        10.61 o
  -1  -4  18          4.73         -2.67         6.30 o
   0  -4  18        457.01        447.07        10.98 o
   1  -4  18          1.75         -5.12         6.77 o
   2  -4  18         33.20         24.87         7.35 o
   3  -4  18          0.20          0.94         8.75 o
   4  -4  18          1.97         -6.97         7.21 o
  -3  -3  18          0.09          4.86         5.69 o
  -2  -3  18         47.50         55.21         6.78 o
  -1  -3  18         43.50         45.89        11.23 o
   0  -3  18         88.50         90.74         8.10 o
   1  -3  18          5.43         10.68        12.25 o
   2  -3  18        117.39        113.33        11.23 o
   3  -3  18        610.72        580.36        28.30 o
   4  -3  18         40.63         43.86         7.62 o
   5  -3  18        439.84        425.87        21.59 o
  -3  -2  18        347.85        314.92        12.76 o
  -2  -2  18         20.36         29.36        11.09 o
  -1  -2  18        193.02        190.54        12.11 o
   0  -2  18         10.92         23.40         7.30 o
   1  -2  18        391.12        409.90        19.25 o
   2  -2  18         86.64         71.71         7.83 o
   3  -2  18         23.44         14.38        11.81 o
   4  -2  18         69.99         63.08        10.94 o
   5  -2  18        101.20        106.92        14.59 o
   6  -2  18        392.38        387.90        12.26 o
  -3  -1  18         71.41         72.26         8.64 o
  -2  -1  18         22.22         33.00         7.32 o
  -1  -1  18        221.23        209.90         9.38 o
   0  -1  18        270.42        263.44        11.03 o
   1  -1  18          9.27         -1.02         6.81 o
   2  -1  18        712.04        675.35        14.10 o
   3  -1  18         45.25         45.40         7.22 o
   4  -1  18        347.55        364.00        23.78 o
   5  -1  18         50.97         57.24        10.79 o
   6  -1  18        610.94        638.07        14.85 o
   7  -1  18         15.14          9.60         7.88 o
  -3   0  18          1.02          1.71         6.03 o
  -2   0  18         14.86         17.76         6.14 o
  -1   0  18          6.12         12.48         6.86 o
   0   0  18         36.85         23.07         6.91 o
   1   0  18        151.60        155.00        10.21 o
   2   0  18         60.70         65.95         7.11 o
   3   0  18        319.96        331.01        11.23 o
   4   0  18         92.13         83.64         9.04 o
   5   0  18        821.48        832.82        25.23 o
   6   0  18         18.40         20.10        15.02 o
   7   0  18        654.55        650.75        16.34 o
  -3   1  18         13.61         20.95         6.24 o
  -2   1  18          5.58          9.34         5.83 o
  -1   1  18        216.98        208.72         9.25 o
   0   1  18        126.43        120.92         7.73 o
   1   1  18       1034.54        996.23        23.34 o
   2   1  18         42.68         49.52         6.91 o
   3   1  18        712.06        736.10        26.55 o
   4   1  18          0.05         -0.27         8.46 o
   5   1  18         19.51         20.03         6.80 o
   6   1  18         15.15         18.41         6.89 o
   7   1  18          3.51         17.04         8.90 o
  -3   2  18        144.66        133.99        13.71 o
  -2   2  18          0.84          2.03         6.80 o
  -1   2  18         60.17         48.62         6.06 o
   0   2  18        158.55        141.05         6.63 o
   1   2  18         98.09        104.55         6.20 o
   2   2  18        276.83        268.21         8.54 o
   3   2  18         89.13         90.76         6.04 o
   4   2  18        606.67        613.58        11.05 o
   5   2  18         18.49         14.54         5.70 o
   6   2  18        639.26        657.25        19.25 o
   7   2  18        102.95        102.15         8.01 o
  -3   3  18        179.00        220.47        10.59 o
  -2   3  18        637.10        639.70        11.58 o
  -1   3  18         42.12         32.89         6.45 o
   0   3  18        822.26        819.24        12.77 o
   1   3  18         26.47         25.78         5.46 o
   2   3  18        251.18        268.91        14.98 o
   3   3  18         51.75         44.45         5.46 o
   4   3  18          0.14          1.24         5.01 o
   5   3  18         63.20         60.40         7.22 o
   6   3  18          5.12          5.71        10.70 o
   7   3  18         43.94         43.28         8.75 o
  -2   4  18          8.09          6.01         7.77 o
  -1   4  18         31.33         37.06         8.10 o
   0   4  18         65.52         86.19        14.73 o
   1   4  18        359.77        352.83        10.49 o
   2   4  18        141.09        152.00         6.89 o
   3   4  18        688.80        677.63        11.61 o
   4   4  18         31.14         27.60         6.11 o
   5   4  18        419.54        429.82        12.71 o
   6   4  18          5.98         10.94         7.21 o
   7   4  18        124.99        110.47         8.86 o
  -1   5  18         51.44         55.27         7.59 o
   0   5  18          0.24         -0.83         5.59 o
   1   5  18          2.71          5.05         5.75 o
   2   5  18         28.75         23.22         5.80 o
   3   5  18        190.53        188.54         7.46 o
   4   5  18         97.16         97.90         6.54 o
   5   5  18        189.26        181.25         7.63 o
   6   5  18        532.17        510.33        11.62 o
   7   5  18          7.94         -0.33         7.60 o
   0   6  18        388.57        404.71        12.84 o
   1   6  18          1.26         -0.14         7.10 o
   2   6  18        606.40        587.92        13.80 o
   3   6  18         10.69          6.90         6.98 o
   4   6  18        221.50        210.02        10.06 o
   5   6  18          0.24          3.48         6.54 o
   6   6  18          0.31         -5.23         6.45 o
   2   7  18         90.57         92.23         8.45 o
   3   7  18        356.80        346.91        27.13 o
   4   7  18         37.82         37.87         7.63 o
   0  -3  19        164.50        185.73        10.94 o
   1  -3  19        751.98        741.47        15.61 o
   2  -3  19         98.72        111.08         8.84 o
   3  -3  19       1009.65       1012.81        17.82 o
  -1  -2  19        350.68        379.68        13.57 o
   0  -2  19         10.38         10.85         7.53 o
   1  -2  19          1.51          0.44         7.22 o
   2  -2  19         27.46         25.66         7.42 o
   3  -2  19         63.35         58.65        15.02 o
   4  -2  19        302.23        295.31        14.44 o
  -2  -1  19         89.92         73.76         7.43 o
  -1  -1  19         12.74         21.96         7.73 o
   0  -1  19        502.94        493.83        15.17 o
   1  -1  19        151.43        175.17         9.38 o
   2  -1  19        663.19        673.61        15.15 o
   3  -1  19         18.59         23.48         7.63 o
   4  -1  19        142.51        151.33         9.07 o
   5  -1  19         11.42          6.62         7.62 o
  -2   0  19        141.64        142.13         8.54 o
  -1   0  19         15.91         21.33         7.32 o
   0   0  19         49.11         40.63         7.53 o
   1   0  19        144.51        136.36         8.54 o
   2   0  19         27.22         14.09         7.21 o
   3   0  19        328.62        325.76        11.34 o
   4   0  19         38.56         49.21         7.83 o
   5   0  19        607.22        616.20        15.32 o
   6   0  19          7.65          7.92         7.53 o
  -2   1  19          0.87          8.17         7.21 o
  -1   1  19       1632.96       1637.54        23.09 o
   0   1  19         64.64         46.03         7.42 o
   1   1  19        178.68        170.58         8.97 o
   2   1  19          1.09         10.14         6.91 o
   3   1  19         22.89         31.25        11.38 o
   4   1  19         64.13         58.25         7.51 o
   5   1  19         19.30          5.77         7.11 o
   6   1  19         56.19         54.49         7.84 o
  -2   2  19        187.57        192.09        19.69 o
  -1   2  19         18.60          9.94         7.00 o
   0   2  19        199.66        190.45         8.75 o
   1   2  19         31.29         27.80         5.99 o
   2   2  19        531.03        549.34        15.68 o
   3   2  19          6.12          8.11         9.68 o
   4   2  19        813.70        843.76        13.12 o
   5   2  19         70.64         72.18         7.68 o
   6   2  19         58.11         57.55         7.77 o
  -1   3  19         13.35         12.08         7.77 o
   0   3  19        126.71        120.72         9.16 o
   1   3  19          0.31          3.82         5.51 o
   2   3  19          6.65          5.43         5.39 o
   3   3  19         33.06         39.19         5.83 o
   4   3  19         43.45         45.67         8.04 o
   5   3  19        310.05        300.91        11.88 o
   6   3  19        153.65        180.93        10.20 o
   0   4  19         16.73         19.40         7.83 o
   1   4  19        379.54        388.24        12.33 o
   2   4  19          0.13         12.12        10.79 o
   3   4  19        283.92        285.66        11.13 o
   4   4  19          2.02         -3.32         8.46 o
   5   4  19         31.83         42.64         8.22 o
   6   4  19         26.19         21.20         8.04 o
   1   5  19         12.22         14.29        11.09 o
   2   5  19        208.99        203.25         7.89 o
   3   5  19          7.04          9.90         5.82 o
   4   5  19        402.87        409.83        17.75 o
   5   5  19         21.08         20.91         6.26 o
   1   0  20        406.56        413.53        16.92 o
   2   0  20         22.75         23.00         7.73 o
   3   0  20        590.39        601.55        14.44 o
   1   1  20         53.55         47.28         7.62 o
   2   1  20         59.13         58.43         8.46 o
   3   1  20         76.87         80.95         8.24 o
   4   1  20         14.24         12.69         7.60 o
   1   2  20         25.73         23.76         7.42 o
   2   2  20        698.56        684.30        14.61 o
   3   2  20         29.84         43.30        13.86 o
   4   2  20        250.15        239.14         9.55 o
   2   3  20          1.79          8.94         7.81 o
   3   3  20        331.83        316.78        12.68 o
                                                
